# Supplementary material for: Identification and characterization of transition metal-binding proteins and metabolites in the phloem sap of Brassica napus
Source: J Biol Chem. 2024 Aug 31;300(10):107741. doi: 10.1016/j.jbc.2024.107741 (PMC11497405; doi:10.1016/j.jbc.2024.107741)
Supplement: Supporting Table 1 [file mmc1.xlsx]

## Sheet: Common in F1F2F3
				Unique peptides number
Accession	Protein Group	Avg. Mass	Description	F1	F2	F3			Note: Column B different color reprents different protein group
A0A3N6SKZ4|A0A3N6SKZ4_BRACR	24	6988	Uncharacterized protein OS=Brassica cretica OX=69181 GN=DY000_00006709 PE=4 SV=1	1	2	2
A0A3P6AIS2|A0A3P6AIS2_BRAOL	24	7002	Uncharacterized protein OS=Brassica oleracea OX=3712 GN=BOLC3T17038H PE=4 SV=1	1	2	2
A0A0D3BBG3|A0A0D3BBG3_BRAOL	24	7002	Uncharacterized protein OS=Brassica oleracea var. oleracea OX=109376 GN=106332528 PE=4 SV=1	1	2	2
A0A397ZH64|A0A397ZH64_BRACM	8	7111	Uncharacterized protein OS=Brassica campestris OX=3711 GN=BRARA_E02605 PE=4 SV=1	3	5	3
M4EEP2|M4EEP2_BRARP	8	7138	Uncharacterized protein OS=Brassica rapa subsp. pekinensis OX=51351 PE=4 SV=1	3	5	3
Q852U3|Q852U3_BRAJU	8	7138	Metallothionein type 3 OS=Brassica juncea OX=3707 GN=BjMT3a PE=2 SV=1	3	5	3
A0A0D3CJY0|A0A0D3CJY0_BRAOL	8	7158	Uncharacterized protein OS=Brassica oleracea var. oleracea OX=109376 GN=106343382 PE=4 SV=1	3	5	3
J7G5T6|J7G5T6_BRANA	8	7158	Putative metallothionein type 3 OS=Brassica napus OX=3708 PE=4 SV=1	3	5	3
A0A3P6ENE0|A0A3P6ENE0_BRAOL	8	7158	Uncharacterized protein OS=Brassica oleracea OX=3712 GN=BOLC5T33870H PE=4 SV=1	3	5	3
Q852U1|Q852U1_BRAJU	24	7221	Metallothionein type 3 OS=Brassica juncea OX=3707 GN=BjMT3c PE=2 SV=1	1	2	2
A0A3N6TBB2|A0A3N6TBB2_BRACR	8	7399	Uncharacterized protein (Fragment) OS=Brassica cretica OX=69181 GN=DY000_00017738 PE=4 SV=1	3	5	3
A0A397XPW8|A0A397XPW8_BRACM	1	8031	Uncharacterized protein OS=Brassica campestris OX=3711 GN=BRARA_J02884 PE=4 SV=1	7	4	4
A0A3P6EUJ1|A0A3P6EUJ1_BRAOL	1	8031	Uncharacterized protein OS=Brassica oleracea OX=3712 GN=BOLC9T60152H PE=4 SV=1	7	4	4
A0A078JCT1|A0A078JCT1_BRANA	1	8031	BnaA10g27170D protein OS=Brassica napus OX=3708 GN=BnaCnng40400D PE=4 SV=1	7	4	4
M4CZE8|M4CZE8_BRARP	1	8031	Uncharacterized protein OS=Brassica rapa subsp. pekinensis OX=51351 PE=4 SV=1	7	4	4
M4CND2|M4CND2_BRARP	1	8033	Uncharacterized protein OS=Brassica rapa subsp. pekinensis OX=51351 PE=4 SV=1	7	4	4
sp|P56170|MT23_BRAJU	1	8033	Metallothionein-like protein type 2 MT2-22 OS=Brassica juncea OX=3707 PE=3 SV=1	7	4	4
A0A397ZTW8|A0A397ZTW8_BRACM	1	8033	Uncharacterized protein OS=Brassica campestris OX=3711 GN=BRARA_C00067 PE=4 SV=1	7	4	4
sp|P56172|MT25_BRAJU	1	8059	Metallothionein-like protein type 2 MT2-28 OS=Brassica juncea OX=3707 PE=3 SV=1	7	4	4
A0A3P5ZDQ0|A0A3P5ZDQ0_BRACM	1	8077	Uncharacterized protein OS=Brassica campestris OX=3711 GN=BRAA03T09455Z PE=4 SV=1	7	4	4
A0A078J101|A0A078J101_BRANA	1	8077	BnaA03g54880D protein OS=Brassica napus OX=3708 GN=BnaA03g54880D PE=4 SV=1	7	4	4
A0A078K0K2|A0A078K0K2_BRANA	7	8387	BnaCnng72870D protein (Fragment) OS=Brassica napus OX=3708 GN=BnaCnng72870D PE=4 SV=1	3	2	2
A0A078JX72|A0A078JX72_BRANA	7	9272	BnaA08g30590D protein (Fragment) OS=Brassica napus OX=3708 GN=BnaA08g30590D PE=4 SV=1	3	2	2
A0A078HQW3|A0A078HQW3_BRANA	7	11485	BnaC09g21810D protein OS=Brassica napus OX=3708 GN=BnaC09g21810D PE=4 SV=1	3	2	2
A0A078JY26|A0A078JY26_BRANA	7	11748	BnaAnng33460D protein (Fragment) OS=Brassica napus OX=3708 GN=BnaAnng33460D PE=4 SV=1	3	2	2
A0A078JTM7|A0A078JTM7_BRANA	31	16199	BnaAnng35580D protein OS=Brassica napus OX=3708 GN=BnaAnng35580D PE=4 SV=1	1	2	2
M4EQY7|M4EQY7_BRARP	31	16199	Uncharacterized protein OS=Brassica rapa subsp. pekinensis OX=51351 PE=4 SV=1	1	2	2
A0A397XTH3|A0A397XTH3_BRACM	10	16632	Uncharacterized protein OS=Brassica campestris OX=3711 GN=BRARA_I01337 PE=4 SV=1	1	1	1
A0A078H7A9|A0A078H7A9_BRANA	10	16633	BnaA09g11620D protein OS=Brassica napus OX=3708 GN=BnaA09g11620D PE=4 SV=1	1	1	1
M4EFY3|M4EFY3_BRARP	10	16760	Uncharacterized protein OS=Brassica rapa subsp. pekinensis OX=51351 PE=4 SV=1	1	1	1
A0A3P5XWW3|A0A3P5XWW3_BRACM	10	16760	Uncharacterized protein OS=Brassica campestris OX=3711 GN=BRAA09T37078Z PE=4 SV=1	1	1	1
A0A078I8E7|A0A078I8E7_BRANA	7	17179	BnaA09g19810D protein OS=Brassica napus OX=3708 GN=BnaA09g19810D PE=4 SV=1	3	2	2	Ubiquitin extension protein
A0A078ILB0|A0A078ILB0_BRANA	7	17397	BnaCnng19460D protein OS=Brassica napus OX=3708 GN=BnaCnng19460D PE=4 SV=1	3	2	2
A0A078GZ20|A0A078GZ20_BRANA	7	17523	BnaA05g08370D protein OS=Brassica napus OX=3708 GN=BnaA05g08370D PE=4 SV=1	3	2	2
A0A078D4W1|A0A078D4W1_BRANA	7	17741	BnaC03g72450D protein OS=Brassica napus OX=3708 GN=BnaC03g72450D PE=4 SV=1	3	2	2
A0A0D3D748|A0A0D3D748_BRAOL	7	17753	Uncharacterized protein OS=Brassica oleracea var. oleracea OX=109376 GN=106302112 PE=4 SV=1	3	2	2
M4E5L0|M4E5L0_BRARP	29	19706	Uncharacterized protein OS=Brassica rapa subsp. pekinensis OX=51351 PE=4 SV=1	1	1	1
A0A078DBS4|A0A078DBS4_BRANA	2	39145	BnaC02g00690D protein OS=Brassica napus OX=3708 GN=BnaC02g00690D PE=3 SV=1	1	2	1
A0A0D3C4L8|A0A0D3C4L8_BRAOL	29	39231	Uncharacterized protein OS=Brassica oleracea var. oleracea OX=109376 PE=4 SV=1	1	1	1
A0A3N6QUY3|A0A3N6QUY3_BRACR	2	39616	Uncharacterized protein (Fragment) OS=Brassica cretica OX=69181 GN=DY000_00010097 PE=4 SV=1	1	2	1
A0A3N6QG92|A0A3N6QG92_BRACR	2	41690	Uncharacterized protein OS=Brassica cretica OX=69181 GN=DY000_00004750 PE=4 SV=1	1	2	1
A0A0D3EGN0|A0A0D3EGN0_BRAOL	2	41690	Uncharacterized protein OS=Brassica oleracea var. oleracea OX=109376 GN=106318407 PE=3 SV=1	1	2	1
A0A078G9C9|A0A078G9C9_BRANA	2	41690	BnaC09g46850D protein OS=Brassica napus OX=3708 GN=BnaC09g46850D PE=3 SV=1	1	2	1
A0A0D3AIC2|A0A0D3AIC2_BRAOL	2	41692	Uncharacterized protein OS=Brassica oleracea var. oleracea OX=109376 GN=106327159 PE=3 SV=1	1	2	1
A0A0B5JHX6|A0A0B5JHX6_BRANA	2	41706	Actin OS=Brassica napus OX=3708 PE=2 SV=1	1	2	1
A0A078J2R9|A0A078J2R9_BRANA	2	41720	BnaA03g55890D protein OS=Brassica napus OX=3708 GN=BnaA03g55890D PE=3 SV=1	1	2	1
A0A3N6SEL7|A0A3N6SEL7_BRACR	4	41807	Uncharacterized protein OS=Brassica cretica OX=69181 GN=DY000_00018343 PE=4 SV=1	1	2	2
A0A0D3ACM7|A0A0D3ACM7_BRAOL	7	42665	Uncharacterized protein OS=Brassica oleracea var. oleracea OX=109376 GN=106315597 PE=4 SV=1	3	2	2
D8L1X7|D8L1X7_BRANA	7	42665	Ubiquitin 10.2 OS=Brassica napus OX=3708 GN=UBQ10.2 PE=2 SV=1	3	2	2
A0A3N6TTY8|A0A3N6TTY8_BRACR	20	44412	Uncharacterized protein (Fragment) OS=Brassica cretica OX=69181 GN=DY000_00020110 PE=4 SV=1	2	1	1
A0A3P6CXL4|A0A3P6CXL4_BRACM	29	46091	Uncharacterized protein OS=Brassica campestris OX=3711 GN=BRAA04T18290Z PE=4 SV=1	1	1	1
A0A078JKG1|A0A078JKG1_BRANA	29	46107	BnaAnng21140D protein OS=Brassica napus OX=3708 GN=BnaAnng21140D PE=3 SV=1	1	1	1
A0A3P5ZB64|A0A3P5ZB64_BRACM	29	46107	Uncharacterized protein OS=Brassica campestris OX=3711 GN=BRAA05T19884Z PE=4 SV=1	1	1	1
M4CM24|M4CM24_BRARP	29	46107	Uncharacterized protein OS=Brassica rapa subsp. pekinensis OX=51351 PE=3 SV=1	1	1	1
A0A078H5M7|A0A078H5M7_BRANA	29	46107	BnaC04g08780D protein OS=Brassica napus OX=3708 GN=BnaC04g08780D PE=3 SV=1	1	1	1
A0A3P6BW60|A0A3P6BW60_BRAOL	29	46107	Uncharacterized protein OS=Brassica oleracea OX=3712 GN=BOLC4T22805H PE=4 SV=1	1	1	1
A0A3P6CKW8|A0A3P6CKW8_BRAOL	29	46121	Uncharacterized protein OS=Brassica oleracea OX=3712 GN=BOLC4T28032H PE=4 SV=1	1	1	1
Q6W7E8|Q6W7E8_BRACM	29	47376	Enolase OS=Brassica campestris OX=3711 PE=2 SV=1	1	1	1
A0A397ZW13|A0A397ZW13_BRACM	29	47474	Uncharacterized protein OS=Brassica campestris OX=3711 GN=BRAA03T11268Z PE=3 SV=1	1	1	1
M4E2S1|M4E2S1_BRARP	29	47501	Uncharacterized protein OS=Brassica rapa subsp. pekinensis OX=51351 PE=3 SV=1	1	1	1
A0A3P6ABM8|A0A3P6ABM8_BRAOL	29	47529	Uncharacterized protein OS=Brassica oleracea OX=3712 GN=BOLC3T14758H PE=4 SV=1	1	1	1
A0A0D3B589|A0A0D3B589_BRAOL	29	47529	Uncharacterized protein OS=Brassica oleracea var. oleracea OX=109376 GN=106336268 PE=3 SV=1	1	1	1
Q20D56|Q20D56_BRARC	29	47557	Los OS=Brassica rapa subsp. chinensis OX=93385 GN=los PE=2 SV=1	1	1	1
A0A0D3BRG9|A0A0D3BRG9_BRAOL	29	47571	Uncharacterized protein OS=Brassica oleracea var. oleracea OX=109376 GN=106336600 PE=3 SV=1	1	1	1
A0A397ZQ25|A0A397ZQ25_BRACM	29	47586	Uncharacterized protein OS=Brassica campestris OX=3711 GN=BRARA_D02228 PE=3 SV=1	1	1	1
A0A397Z7R8|A0A397Z7R8_BRACM	29	47586	Uncharacterized protein OS=Brassica campestris OX=3711 GN=BRARA_E00832 PE=3 SV=1	1	1	1
A0A0D3BEK5|A0A0D3BEK5_BRAOL	7	51206	Uncharacterized protein OS=Brassica oleracea var. oleracea OX=109376 GN=106334294 PE=4 SV=1	3	2	2
D8L1X6|D8L1X6_BRANA	7	51206	Ubiquitin 10.1 OS=Brassica napus OX=3708 GN=UBQ10.1 PE=2 SV=1	3	2	2
M4DL50|M4DL50_BRARP	29	51448	Uncharacterized protein OS=Brassica rapa subsp. pekinensis OX=51351 PE=3 SV=1	1	1	1
M4CYR3|M4CYR3_BRARP	20	59460	ATP synthase subunit beta OS=Brassica rapa subsp. pekinensis OX=51351 PE=3 SV=1	2	1	1
A0A078I6L6|A0A078I6L6_BRANA	20	59502	ATP synthase subunit beta OS=Brassica napus OX=3708 GN=BnaC02g01040D PE=3 SV=1	2	1	1
A0A078GA38|A0A078GA38_BRANA	20	59503	ATP synthase subunit beta OS=Brassica napus OX=3708 GN=BnaC09g47340D PE=3 SV=1	2	1	1
A0A3P6DRP9|A0A3P6DRP9_BRAOL	20	59503	Uncharacterized protein OS=Brassica oleracea OX=3712 GN=BOLC9T59576H PE=4 SV=1	2	1	1
M4CP75|M4CP75_BRARP	20	59531	ATP synthase subunit beta OS=Brassica rapa subsp. pekinensis OX=51351 PE=3 SV=1	2	1	1
A0A0D3B0C3|A0A0D3B0C3_BRAOL	20	59533	ATP synthase subunit beta OS=Brassica oleracea var. oleracea OX=109376 GN=106335923 PE=3 SV=1	2	1	1
A0A3P6ENV3|A0A3P6ENV3_BRAOL	20	59598	Uncharacterized protein OS=Brassica oleracea OX=3712 GN=BOLC9T59575H PE=4 SV=1	2	1	1
A0A0D3EGT1|A0A0D3EGT1_BRAOL	20	59598	ATP synthase subunit beta OS=Brassica oleracea var. oleracea OX=109376 GN=106318936 PE=3 SV=1	2	1	1
A0A3P6D0B4|A0A3P6D0B4_BRACM	20	59606	Uncharacterized protein OS=Brassica campestris OX=3711 GN=BRAA10T44857Z PE=4 SV=1	2	1	1
A0A078HSC2|A0A078HSC2_BRANA	20	59616	ATP synthase subunit beta OS=Brassica napus OX=3708 GN=BnaAnng06000D PE=3 SV=1	2	1	1
A0A0D3EGT2|A0A0D3EGT2_BRAOL	20	59624	ATP synthase subunit beta OS=Brassica oleracea var. oleracea OX=109376 GN=106318231 PE=3 SV=1	2	1	1
A0A078HSM2|A0A078HSM2_BRANA	20	59630	ATP synthase subunit beta OS=Brassica napus OX=3708 GN=BnaAnng05990D PE=3 SV=1	2	1	1
A0A3P6ABS0|A0A3P6ABS0_BRACM	20	59630	Uncharacterized protein OS=Brassica campestris OX=3711 GN=BRAA02T04965Z PE=4 SV=1	2	1	1
A0A3P6AKB1|A0A3P6AKB1_BRAOL	20	59632	Uncharacterized protein OS=Brassica oleracea OX=3712 GN=BOLC3T12982H PE=4 SV=1	2	1	1
A0A3N6RKR2|A0A3N6RKR2_BRACR	20	59632	Uncharacterized protein OS=Brassica cretica OX=69181 GN=DY000_00020111 PE=4 SV=1	2	1	1
A0A0D3AI86|A0A0D3AI86_BRAOL	20	59644	ATP synthase subunit beta OS=Brassica oleracea var. oleracea OX=109376 GN=106327128 PE=3 SV=1	2	1	1
A0A0D3AI87|A0A0D3AI87_BRAOL	20	59644	ATP synthase subunit beta OS=Brassica oleracea var. oleracea OX=109376 GN=106327662 PE=3 SV=1	2	1	1
A0A3P6D1T4|A0A3P6D1T4_BRAOL	20	59644	Uncharacterized protein OS=Brassica oleracea OX=3712 GN=BOLC2T06329H PE=4 SV=1	2	1	1
A0A3P5ZZT5|A0A3P5ZZT5_BRAOL	20	59675	Uncharacterized protein OS=Brassica oleracea OX=3712 GN=BOLC3T12983H PE=4 SV=1	2	1	1
M4EIN3|M4EIN3_BRARP	20	59690	ATP synthase subunit beta OS=Brassica rapa subsp. pekinensis OX=51351 PE=3 SV=1	2	1	1
M4CYR6|M4CYR6_BRARP	20	59725	ATP synthase subunit beta OS=Brassica rapa subsp. pekinensis OX=51351 PE=3 SV=1	2	1	1
A0A3P6D330|A0A3P6D330_BRACM	20	59725	Uncharacterized protein OS=Brassica campestris OX=3711 GN=BRAA10T44856Z PE=4 SV=1	2	1	1
A0A397XPU0|A0A397XPU0_BRACM	20	59769	ATP synthase subunit beta OS=Brassica campestris OX=3711 GN=BRARA_J02405 PE=3 SV=1	2	1	1
A0A397ZRF0|A0A397ZRF0_BRACM	20	59776	ATP synthase subunit beta OS=Brassica campestris OX=3711 GN=BRARA_C00372 PE=3 SV=1	2	1	1
A0A0D3B0C4|A0A0D3B0C4_BRAOL	20	59804	ATP synthase subunit beta OS=Brassica oleracea var. oleracea OX=109376 GN=106335115 PE=3 SV=1	2	1	1
M4EIN4|M4EIN4_BRARP	20	61223	ATP synthase subunit beta OS=Brassica rapa subsp. pekinensis OX=51351 PE=3 SV=1	2	1	1
A0A3P6ES08|A0A3P6ES08_BRAOL	14	71002	Uncharacterized protein OS=Brassica oleracea OX=3712 GN=BOLC5T30155H PE=4 SV=1	1	1	3
A0A0D3CAN6|A0A0D3CAN6_BRAOL	14	71002	Uncharacterized protein OS=Brassica oleracea var. oleracea OX=109376 GN=106295243 PE=3 SV=1	1	1	3
A0A397YEJ4|A0A397YEJ4_BRACM	14	71407	Uncharacterized protein OS=Brassica campestris OX=3711 GN=BRARA_H02518 PE=3 SV=1	1	1	3
A0A0D3DPU9|A0A0D3DPU9_BRAOL	14	71422	Uncharacterized protein OS=Brassica oleracea var. oleracea OX=109376 GN=106310495 PE=3 SV=1	1	1	3
M4CP76|M4CP76_BRARP	20	79443	ATP synthase subunit beta OS=Brassica rapa subsp. pekinensis OX=51351 PE=3 SV=1	2	1	1

## Sheet: F1 vs F2 vs F3
				Unique peptides number
Accession	Protein Group	Avg. Mass	Description	F1	F2	F3
A0A3N6SKZ4|A0A3N6SKZ4_BRACR	24	6988	Uncharacterized protein OS=Brassica cretica OX=69181 GN=DY000_00006709 PE=4 SV=1	1	2	2
A0A3P6AIS2|A0A3P6AIS2_BRAOL	24	7002	Uncharacterized protein OS=Brassica oleracea OX=3712 GN=BOLC3T17038H PE=4 SV=1	1	2	2
A0A0D3BBG3|A0A0D3BBG3_BRAOL	24	7002	Uncharacterized protein OS=Brassica oleracea var. oleracea OX=109376 GN=106332528 PE=4 SV=1	1	2	2
A0A397ZH64|A0A397ZH64_BRACM	8	7111	Uncharacterized protein OS=Brassica campestris OX=3711 GN=BRARA_E02605 PE=4 SV=1	3	5	3
M4EEP2|M4EEP2_BRARP	8	7138	Uncharacterized protein OS=Brassica rapa subsp. pekinensis OX=51351 PE=4 SV=1	3	5	3
Q852U3|Q852U3_BRAJU	8	7138	Metallothionein type 3 OS=Brassica juncea OX=3707 GN=BjMT3a PE=2 SV=1	3	5	3
A0A0D3CJY0|A0A0D3CJY0_BRAOL	8	7158	Uncharacterized protein OS=Brassica oleracea var. oleracea OX=109376 GN=106343382 PE=4 SV=1	3	5	3
J7G5T6|J7G5T6_BRANA	8	7158	Putative metallothionein type 3 OS=Brassica napus OX=3708 PE=4 SV=1	3	5	3
A0A3P6ENE0|A0A3P6ENE0_BRAOL	8	7158	Uncharacterized protein OS=Brassica oleracea OX=3712 GN=BOLC5T33870H PE=4 SV=1	3	5	3
Q852U1|Q852U1_BRAJU	24	7221	Metallothionein type 3 OS=Brassica juncea OX=3707 GN=BjMT3c PE=2 SV=1	1	2	2
I1T3Q7|I1T3Q7_BRARP	2	41690	Actin 7 OS=Brassica rapa subsp. pekinensis OX=51351 PE=2 SV=1	1	#N/A	1
A0A3N6TBB2|A0A3N6TBB2_BRACR	8	7399	Uncharacterized protein (Fragment) OS=Brassica cretica OX=69181 GN=DY000_00017738 PE=4 SV=1	3	5	3
A0A397XPW8|A0A397XPW8_BRACM	1	8031	Uncharacterized protein OS=Brassica campestris OX=3711 GN=BRARA_J02884 PE=4 SV=1	7	4	4
A0A3P6EUJ1|A0A3P6EUJ1_BRAOL	1	8031	Uncharacterized protein OS=Brassica oleracea OX=3712 GN=BOLC9T60152H PE=4 SV=1	7	4	4
A0A078JCT1|A0A078JCT1_BRANA	1	8031	BnaA10g27170D protein OS=Brassica napus OX=3708 GN=BnaCnng40400D PE=4 SV=1	7	4	4
M4CZE8|M4CZE8_BRARP	1	8031	Uncharacterized protein OS=Brassica rapa subsp. pekinensis OX=51351 PE=4 SV=1	7	4	4
M4CND2|M4CND2_BRARP	1	8033	Uncharacterized protein OS=Brassica rapa subsp. pekinensis OX=51351 PE=4 SV=1	7	4	4
sp|P56170|MT23_BRAJU	1	8033	Metallothionein-like protein type 2 MT2-22 OS=Brassica juncea OX=3707 PE=3 SV=1	7	4	4
A0A397ZTW8|A0A397ZTW8_BRACM	1	8033	Uncharacterized protein OS=Brassica campestris OX=3711 GN=BRARA_C00067 PE=4 SV=1	7	4	4
A0A3P5ZV26|A0A3P5ZV26_BRACM	2	39157	Uncharacterized protein OS=Brassica campestris OX=3711 GN=BRAA03T09771Z PE=4 SV=1	1	#N/A	1
C6ZPK6|C6ZPK6_9ERIC	5	52280	Ribulose bisphosphate carboxylase large chain (Fragment) OS=Diospyros brassica OX=413726 GN=rbcL PE=3 SV=1	1	1	#N/A
M4EYC7|M4EYC7_BRARP	4	41835	Uncharacterized protein OS=Brassica rapa subsp. pekinensis OX=51351 PE=3 SV=1	1	#N/A	#N/A
M4CEE0|M4CEE0_BRARP	4	67303	Uncharacterized protein OS=Brassica rapa subsp. pekinensis OX=51351 PE=3 SV=1	1	#N/A	#N/A
A0A397YYZ6|A0A397YYZ6_BRACM	4	41781	Uncharacterized protein OS=Brassica campestris OX=3711 GN=BRARA_F01945 PE=3 SV=1	1	#N/A	#N/A
M4DSJ3|M4DSJ3_BRARP	4	41781	Uncharacterized protein OS=Brassica rapa subsp. pekinensis OX=51351 PE=3 SV=1	1	#N/A	#N/A
sp|P56172|MT25_BRAJU	1	8059	Metallothionein-like protein type 2 MT2-28 OS=Brassica juncea OX=3707 PE=3 SV=1	7	4	4
M4DNX2|M4DNX2_BRARP	4	41807	Uncharacterized protein OS=Brassica rapa subsp. pekinensis OX=51351 PE=3 SV=1	1	#N/A	#N/A
A0A3P6AD13|A0A3P6AD13_BRAOL	4	41792	Uncharacterized protein OS=Brassica oleracea OX=3712 GN=BOLC3T13828H PE=4 SV=1	1	2	#N/A
A0A078G9T2|A0A078G9T2_BRANA	4	41781	BnaA06g20460D protein OS=Brassica napus OX=3708 GN=BnaA06g20460D PE=3 SV=1	1	2	#N/A
A0A3P6D3W0|A0A3P6D3W0_BRAOL	4	41763	Uncharacterized protein OS=Brassica oleracea OX=3712 GN=BOLC2T07351H PE=4 SV=1	1	#N/A	#N/A
A0A398APS1|A0A398APS1_BRACM	4	41777	Uncharacterized protein OS=Brassica campestris OX=3711 GN=BRARA_A02421 PE=3 SV=1	1	#N/A	#N/A
A0A398AFF2|A0A398AFF2_BRACM	4	41749	Uncharacterized protein OS=Brassica campestris OX=3711 GN=BRARA_B01101 PE=3 SV=1	1	#N/A	#N/A
A0A3P6FQ16|A0A3P6FQ16_BRAOL	4	41777	Uncharacterized protein OS=Brassica oleracea OX=3712 GN=BOLC1T03265H PE=4 SV=1	1	#N/A	#N/A
A0A0D3BGK1|A0A0D3BGK1_BRAOL	4	41766	Uncharacterized protein OS=Brassica oleracea var. oleracea OX=109376 GN=106329240 PE=3 SV=1	1	2	#N/A
A0A0D3A8U0|A0A0D3A8U0_BRAOL	4	41777	Uncharacterized protein OS=Brassica oleracea var. oleracea OX=109376 GN=106327507 PE=3 SV=1	1	#N/A	#N/A
A0A078IVJ4|A0A078IVJ4_BRANA	4	41763	BnaA02g07080D protein OS=Brassica napus OX=3708 GN=BnaA02g07080D PE=3 SV=1	1	#N/A	#N/A
A0A0D3AL01|A0A0D3AL01_BRAOL	4	41763	Uncharacterized protein OS=Brassica oleracea var. oleracea OX=109376 GN=106322848 PE=3 SV=1	1	#N/A	#N/A
A0A3P6BGP1|A0A3P6BGP1_BRAOL	4	41816	Uncharacterized protein OS=Brassica oleracea OX=3712 GN=BOLC3T19311H PE=4 SV=1	1	#N/A	#N/A
A0A078HKC3|A0A078HKC3_BRANA	4	41780	BnaC03g75050D protein OS=Brassica napus OX=3708 GN=BnaC03g75050D PE=3 SV=1	1	2	#N/A
A0A3P5ZZ87|A0A3P5ZZ87_BRACM	4	43193	Uncharacterized protein OS=Brassica campestris OX=3711 GN=BRAA02T05795Z PE=4 SV=1	1	#N/A	#N/A
A0A0D3B2P3|A0A0D3B2P3_BRAOL	4	41837	Uncharacterized protein OS=Brassica oleracea var. oleracea OX=109376 GN=106329096 PE=3 SV=1	1	#N/A	#N/A
A0A3P5YFX1|A0A3P5YFX1_BRACM	4	43491	Uncharacterized protein OS=Brassica campestris OX=3711 GN=BRAA06T25172Z PE=4 SV=1	1	#N/A	#N/A
A0A3P5YHA6|A0A3P5YHA6_BRACM	4	43376	Uncharacterized protein OS=Brassica campestris OX=3711 GN=BRAA06T25642Z PE=4 SV=1	1	#N/A	#N/A
A0A3P5ZDQ0|A0A3P5ZDQ0_BRACM	1	8077	Uncharacterized protein OS=Brassica campestris OX=3711 GN=BRAA03T09455Z PE=4 SV=1	7	4	4
A0A078J101|A0A078J101_BRANA	1	8077	BnaA03g54880D protein OS=Brassica napus OX=3708 GN=BnaA03g54880D PE=4 SV=1	7	4	4
A0A078K0K2|A0A078K0K2_BRANA	7	8387	BnaCnng72870D protein (Fragment) OS=Brassica napus OX=3708 GN=BnaCnng72870D PE=4 SV=1	3	2	2
A0A078JX72|A0A078JX72_BRANA	7	9272	BnaA08g30590D protein (Fragment) OS=Brassica napus OX=3708 GN=BnaA08g30590D PE=4 SV=1	3	2	2
A0A078HQW3|A0A078HQW3_BRANA	7	11485	BnaC09g21810D protein OS=Brassica napus OX=3708 GN=BnaC09g21810D PE=4 SV=1	3	2	2
A0A078JY26|A0A078JY26_BRANA	7	11748	BnaAnng33460D protein (Fragment) OS=Brassica napus OX=3708 GN=BnaAnng33460D PE=4 SV=1	3	2	2
A0A078JTM7|A0A078JTM7_BRANA	31	16199	BnaAnng35580D protein OS=Brassica napus OX=3708 GN=BnaAnng35580D PE=4 SV=1	1	2	2
A0A078IB52|A0A078IB52_BRANA	9	16594	BnaC09g11090D protein OS=Brassica napus OX=3708 GN=BnaC09g11090D PE=4 SV=1	1	#N/A	3
A0A3P6DRK1|A0A3P6DRK1_BRAOL	9	16594	Uncharacterized protein OS=Brassica oleracea OX=3712 GN=BOLC9T54621H PE=4 SV=1	1	#N/A	3
M4EQY7|M4EQY7_BRARP	31	16199	Uncharacterized protein OS=Brassica rapa subsp. pekinensis OX=51351 PE=4 SV=1	1	2	2
A0A397XTH3|A0A397XTH3_BRACM	10	16632	Uncharacterized protein OS=Brassica campestris OX=3711 GN=BRARA_I01337 PE=4 SV=1	1	1	1
A0A078H7A9|A0A078H7A9_BRANA	10	16633	BnaA09g11620D protein OS=Brassica napus OX=3708 GN=BnaA09g11620D PE=4 SV=1	1	1	1
M4EFY3|M4EFY3_BRARP	10	16760	Uncharacterized protein OS=Brassica rapa subsp. pekinensis OX=51351 PE=4 SV=1	1	1	1
A0A0K0K5E3|A0A0K0K5E3_9HEMI	13	32618	Elongation factor 1-alpha (Fragment) OS=Aleurodaphis blumeae OX=30163 GN=ef1a PE=4 SV=1	1	#N/A	1
A0A0K0K489|A0A0K0K489_9HEMI	13	32756	Elongation factor 1-alpha (Fragment) OS=Aleurodaphis mikaniae OX=384450 GN=ef1a PE=4 SV=1	1	#N/A	1
C6KEJ2|C6KEJ2_BRARR	15	27376	Ribulose bisphosphate carboxylase large chain (Fragment) OS=Brassica rapa subsp. rapa OX=51350 GN=rbcL PE=3 SV=1	1	#N/A	#N/A
A0A0D3DYH8|A0A0D3DYH8_BRAOL	12	49418	Elongation factor 1-alpha OS=Brassica oleracea var. oleracea OX=109376 GN=106311432 PE=3 SV=1	1	#N/A	1
D8L1X2|D8L1X2_BRANA	12	49484	Elongation factor 1-alpha OS=Brassica napus OX=3708 GN=EF1alpha.1 PE=2 SV=1	1	#N/A	1
A0A078J6X1|A0A078J6X1_BRANA	12	62947	BnaAnng15460D protein OS=Brassica napus OX=3708 GN=BnaAnng15460D PE=4 SV=1	1	#N/A	1
M4EPI7|M4EPI7_BRARP	12	65623	Uncharacterized protein OS=Brassica rapa subsp. pekinensis OX=51351 PE=3 SV=1	1	#N/A	1
A0A3P6BZB0|A0A3P6BZB0_BRACM	12	65851	Uncharacterized protein OS=Brassica campestris OX=3711 GN=BRAA08T35446Z PE=4 SV=1	1	#N/A	#N/A
M4DUR0|M4DUR0_BRARP	12	49460	Elongation factor 1-alpha OS=Brassica rapa subsp. pekinensis OX=51351 PE=3 SV=1	1	#N/A	1
M4ES27|M4ES27_BRARP	12	46798	Uncharacterized protein OS=Brassica rapa subsp. pekinensis OX=51351 PE=4 SV=1	1	#N/A	1
A0A078G8C9|A0A078G8C9_BRANA	12	46798	BnaC08g43440D protein OS=Brassica napus OX=3708 GN=BnaC08g43440D PE=4 SV=1	1	#N/A	#N/A
A0A078HAI0|A0A078HAI0_BRANA	12	47024	BnaA02g06370D protein OS=Brassica napus OX=3708 GN=BnaC04g13200D PE=4 SV=1	1	#N/A	#N/A
M4CR20|M4CR20_BRARP	12	49379	Elongation factor 1-alpha OS=Brassica rapa subsp. pekinensis OX=51351 PE=3 SV=1	1	#N/A	1
M4DQ76|M4DQ76_BRARP	12	49474	Elongation factor 1-alpha OS=Brassica rapa subsp. pekinensis OX=51351 PE=3 SV=1	1	#N/A	#N/A
M9XKE5|M9XKE5_BRAOB	12	49474	Elongation factor 1-alpha OS=Brassica oleracea var. botrytis OX=3715 PE=2 SV=1	1	#N/A	1
A0A397YCW5|A0A397YCW5_BRACM	12	49488	Elongation factor 1-alpha OS=Brassica campestris OX=3711 GN=BRARA_I05330 PE=3 SV=1	1	#N/A	#N/A
M4DP02|M4DP02_BRARP	12	49461	Elongation factor 1-alpha OS=Brassica rapa subsp. pekinensis OX=51351 PE=3 SV=1	1	#N/A	1
A0A0D3DYH7|A0A0D3DYH7_BRAOL	12	49474	Elongation factor 1-alpha OS=Brassica oleracea var. oleracea OX=109376 GN=106326856 PE=3 SV=1	1	#N/A	#N/A
D8L1X3|D8L1X3_BRANA	12	49474	Elongation factor 1-alpha OS=Brassica napus OX=3708 GN=EF1alpha.2 PE=2 SV=1	1	#N/A	1
A0A397XTC1|A0A397XTC1_BRACM	12	49474	Elongation factor 1-alpha OS=Brassica campestris OX=3711 GN=BRAA02T05731Z PE=3 SV=1	1	#N/A	#N/A
A0A3P6DN95|A0A3P6DN95_BRAOL	12	49474	Uncharacterized protein OS=Brassica oleracea OX=3712 GN=BOLC2T07270H PE=4 SV=1	1	#N/A	#N/A
A0A0D3ED38|A0A0D3ED38_BRAOL	12	49488	Elongation factor 1-alpha OS=Brassica oleracea var. oleracea OX=109376 GN=106318111 PE=3 SV=1	1	#N/A	1
A0A1B1LN72|A0A1B1LN72_BRARC	12	49522	Elongation factor 1-alpha OS=Brassica rapa subsp. chinensis OX=93385 GN=EF1alpha PE=2 SV=1	1	#N/A	1
A0A0D3C8E5|A0A0D3C8E5_BRAOL	12	51945	Elongation factor 1-alpha OS=Brassica oleracea var. oleracea OX=109376 GN=106294941 PE=3 SV=1	1	#N/A	1
A0A3P5ZD04|A0A3P5ZD04_BRACM	12	52089	Uncharacterized protein (Fragment) OS=Brassica campestris OX=3711 GN=BRAA05T20345Z PE=4 SV=1	1	#N/A	#N/A
A0A3P6F3H2|A0A3P6F3H2_BRAOL	12	69014	Uncharacterized protein OS=Brassica oleracea OX=3712 GN=BOLC5T29361H PE=4 SV=1	1	#N/A	1
A0A3P5YBW6|A0A3P5YBW6_BRACM	12	69457	Uncharacterized protein (Fragment) OS=Brassica campestris OX=3711 GN=BRAA06T23712Z PE=4 SV=1	1	#N/A	#N/A
A0A078JLT4|A0A078JLT4_BRANA	12	30864	BnaC03g71520D protein OS=Brassica napus OX=3708 GN=BnaC03g71520D PE=4 SV=1	1	#N/A	1
A0A3P5XWW3|A0A3P5XWW3_BRACM	10	16760	Uncharacterized protein OS=Brassica campestris OX=3711 GN=BRAA09T37078Z PE=4 SV=1	1	1	1
A0A078I8E7|A0A078I8E7_BRANA	7	17179	BnaA09g19810D protein OS=Brassica napus OX=3708 GN=BnaA09g19810D PE=4 SV=1	3	2	2
A0A078ILB0|A0A078ILB0_BRANA	7	17397	BnaCnng19460D protein OS=Brassica napus OX=3708 GN=BnaCnng19460D PE=4 SV=1	3	2	2
A0A078GZ20|A0A078GZ20_BRANA	7	17523	BnaA05g08370D protein OS=Brassica napus OX=3708 GN=BnaA05g08370D PE=4 SV=1	3	2	2
A0A078D4W1|A0A078D4W1_BRANA	7	17741	BnaC03g72450D protein OS=Brassica napus OX=3708 GN=BnaC03g72450D PE=4 SV=1	3	2	2
A0A0D3D748|A0A0D3D748_BRAOL	7	17753	Uncharacterized protein OS=Brassica oleracea var. oleracea OX=109376 GN=106302112 PE=4 SV=1	3	2	2
M4E5L0|M4E5L0_BRARP	29	19706	Uncharacterized protein OS=Brassica rapa subsp. pekinensis OX=51351 PE=4 SV=1	1	1	1
A0A078DBS4|A0A078DBS4_BRANA	2	39145	BnaC02g00690D protein OS=Brassica napus OX=3708 GN=BnaC02g00690D PE=3 SV=1	1	2	1
M4CZ95|M4CZ95_BRARP	7	25773	Uncharacterized protein OS=Brassica rapa subsp. pekinensis OX=51351 PE=4 SV=1	3	#N/A	#N/A
A0A0D3C4L8|A0A0D3C4L8_BRAOL	29	39231	Uncharacterized protein OS=Brassica oleracea var. oleracea OX=109376 PE=4 SV=1	1	1	1
A0A3N6QUY3|A0A3N6QUY3_BRACR	2	39616	Uncharacterized protein (Fragment) OS=Brassica cretica OX=69181 GN=DY000_00010097 PE=4 SV=1	1	2	1
A0A3N6QG92|A0A3N6QG92_BRACR	2	41690	Uncharacterized protein OS=Brassica cretica OX=69181 GN=DY000_00004750 PE=4 SV=1	1	2	1
A0A0D3EGN0|A0A0D3EGN0_BRAOL	2	41690	Uncharacterized protein OS=Brassica oleracea var. oleracea OX=109376 GN=106318407 PE=3 SV=1	1	2	1
A0A078G9C9|A0A078G9C9_BRANA	2	41690	BnaC09g46850D protein OS=Brassica napus OX=3708 GN=BnaC09g46850D PE=3 SV=1	1	2	1
A0A0D3CKS7|A0A0D3CKS7_BRAOL	3	88054	Phosphoglycerate kinase OS=Brassica oleracea var. oleracea OX=109376 PE=3 SV=1	2	#N/A	#N/A
A0A3P5YYD2|A0A3P5YYD2_BRACM	3	87207	Uncharacterized protein OS=Brassica campestris OX=3711 GN=BRAA05T22470Z PE=4 SV=1	2	#N/A	#N/A
A0A3P6EP57|A0A3P6EP57_BRAOL	3	88054	Uncharacterized protein OS=Brassica oleracea OX=3712 GN=BOLC5T34180H PE=4 SV=1	2	#N/A	#N/A
A0A078I0P1|A0A078I0P1_BRANA	3	50183	Phosphoglycerate kinase OS=Brassica napus OX=3708 GN=BnaA01g30320D PE=3 SV=1	2	#N/A	#N/A
A0A0D3AE60|A0A0D3AE60_BRAOL	3	50135	Phosphoglycerate kinase OS=Brassica oleracea var. oleracea OX=109376 GN=106318001 PE=3 SV=1	2	#N/A	#N/A
A0A3P5ZB24|A0A3P5ZB24_BRACM	3	50178	Uncharacterized protein OS=Brassica campestris OX=3711 GN=BRAA01T04108Z PE=4 SV=1	2	#N/A	#N/A
A0A078GGF9|A0A078GGF9_BRANA	3	50135	Phosphoglycerate kinase OS=Brassica napus OX=3708 GN=BnaC01g38270D PE=3 SV=1	2	#N/A	#N/A
A0A3P6G032|A0A3P6G032_BRAOL	3	50137	Uncharacterized protein OS=Brassica oleracea OX=3712 GN=BOLC1T05180H PE=4 SV=1	2	#N/A	#N/A
A0A398A0Y4|A0A398A0Y4_BRACM	3	50478	Phosphoglycerate kinase OS=Brassica campestris OX=3711 GN=BRARA_C03433 PE=3 SV=1	2	#N/A	#N/A
A0A3P5ZN96|A0A3P5ZN96_BRACM	3	50999	Uncharacterized protein OS=Brassica campestris OX=3711 GN=BRAA03T12935Z PE=4 SV=1	2	#N/A	#N/A
A0A3N6T820|A0A3N6T820_BRACR	3	50271	Uncharacterized protein OS=Brassica cretica OX=69181 GN=DY000_00016651 PE=4 SV=1	2	#N/A	#N/A
A0A0D3BB01|A0A0D3BB01_BRAOL	3	50255	Phosphoglycerate kinase OS=Brassica oleracea var. oleracea OX=109376 GN=106335787 PE=3 SV=1	2	#N/A	#N/A
A0A3P6B2Q9|A0A3P6B2Q9_BRAOL	3	50255	Uncharacterized protein OS=Brassica oleracea OX=3712 GN=BOLC3T16862H PE=4 SV=1	2	#N/A	#N/A
M4FE21|M4FE21_BRARP	3	50112	Phosphoglycerate kinase OS=Brassica rapa subsp. pekinensis OX=51351 PE=3 SV=1	2	#N/A	#N/A
M4CB90|M4CB90_BRARP	3	50392	Phosphoglycerate kinase OS=Brassica rapa subsp. pekinensis OX=51351 PE=3 SV=1	2	#N/A	#N/A
M4EDT8|M4EDT8_BRARP	17	42684	Glyceraldehyde-3-phosphate dehydrogenase OS=Brassica rapa subsp. pekinensis OX=51351 PE=3 SV=1	2	#N/A	#N/A
E0AHE7|E0AHE7_BRARC	17	35161	Glyceraldehyde-3-phosphate dehydrogenase (Fragment) OS=Brassica rapa subsp. chinensis OX=93385 GN=BcGAPDH PE=2 SV=1	2	#N/A	#N/A
A0A097PUI6|A0A097PUI6_BRARC	17	36078	Glyceraldehyde-3-phosphate dehydrogenase (Fragment) OS=Brassica rapa subsp. chinensis OX=93385 GN=GAPDH-A PE=2 SV=1	2	#N/A	#N/A
A0A3N6R9A3|A0A3N6R9A3_BRACR	17	40802	Uncharacterized protein OS=Brassica cretica OX=69181 GN=DY000_00023121 PE=4 SV=1	2	#N/A	#N/A
A0A3P5YPK7|A0A3P5YPK7_BRACM	17	41414	Uncharacterized protein (Fragment) OS=Brassica campestris OX=3711 GN=BRAA06T24074Z PE=4 SV=1	2	#N/A	#N/A
A0A397KYI9|A0A397KYI9_BRACM	17	42495	Glyceraldehyde-3-phosphate dehydrogenase (Fragment) OS=Brassica campestris OX=3711 GN=BRARA_K00208 PE=3 SV=1	2	#N/A	#N/A
A0A3P6GR66|A0A3P6GR66_BRAOL	17	42556	Uncharacterized protein OS=Brassica oleracea OX=3712 GN=BOLC8T52244H PE=4 SV=1	2	#N/A	#N/A
A0A078EFC4|A0A078EFC4_BRANA	17	42706	Glyceraldehyde-3-phosphate dehydrogenase OS=Brassica napus OX=3708 GN=BnaC05g09210D PE=3 SV=1	2	#N/A	#N/A
A0A078FUK6|A0A078FUK6_BRANA	17	42583	Glyceraldehyde-3-phosphate dehydrogenase OS=Brassica napus OX=3708 GN=BnaC08g40850D PE=3 SV=1	2	#N/A	#N/A
A0A0D3DXN8|A0A0D3DXN8_BRAOL	17	42583	Glyceraldehyde-3-phosphate dehydrogenase OS=Brassica oleracea var. oleracea OX=109376 GN=106308443 PE=3 SV=1	2	#N/A	#N/A
A0A0D3C9I2|A0A0D3C9I2_BRAOL	17	42692	Glyceraldehyde-3-phosphate dehydrogenase OS=Brassica oleracea var. oleracea OX=109376 GN=106295615 PE=3 SV=1	2	#N/A	#N/A
D7UNZ5|D7UNZ5_BRARC	17	42518	Glyceraldehyde-3-phosphate dehydrogenase OS=Brassica rapa subsp. chinensis OX=93385 GN=BcGAPDH PE=2 SV=1	2	#N/A	#N/A
A0A078GN07|A0A078GN07_BRANA	17	42596	Glyceraldehyde-3-phosphate dehydrogenase OS=Brassica napus OX=3708 GN=BnaA09g46780D PE=3 SV=1	2	#N/A	#N/A
A0A3P6EXK4|A0A3P6EXK4_BRAOL	17	47676	Uncharacterized protein (Fragment) OS=Brassica oleracea OX=3712 GN=BOLC5T29783H PE=4 SV=1	2	#N/A	#N/A
A0A3P5YKP3|A0A3P5YKP3_BRACM	17	47946	Uncharacterized protein (Fragment) OS=Brassica campestris OX=3711 GN=BRAA09T41705Z PE=4 SV=1	2	#N/A	#N/A
sp|P09672|G3PA_SINAL	17	25103	Glyceraldehyde-3-phosphate dehydrogenase A chloroplastic (Fragment) OS=Sinapis alba OX=3728 GN=GAPA PE=2 SV=1	2	#N/A	#N/A
M4DTF4|M4DTF4_BRARP	17	42679	Glyceraldehyde-3-phosphate dehydrogenase OS=Brassica rapa subsp. pekinensis OX=51351 PE=3 SV=1	2	#N/A	#N/A
A0A3P6GFU9|A0A3P6GFU9_BRAOL	17	16334	Uncharacterized protein (Fragment) OS=Brassica oleracea OX=3712 GN=BOLC8T50973H PE=4 SV=1	2	#N/A	#N/A
A0A0D3AIC2|A0A0D3AIC2_BRAOL	2	41692	Uncharacterized protein OS=Brassica oleracea var. oleracea OX=109376 GN=106327159 PE=3 SV=1	1	2	1
A0A0B5JHX6|A0A0B5JHX6_BRANA	2	41706	Actin OS=Brassica napus OX=3708 PE=2 SV=1	1	2	1
A0A078J2R9|A0A078J2R9_BRANA	2	41720	BnaA03g55890D protein OS=Brassica napus OX=3708 GN=BnaA03g55890D PE=3 SV=1	1	2	1
A0A3N6SEL7|A0A3N6SEL7_BRACR	4	41807	Uncharacterized protein OS=Brassica cretica OX=69181 GN=DY000_00018343 PE=4 SV=1	1	2	2
A0A0D3ACM7|A0A0D3ACM7_BRAOL	7	42665	Uncharacterized protein OS=Brassica oleracea var. oleracea OX=109376 GN=106315597 PE=4 SV=1	3	2	2
D8L1X7|D8L1X7_BRANA	7	42665	Ubiquitin 10.2 OS=Brassica napus OX=3708 GN=UBQ10.2 PE=2 SV=1	3	2	2
A0A3N6TTY8|A0A3N6TTY8_BRACR	20	44412	Uncharacterized protein (Fragment) OS=Brassica cretica OX=69181 GN=DY000_00020110 PE=4 SV=1	2	1	1
A0A3P6CXL4|A0A3P6CXL4_BRACM	29	46091	Uncharacterized protein OS=Brassica campestris OX=3711 GN=BRAA04T18290Z PE=4 SV=1	1	1	1
A0A078JKG1|A0A078JKG1_BRANA	29	46107	BnaAnng21140D protein OS=Brassica napus OX=3708 GN=BnaAnng21140D PE=3 SV=1	1	1	1
A0A3P5ZB64|A0A3P5ZB64_BRACM	29	46107	Uncharacterized protein OS=Brassica campestris OX=3711 GN=BRAA05T19884Z PE=4 SV=1	1	1	1
M4CM24|M4CM24_BRARP	29	46107	Uncharacterized protein OS=Brassica rapa subsp. pekinensis OX=51351 PE=3 SV=1	1	1	1
A0A078H5M7|A0A078H5M7_BRANA	29	46107	BnaC04g08780D protein OS=Brassica napus OX=3708 GN=BnaC04g08780D PE=3 SV=1	1	1	1
A0A3P6BW60|A0A3P6BW60_BRAOL	29	46107	Uncharacterized protein OS=Brassica oleracea OX=3712 GN=BOLC4T22805H PE=4 SV=1	1	1	1
A0A3P6CKW8|A0A3P6CKW8_BRAOL	29	46121	Uncharacterized protein OS=Brassica oleracea OX=3712 GN=BOLC4T28032H PE=4 SV=1	1	1	1
Q6W7E8|Q6W7E8_BRACM	29	47376	Enolase OS=Brassica campestris OX=3711 PE=2 SV=1	1	1	1
A0A397ZW13|A0A397ZW13_BRACM	29	47474	Uncharacterized protein OS=Brassica campestris OX=3711 GN=BRAA03T11268Z PE=3 SV=1	1	1	1
M4E2S1|M4E2S1_BRARP	29	47501	Uncharacterized protein OS=Brassica rapa subsp. pekinensis OX=51351 PE=3 SV=1	1	1	1
A0A3P6ABM8|A0A3P6ABM8_BRAOL	29	47529	Uncharacterized protein OS=Brassica oleracea OX=3712 GN=BOLC3T14758H PE=4 SV=1	1	1	1
A0A0D3B589|A0A0D3B589_BRAOL	29	47529	Uncharacterized protein OS=Brassica oleracea var. oleracea OX=109376 GN=106336268 PE=3 SV=1	1	1	1
Q20D56|Q20D56_BRARC	29	47557	Los OS=Brassica rapa subsp. chinensis OX=93385 GN=los PE=2 SV=1	1	1	1
A0A0D3BRG9|A0A0D3BRG9_BRAOL	29	47571	Uncharacterized protein OS=Brassica oleracea var. oleracea OX=109376 GN=106336600 PE=3 SV=1	1	1	1
A0A397ZQ25|A0A397ZQ25_BRACM	29	47586	Uncharacterized protein OS=Brassica campestris OX=3711 GN=BRARA_D02228 PE=3 SV=1	1	1	1
A0A397Z7R8|A0A397Z7R8_BRACM	29	47586	Uncharacterized protein OS=Brassica campestris OX=3711 GN=BRARA_E00832 PE=3 SV=1	1	1	1
A0A0D3BEK5|A0A0D3BEK5_BRAOL	7	51206	Uncharacterized protein OS=Brassica oleracea var. oleracea OX=109376 GN=106334294 PE=4 SV=1	3	2	2
D8L1X6|D8L1X6_BRANA	7	51206	Ubiquitin 10.1 OS=Brassica napus OX=3708 GN=UBQ10.1 PE=2 SV=1	3	2	2
M4DL50|M4DL50_BRARP	29	51448	Uncharacterized protein OS=Brassica rapa subsp. pekinensis OX=51351 PE=3 SV=1	1	1	1
M4CYR3|M4CYR3_BRARP	20	59460	ATP synthase subunit beta OS=Brassica rapa subsp. pekinensis OX=51351 PE=3 SV=1	2	1	1
A0A078I6L6|A0A078I6L6_BRANA	20	59502	ATP synthase subunit beta OS=Brassica napus OX=3708 GN=BnaC02g01040D PE=3 SV=1	2	1	1
M1F2H2|M1F2H2_BRAOL	19	47889	Chloroplast ribulose-1 5-bisphosphate carboxylase/oxygenase activase OS=Brassica oleracea OX=3712 GN=RCA PE=2 SV=1	1	#N/A	#N/A
A0A078EZW2|A0A078EZW2_BRANA	19	51928	BnaA03g18710D protein OS=Brassica napus OX=3708 GN=BnaA03g18710D PE=4 SV=1	1	#N/A	#N/A
A0A078GEK4|A0A078GEK4_BRANA	19	51872	BnaC03g22220D protein OS=Brassica napus OX=3708 GN=BnaC03g22220D PE=4 SV=1	1	#N/A	#N/A
A0A0D3B5W7|A0A0D3B5W7_BRAOL	19	51900	Uncharacterized protein OS=Brassica oleracea var. oleracea OX=109376 GN=106335141 PE=4 SV=1	1	#N/A	#N/A
A0A397ZYD3|A0A397ZYD3_BRACM	19	51928	Uncharacterized protein OS=Brassica campestris OX=3711 GN=BRAA03T11455Z PE=4 SV=1	1	#N/A	#N/A
M4C7G6|M4C7G6_BRARP	19	51920	Uncharacterized protein OS=Brassica rapa subsp. pekinensis OX=51351 PE=4 SV=1	1	#N/A	#N/A
X2C5E1|X2C5E1_BRAOL	19	51900	Chloroplast ribulose-1 5-bisphosphate carboxylase/oxygenase activase protein OS=Brassica oleracea OX=3712 GN=BOLC3T15018H PE=2 SV=1	1	#N/A	#N/A
W8P5Z5|W8P5Z5_BRARC	19	47917	Ribulose-1 5-bisphosphate carboxylase/oxygenase activase OS=Brassica rapa subsp. chinensis OX=93385 GN=RCA PE=2 SV=1	1	#N/A	#N/A
A0A3P5ZAF5|A0A3P5ZAF5_BRACM	19	51970	Uncharacterized protein OS=Brassica campestris OX=3711 GN=BRAA05T19634Z PE=4 SV=1	1	#N/A	#N/A
A0A0D3BQG5|A0A0D3BQG5_BRAOL	19	51294	Uncharacterized protein OS=Brassica oleracea var. oleracea OX=109376 GN=106342672 PE=4 SV=1	1	#N/A	#N/A
A0A3P6BGT0|A0A3P6BGT0_BRAOL	19	51342	Uncharacterized protein OS=Brassica oleracea OX=3712 GN=BOLC4T22397H PE=4 SV=1	1	#N/A	#N/A
A0A078G525|A0A078G525_BRANA	19	51342	BnaC04g05700D protein OS=Brassica napus OX=3708 GN=BnaC04g05700D PE=4 SV=1	1	#N/A	#N/A
M4CLD2|M4CLD2_BRARP	19	51830	Uncharacterized protein OS=Brassica rapa subsp. pekinensis OX=51351 PE=4 SV=1	1	#N/A	#N/A
A0A0D3C580|A0A0D3C580_BRAOL	19	48111	Uncharacterized protein OS=Brassica oleracea var. oleracea OX=109376 GN=106341988 PE=4 SV=1	1	#N/A	#N/A
M4DKM4|M4DKM4_BRARP	19	48543	Uncharacterized protein OS=Brassica rapa subsp. pekinensis OX=51351 PE=4 SV=1	1	#N/A	#N/A
A0A397ZWZ9|A0A397ZWZ9_BRACM	19	48515	Uncharacterized protein OS=Brassica campestris OX=3711 GN=BRARA_D02409 PE=4 SV=1	1	#N/A	#N/A
A0A3P6CPM5|A0A3P6CPM5_BRAOL	19	48741	Uncharacterized protein OS=Brassica oleracea OX=3712 GN=BOLC4T28251H PE=4 SV=1	1	#N/A	#N/A
A0A3P6CS33|A0A3P6CS33_BRACM	19	49331	Uncharacterized protein OS=Brassica campestris OX=3711 GN=BRAA04T18477Z PE=4 SV=1	1	#N/A	#N/A
A0A397Z733|A0A397Z733_BRACM	19	47380	Uncharacterized protein OS=Brassica campestris OX=3711 GN=BRARA_E00605 PE=4 SV=1	1	#N/A	#N/A
A0A397ZWL3|A0A397ZWL3_BRACM	19	47961	Uncharacterized protein OS=Brassica campestris OX=3711 GN=BRARA_C02027 PE=4 SV=1	1	#N/A	#N/A
X2C2N0|X2C2N0_BRAOL	19	47933	Chloroplast ribulose-1 5-bisphosphate carboxylase/oxygenase activase protein OS=Brassica oleracea OX=3712 PE=2 SV=1	1	#N/A	#N/A
A0A3P6GBC6|A0A3P6GBC6_BRAOL	18	42341	Uncharacterized protein OS=Brassica oleracea OX=3712 GN=BOLC6T38143H PE=4 SV=1	1	#N/A	#N/A
A0A397YN09|A0A397YN09_BRACM	18	23358	Phosphoglycerate kinase OS=Brassica campestris OX=3711 GN=BRARA_G02075 PE=3 SV=1	1	#N/A	#N/A
A0A397YNC5|A0A397YNC5_BRACM	18	40650	Phosphoglycerate kinase OS=Brassica campestris OX=3711 GN=BRARA_G02075 PE=3 SV=1	1	#N/A	#N/A
A0A0D3ARR0|A0A0D3ARR0_BRAOL	18	42173	Phosphoglycerate kinase OS=Brassica oleracea var. oleracea OX=109376 GN=106327770 PE=3 SV=1	1	#N/A	#N/A
A0A3P6DI23|A0A3P6DI23_BRAOL	18	44085	Uncharacterized protein (Fragment) OS=Brassica oleracea OX=3712 GN=BOLC2T09666H PE=4 SV=1	1	#N/A	#N/A
M4CHC2|M4CHC2_BRARP	18	42395	Phosphoglycerate kinase OS=Brassica rapa subsp. pekinensis OX=51351 PE=3 SV=1	1	#N/A	#N/A
A0A398ACW5|A0A398ACW5_BRACM	18	14980	Phosphoglycerate kinase OS=Brassica campestris OX=3711 GN=BRARA_B02375 PE=3 SV=1	1	#N/A	#N/A
A0A078IIE1|A0A078IIE1_BRANA	18	40605	Phosphoglycerate kinase OS=Brassica napus OX=3708 GN=BnaA02g19260D PE=3 SV=1	1	#N/A	#N/A
M4CW24|M4CW24_BRARP	18	42172	Phosphoglycerate kinase OS=Brassica rapa subsp. pekinensis OX=51351 PE=3 SV=1	1	#N/A	#N/A
A0A3P6APX5|A0A3P6APX5_BRACM	18	44058	Uncharacterized protein (Fragment) OS=Brassica campestris OX=3711 GN=BRAA02T07294Z PE=4 SV=1	1	#N/A	#N/A
A0A397Z002|A0A397Z002_BRACM	18	36187	Phosphoglycerate kinase OS=Brassica campestris OX=3711 GN=BRARA_G03672 PE=3 SV=1	1	#N/A	#N/A
A0A0D3CVS9|A0A0D3CVS9_BRAOL	18	38680	Phosphoglycerate kinase OS=Brassica oleracea var. oleracea OX=109376 PE=3 SV=1	1	#N/A	#N/A
A0A0D3D1V1|A0A0D3D1V1_BRAOL	18	42075	Phosphoglycerate kinase OS=Brassica oleracea var. oleracea OX=109376 GN=106300883 PE=3 SV=1	1	#N/A	#N/A
A0A3P6BLZ6|A0A3P6BLZ6_BRACM	18	42232	Uncharacterized protein OS=Brassica campestris OX=3711 GN=BRAA07T31967Z PE=4 SV=1	1	#N/A	#N/A
M4F227|M4F227_BRARP	18	42232	Phosphoglycerate kinase OS=Brassica rapa subsp. pekinensis OX=51351 PE=3 SV=1	1	#N/A	#N/A
A0A3P6B1K1|A0A3P6B1K1_BRACM	18	42315	Uncharacterized protein OS=Brassica campestris OX=3711 GN=BRAA07T30352Z PE=4 SV=1	1	#N/A	#N/A
A0A3P6BWV0|A0A3P6BWV0_BRACM	18	43082	Uncharacterized protein OS=Brassica campestris OX=3711 GN=BRAA07T30353Z PE=4 SV=1	1	#N/A	#N/A
A0A3P6H481|A0A3P6H481_BRAOL	18	43660	Uncharacterized protein (Fragment) OS=Brassica oleracea OX=3712 GN=BOLC6T40357H PE=4 SV=1	1	#N/A	#N/A
A0A078JX92|A0A078JX92_BRANA	18	42189	Phosphoglycerate kinase OS=Brassica napus OX=3708 GN=BnaC02g46710D PE=3 SV=1	1	#N/A	#N/A
A0A3P6GTB6|A0A3P6GTB6_BRAOL	18	36098	Uncharacterized protein OS=Brassica oleracea OX=3712 GN=BOLC6T38144H PE=4 SV=1	1	#N/A	#N/A
A0A0D3A0R8|A0A0D3A0R8_BRAOL	18	11362	Uncharacterized protein OS=Brassica oleracea var. oleracea OX=109376 PE=4 SV=1	1	#N/A	#N/A
A0A0D3BAZ0|A0A0D3BAZ0_BRAOL	14	71256	Uncharacterized protein OS=Brassica oleracea var. oleracea OX=109376 GN=106335088 PE=3 SV=1	1	#N/A	#N/A
A0A3P6A2H9|A0A3P6A2H9_BRACM	14	71346	Uncharacterized protein OS=Brassica campestris OX=3711 GN=BRAA03T12922Z PE=4 SV=1	1	#N/A	#N/A
A0A398A499|A0A398A499_BRACM	14	71386	Uncharacterized protein OS=Brassica campestris OX=3711 GN=BRARA_C03420 PE=3 SV=1	1	#N/A	#N/A
A0A3N6R817|A0A3N6R817_BRACR	14	52400	Uncharacterized protein OS=Brassica cretica OX=69181 GN=DY000_00022576 PE=4 SV=1	1	#N/A	#N/A
A0A078GA38|A0A078GA38_BRANA	20	59503	ATP synthase subunit beta OS=Brassica napus OX=3708 GN=BnaC09g47340D PE=3 SV=1	2	1	1
A0A3P6DRP9|A0A3P6DRP9_BRAOL	20	59503	Uncharacterized protein OS=Brassica oleracea OX=3712 GN=BOLC9T59576H PE=4 SV=1	2	1	1
A0A078H781|A0A078H781_BRANA	14	56691	BnaC05g12240D protein OS=Brassica napus OX=3708 GN=BnaC05g12240D PE=3 SV=1	1	#N/A	#N/A
A0A078IA62|A0A078IA62_BRANA	14	70507	BnaA03g17100D protein OS=Brassica napus OX=3708 GN=BnaA03g17100D PE=3 SV=1	1	#N/A	#N/A
A0A078J8W8|A0A078J8W8_BRANA	14	70644	BnaC07g48050D protein OS=Brassica napus OX=3708 GN=BnaC07g48050D PE=3 SV=1	1	#N/A	#N/A
A0A078D911|A0A078D911_BRANA	14	70559	BnaC03g17190D protein OS=Brassica napus OX=3708 GN=BnaC03g17190D PE=3 SV=1	1	#N/A	#N/A
A0A0D3D518|A0A0D3D518_BRAOL	14	73673	Uncharacterized protein OS=Brassica oleracea var. oleracea OX=109376 GN=106306139 PE=3 SV=1	1	#N/A	#N/A
A0A3P6EL76|A0A3P6EL76_BRAOL	14	73558	Uncharacterized protein OS=Brassica oleracea OX=3712 GN=BOLC7T41654H PE=4 SV=1	1	#N/A	#N/A
A0A0F6WBE5|A0A0F6WBE5_BRANA	14	73849	Putative molecular chaperone binding protein OS=Brassica napus OX=3708 GN=BiP PE=2 SV=1	1	#N/A	#N/A
A0A3N6RH21|A0A3N6RH21_BRACR	14	63870	Uncharacterized protein OS=Brassica cretica OX=69181 GN=DY000_00018423 PE=4 SV=1	1	#N/A	#N/A
A0A0D3CTE5|A0A0D3CTE5_BRAOL	14	73616	Uncharacterized protein OS=Brassica oleracea var. oleracea OX=109376 GN=106296918 PE=3 SV=1	1	#N/A	#N/A
A0A078FJL2|A0A078FJL2_BRANA	14	74469	BnaC06g13860D protein OS=Brassica napus OX=3708 GN=BnaC06g13860D PE=3 SV=1	1	#N/A	#N/A
A0A0D3BE26|A0A0D3BE26_BRAOL	14	75543	Uncharacterized protein OS=Brassica oleracea var. oleracea OX=109376 PE=3 SV=1	1	#N/A	#N/A
A0A3P6BA31|A0A3P6BA31_BRAOL	14	75543	Uncharacterized protein OS=Brassica oleracea OX=3712 GN=BOLC3T18032H PE=4 SV=1	1	#N/A	#N/A
A0A078HE32|A0A078HE32_BRANA	14	56676	BnaA06g10730D protein OS=Brassica napus OX=3708 GN=BnaA06g10730D PE=3 SV=1	1	#N/A	#N/A
M4CP75|M4CP75_BRARP	20	59531	ATP synthase subunit beta OS=Brassica rapa subsp. pekinensis OX=51351 PE=3 SV=1	2	1	1
A0A0D3B0C3|A0A0D3B0C3_BRAOL	20	59533	ATP synthase subunit beta OS=Brassica oleracea var. oleracea OX=109376 GN=106335923 PE=3 SV=1	2	1	1
A0A3N6R5U8|A0A3N6R5U8_BRACR	14	58266	Uncharacterized protein OS=Brassica cretica OX=69181 GN=DY000_00021678 PE=4 SV=1	1	#N/A	#N/A
A0A078IS30|A0A078IS30_BRANA	14	71071	BnaC01g38510D protein OS=Brassica napus OX=3708 GN=BnaC01g38510D PE=3 SV=1	1	#N/A	#N/A
A0A3P6FKE9|A0A3P6FKE9_BRAOL	14	71027	Uncharacterized protein OS=Brassica oleracea OX=3712 GN=BOLC1T05199H PE=4 SV=1	1	#N/A	#N/A
A0A398A371|A0A398A371_BRACM	14	71177	Uncharacterized protein OS=Brassica campestris OX=3711 GN=BRAA03T13736Z PE=3 SV=1	1	#N/A	#N/A
A0A3N6QGI3|A0A3N6QGI3_BRACR	14	52041	Uncharacterized protein OS=Brassica cretica OX=69181 GN=DY000_00012649 PE=4 SV=1	1	#N/A	#N/A
M4E7E4|M4E7E4_BRARP	14	63644	Uncharacterized protein OS=Brassica rapa subsp. pekinensis OX=51351 PE=3 SV=1	1	#N/A	#N/A
M4F320|M4F320_BRARP	14	64918	Uncharacterized protein OS=Brassica rapa subsp. pekinensis OX=51351 PE=3 SV=1	1	#N/A	#N/A
A0A3P5Y348|A0A3P5Y348_BRACM	14	71068	Uncharacterized protein OS=Brassica campestris OX=3711 GN=BRAA09T39503Z PE=4 SV=1	1	#N/A	#N/A
A0A3P6F7F9|A0A3P6F7F9_BRAOL	14	71026	Uncharacterized protein OS=Brassica oleracea OX=3712 GN=BOLC5T31168H PE=4 SV=1	1	#N/A	#N/A
A0A397YYV7|A0A397YYV7_BRACM	14	61270	Uncharacterized protein OS=Brassica campestris OX=3711 GN=BRARA_F00431 PE=3 SV=1	1	#N/A	#N/A
A0A3N6PTL5|A0A3N6PTL5_BRACR	14	52174	Uncharacterized protein OS=Brassica cretica OX=69181 GN=DY000_00003020 PE=4 SV=1	1	#N/A	#N/A
A0A3P5ZCQ6|A0A3P5ZCQ6_BRACM	14	70869	Uncharacterized protein OS=Brassica campestris OX=3711 GN=BRAA01T02941Z PE=4 SV=1	1	#N/A	#N/A
A0A3N6RK00|A0A3N6RK00_BRACR	14	51305	Uncharacterized protein (Fragment) OS=Brassica cretica OX=69181 GN=DY000_00020831 PE=4 SV=1	1	#N/A	#N/A
O48563|O48563_BRANA	14	70774	Heat shock cognate protein HSC70 OS=Brassica napus OX=3708 GN=Hsc70 PE=2 SV=1	1	#N/A	#N/A
A0A0D3EIB5|A0A0D3EIB5_BRAOL	14	70844	Uncharacterized protein OS=Brassica oleracea var. oleracea OX=109376 GN=106317538 PE=3 SV=1	1	#N/A	#N/A
A0A3P6C6R3|A0A3P6C6R3_BRAOL	14	70844	Uncharacterized protein OS=Brassica oleracea OX=3712 GN=BOLC4T27559H PE=4 SV=1	1	#N/A	#N/A
A0A3P6D5M4|A0A3P6D5M4_BRACM	14	70875	Uncharacterized protein OS=Brassica campestris OX=3711 GN=BRAA10T45348Z PE=4 SV=1	1	#N/A	#N/A
A0A3P6E5T7|A0A3P6E5T7_BRAOL	14	70860	Uncharacterized protein OS=Brassica oleracea OX=3712 GN=BOLC9T60141H PE=4 SV=1	1	#N/A	#N/A
A0A3P6DAP9|A0A3P6DAP9_BRACM	14	70946	Uncharacterized protein OS=Brassica campestris OX=3711 GN=BRAA10T45346Z PE=4 SV=1	1	#N/A	#N/A
A0A0D3C3D3|A0A0D3C3D3_BRAOL	14	70800	Uncharacterized protein OS=Brassica oleracea var. oleracea OX=109376 GN=106341975 PE=3 SV=1	1	#N/A	#N/A
A0A397XRK9|A0A397XRK9_BRACM	14	70948	Uncharacterized protein OS=Brassica campestris OX=3711 GN=BRAA09T36403Z PE=3 SV=1	1	#N/A	#N/A
A0A0D3A9Z7|A0A0D3A9Z7_BRAOL	14	66272	Uncharacterized protein OS=Brassica oleracea var. oleracea OX=109376 PE=3 SV=1	1	#N/A	#N/A
A0A0D3AE77|A0A0D3AE77_BRAOL	14	71102	Uncharacterized protein OS=Brassica oleracea var. oleracea OX=109376 GN=106318090 PE=3 SV=1	1	#N/A	#N/A
A0A078IKL8|A0A078IKL8_BRANA	14	71286	BnaA01g30490D protein OS=Brassica napus OX=3708 GN=BnaA01g30490D PE=3 SV=1	1	#N/A	#N/A
A0A3P5ZQ58|A0A3P5ZQ58_BRACM	14	71302	Uncharacterized protein OS=Brassica campestris OX=3711 GN=BRAA01T04126Z PE=4 SV=1	1	#N/A	#N/A
M4FCB6|M4FCB6_BRARP	14	71272	Uncharacterized protein OS=Brassica rapa subsp. pekinensis OX=51351 PE=3 SV=1	1	#N/A	#N/A
A0A398AYD5|A0A398AYD5_BRACM	14	71214	Uncharacterized protein OS=Brassica campestris OX=3711 GN=BRARA_A03331 PE=3 SV=1	1	#N/A	#N/A
A0A0D3BUX9|A0A0D3BUX9_BRAOL	14	59191	Uncharacterized protein OS=Brassica oleracea var. oleracea OX=109376 PE=3 SV=1	1	#N/A	#N/A
A0A3N6SUM3|A0A3N6SUM3_BRACR	14	52248	Uncharacterized protein OS=Brassica cretica OX=69181 GN=DY000_00012377 PE=4 SV=1	1	#N/A	#N/A
A0A398AP59|A0A398AP59_BRACM	14	57444	Uncharacterized protein OS=Brassica campestris OX=3711 GN=BRARA_A02225 PE=3 SV=1	1	#N/A	#N/A
A0A397XYS2|A0A397XYS2_BRACM	14	57628	Uncharacterized protein OS=Brassica campestris OX=3711 GN=BRARA_I03132 PE=3 SV=1	1	#N/A	#N/A
M4CZD6|M4CZD6_BRARP	14	65823	Uncharacterized protein OS=Brassica rapa subsp. pekinensis OX=51351 PE=3 SV=1	1	#N/A	#N/A
A0A0D3AEW4|A0A0D3AEW4_BRAOL	14	69412	Uncharacterized protein OS=Brassica oleracea var. oleracea OX=109376 PE=3 SV=1	1	#N/A	#N/A
A0A3N6TSD5|A0A3N6TSD5_BRACR	14	54094	Uncharacterized protein OS=Brassica cretica OX=69181 GN=DY000_00022495 PE=4 SV=1	1	#N/A	#N/A
M4D986|M4D986_BRARP	14	59528	Uncharacterized protein OS=Brassica rapa subsp. pekinensis OX=51351 PE=3 SV=1	1	#N/A	#N/A
A0A0D3CD16|A0A0D3CD16_BRAOL	14	42125	Uncharacterized protein OS=Brassica oleracea var. oleracea OX=109376 GN=106344571 PE=3 SV=2	1	#N/A	#N/A
A0A3P6ENV3|A0A3P6ENV3_BRAOL	20	59598	Uncharacterized protein OS=Brassica oleracea OX=3712 GN=BOLC9T59575H PE=4 SV=1	2	1	1
A0A0D3EGT1|A0A0D3EGT1_BRAOL	20	59598	ATP synthase subunit beta OS=Brassica oleracea var. oleracea OX=109376 GN=106318936 PE=3 SV=1	2	1	1
A0A3P6D0B4|A0A3P6D0B4_BRACM	20	59606	Uncharacterized protein OS=Brassica campestris OX=3711 GN=BRAA10T44857Z PE=4 SV=1	2	1	1
A0A078HSC2|A0A078HSC2_BRANA	20	59616	ATP synthase subunit beta OS=Brassica napus OX=3708 GN=BnaAnng06000D PE=3 SV=1	2	1	1
A0A078J5Z4|A0A078J5Z4_BRANA	31	16128	BnaC08g49360D protein OS=Brassica napus OX=3708 GN=BnaC08g49360D PE=4 SV=1	1	2	#N/A
A0A0D3DW57|A0A0D3DW57_BRAOL	31	16128	Uncharacterized protein OS=Brassica oleracea var. oleracea OX=109376 GN=106307684 PE=4 SV=1	1	2	#N/A
A0A397Y5L4|A0A397Y5L4_BRACM	31	16199	Uncharacterized protein OS=Brassica campestris OX=3711 GN=BRARA_I04624 PE=4 SV=1	1	2	#N/A
A0A0D3EGT2|A0A0D3EGT2_BRAOL	20	59624	ATP synthase subunit beta OS=Brassica oleracea var. oleracea OX=109376 GN=106318231 PE=3 SV=1	2	1	1
A0A078HSM2|A0A078HSM2_BRANA	20	59630	ATP synthase subunit beta OS=Brassica napus OX=3708 GN=BnaAnng05990D PE=3 SV=1	2	1	1
A0A3P6GRF9|A0A3P6GRF9_BRAOL	31	16195	Uncharacterized protein OS=Brassica oleracea OX=3712 GN=BOLC8T51691H PE=4 SV=1	1	#N/A	#N/A
A0A3N6TUB8|A0A3N6TUB8_BRACR	25	18411	Uncharacterized protein OS=Brassica cretica OX=69181 GN=DY000_00023136 PE=4 SV=1	1	1	#N/A
A0A078GNF2|A0A078GNF2_BRANA	25	18411	Peptidyl-prolyl cis-trans isomerase OS=Brassica napus OX=3708 GN=BnaC09g09060D PE=3 SV=1	1	1	#N/A
A0A3P6E3H3|A0A3P6E3H3_BRAOL	25	18411	Uncharacterized protein OS=Brassica oleracea OX=3712 GN=BOLC9T54198H PE=4 SV=1	1	1	#N/A
M4F885|M4F885_BRARP	25	18383	Peptidyl-prolyl cis-trans isomerase OS=Brassica rapa subsp. pekinensis OX=51351 PE=3 SV=1	1	1	#N/A
A0A078IDN6|A0A078IDN6_BRANA	25	18383	Peptidyl-prolyl cis-trans isomerase OS=Brassica napus OX=3708 GN=BnaA09g08780D PE=3 SV=1	1	1	#N/A
A0A397XXM3|A0A397XXM3_BRACM	25	18383	Peptidyl-prolyl cis-trans isomerase OS=Brassica campestris OX=3711 GN=BRARA_I00999 PE=3 SV=1	1	1	#N/A
A0A3P5XW25|A0A3P5XW25_BRACM	25	18411	Uncharacterized protein OS=Brassica campestris OX=3711 GN=BRAA09T36748Z PE=4 SV=1	1	1	#N/A
A0A0D3E317|A0A0D3E317_BRAOL	25	18411	Peptidyl-prolyl cis-trans isomerase OS=Brassica oleracea var. oleracea OX=109376 GN=106318134 PE=3 SV=1	1	1	#N/A
sp|P24525|CYPH_BRANA	25	18516	Peptidyl-prolyl cis-trans isomerase OS=Brassica napus OX=3708 GN=CYP PE=2 SV=2	1	1	#N/A
A0A3P6ABS0|A0A3P6ABS0_BRACM	20	59630	Uncharacterized protein OS=Brassica campestris OX=3711 GN=BRAA02T04965Z PE=4 SV=1	2	1	1
A0A3P6AKB1|A0A3P6AKB1_BRAOL	20	59632	Uncharacterized protein OS=Brassica oleracea OX=3712 GN=BOLC3T12982H PE=4 SV=1	2	1	1
A0A3N6RKR2|A0A3N6RKR2_BRACR	20	59632	Uncharacterized protein OS=Brassica cretica OX=69181 GN=DY000_00020111 PE=4 SV=1	2	1	1
A0A0D3AI86|A0A0D3AI86_BRAOL	20	59644	ATP synthase subunit beta OS=Brassica oleracea var. oleracea OX=109376 GN=106327128 PE=3 SV=1	2	1	1
A0A0D3AI87|A0A0D3AI87_BRAOL	20	59644	ATP synthase subunit beta OS=Brassica oleracea var. oleracea OX=109376 GN=106327662 PE=3 SV=1	2	1	1
A0A3P6D1T4|A0A3P6D1T4_BRAOL	20	59644	Uncharacterized protein OS=Brassica oleracea OX=3712 GN=BOLC2T06329H PE=4 SV=1	2	1	1
A0A3P5ZZT5|A0A3P5ZZT5_BRAOL	20	59675	Uncharacterized protein OS=Brassica oleracea OX=3712 GN=BOLC3T12983H PE=4 SV=1	2	1	1
M4EIN3|M4EIN3_BRARP	20	59690	ATP synthase subunit beta OS=Brassica rapa subsp. pekinensis OX=51351 PE=3 SV=1	2	1	1
M4CYR6|M4CYR6_BRARP	20	59725	ATP synthase subunit beta OS=Brassica rapa subsp. pekinensis OX=51351 PE=3 SV=1	2	1	1
A0A3P6D330|A0A3P6D330_BRACM	20	59725	Uncharacterized protein OS=Brassica campestris OX=3711 GN=BRAA10T44856Z PE=4 SV=1	2	1	1
A0A397XPU0|A0A397XPU0_BRACM	20	59769	ATP synthase subunit beta OS=Brassica campestris OX=3711 GN=BRARA_J02405 PE=3 SV=1	2	1	1
A0A397ZRF0|A0A397ZRF0_BRACM	20	59776	ATP synthase subunit beta OS=Brassica campestris OX=3711 GN=BRARA_C00372 PE=3 SV=1	2	1	1
A0A0D3B0C4|A0A0D3B0C4_BRAOL	20	59804	ATP synthase subunit beta OS=Brassica oleracea var. oleracea OX=109376 GN=106335115 PE=3 SV=1	2	1	1
M4EIN4|M4EIN4_BRARP	20	61223	ATP synthase subunit beta OS=Brassica rapa subsp. pekinensis OX=51351 PE=3 SV=1	2	1	1
A0A3P6ES08|A0A3P6ES08_BRAOL	14	71002	Uncharacterized protein OS=Brassica oleracea OX=3712 GN=BOLC5T30155H PE=4 SV=1	1	1	3
A0A0D3CAN6|A0A0D3CAN6_BRAOL	14	71002	Uncharacterized protein OS=Brassica oleracea var. oleracea OX=109376 GN=106295243 PE=3 SV=1	1	1	3
A0A397YEJ4|A0A397YEJ4_BRACM	14	71407	Uncharacterized protein OS=Brassica campestris OX=3711 GN=BRARA_H02518 PE=3 SV=1	1	1	3
A0A0D3DPU9|A0A0D3DPU9_BRAOL	14	71422	Uncharacterized protein OS=Brassica oleracea var. oleracea OX=109376 GN=106310495 PE=3 SV=1	1	1	3
M4CP76|M4CP76_BRARP	20	79443	ATP synthase subunit beta OS=Brassica rapa subsp. pekinensis OX=51351 PE=3 SV=1	2	1	1
A0A0D3ADT8|A0A0D3ADT8_BRAOL	23	46701	Uncharacterized protein OS=Brassica oleracea var. oleracea OX=109376 GN=106317470 PE=3 SV=1	1	#N/A	#N/A
A0A3N6SHB7|A0A3N6SHB7_BRACR	23	46661	Uncharacterized protein OS=Brassica cretica OX=69181 GN=DY000_00005558 PE=4 SV=1	1	#N/A	#N/A
A0A078HNX3|A0A078HNX3_BRANA	23	46646	BnaA01g29770D protein OS=Brassica napus OX=3708 GN=BnaA01g29770D PE=3 SV=1	1	#N/A	#N/A
A0A0D3CKF2|A0A0D3CKF2_BRAOL	23	51159	Uncharacterized protein OS=Brassica oleracea var. oleracea OX=109376 PE=3 SV=1	1	#N/A	#N/A
A0A078IIS5|A0A078IIS5_BRANA	23	48505	BnaA02g16100D protein OS=Brassica napus OX=3708 GN=BnaA02g16100D PE=3 SV=1	1	#N/A	#N/A
A0A3N6Q4I3|A0A3N6Q4I3_BRACR	23	46851	Uncharacterized protein OS=Brassica cretica OX=69181 GN=DY000_00007442 PE=4 SV=1	1	#N/A	#N/A
A0A0D3AQ59|A0A0D3AQ59_BRAOL	23	46851	Uncharacterized protein OS=Brassica oleracea var. oleracea OX=109376 GN=106321195 PE=3 SV=1	1	#N/A	#N/A
A0A0D3D068|A0A0D3D068_BRAOL	23	46954	Uncharacterized protein OS=Brassica oleracea var. oleracea OX=109376 GN=106299842 PE=3 SV=1	1	#N/A	#N/A
A0A3N6QVQ0|A0A3N6QVQ0_BRACR	23	46895	Uncharacterized protein OS=Brassica cretica OX=69181 GN=DY000_00010530 PE=4 SV=1	1	#N/A	#N/A
M4DHR0|M4DHR0_BRARP	23	81508	Uncharacterized protein OS=Brassica rapa subsp. pekinensis OX=51351 PE=3 SV=1	1	#N/A	#N/A
A0A078HKW1|A0A078HKW1_BRANA	23	10543	BnaC01g37340D protein OS=Brassica napus OX=3708 GN=BnaC01g37340D PE=4 SV=1	1	#N/A	#N/A
A0A078GI54|A0A078GI54_BRANA	23	11614	BnaC06g10660D protein OS=Brassica napus OX=3708 GN=BnaC06g10660D PE=4 SV=1	1	#N/A	#N/A
A0A3N6T5H7|A0A3N6T5H7_BRACR	23	40839	Uncharacterized protein (Fragment) OS=Brassica cretica OX=69181 GN=DY000_00015906 PE=4 SV=1	1	#N/A	#N/A
A0A078FC93|A0A078FC93_BRANA	23	46579	BnaC03g70070D protein OS=Brassica napus OX=3708 GN=BnaC03g70070D PE=3 SV=1	1	#N/A	#N/A
A0A078F164|A0A078F164_BRANA	23	46752	BnaA05g13990D protein OS=Brassica napus OX=3708 GN=BnaA05g13990D PE=3 SV=1	1	#N/A	#N/A
A0A397ZAD9|A0A397ZAD9_BRACM	23	46752	Uncharacterized protein OS=Brassica campestris OX=3711 GN=BRARA_E01515 PE=3 SV=1	1	#N/A	#N/A
A0A397ZDN5|A0A397ZDN5_BRACM	23	46695	Uncharacterized protein OS=Brassica campestris OX=3711 GN=BRARA_E02728 PE=3 SV=1	1	#N/A	#N/A
M4DCZ8|M4DCZ8_BRARP	23	46704	Uncharacterized protein OS=Brassica rapa subsp. pekinensis OX=51351 PE=3 SV=1	1	#N/A	#N/A
A0A0D3BN25|A0A0D3BN25_BRAOL	23	46693	Uncharacterized protein OS=Brassica oleracea var. oleracea OX=109376 GN=106336378 PE=3 SV=1	1	#N/A	#N/A
A0A0D3CSB9|A0A0D3CSB9_BRAOL	23	46752	Uncharacterized protein OS=Brassica oleracea var. oleracea OX=109376 GN=106300659 PE=3 SV=1	1	#N/A	#N/A
M4EQ22|M4EQ22_BRARP	23	46693	Uncharacterized protein OS=Brassica rapa subsp. pekinensis OX=51351 PE=3 SV=1	1	#N/A	#N/A
A0A0D3BB70|A0A0D3BB70_BRAOL	23	46621	Uncharacterized protein OS=Brassica oleracea var. oleracea OX=109376 GN=106335974 PE=3 SV=1	1	#N/A	#N/A
M4CBF0|M4CBF0_BRARP	23	47128	Uncharacterized protein OS=Brassica rapa subsp. pekinensis OX=51351 PE=3 SV=1	1	#N/A	#N/A
A0A0D3CQX0|A0A0D3CQX0_BRAOL	23	46611	Uncharacterized protein OS=Brassica oleracea var. oleracea OX=109376 GN=106299003 PE=3 SV=1	1	#N/A	#N/A
A0A0D3B3U5|A0A0D3B3U5_BRAOL	23	42331	Uncharacterized protein OS=Brassica oleracea var. oleracea OX=109376 PE=4 SV=1	1	#N/A	#N/A
A0A078H459|A0A078H459_BRANA	23	42529	BnaC03g15540D protein OS=Brassica napus OX=3708 GN=BnaC03g15540D PE=4 SV=1	1	#N/A	#N/A
A0A078GFZ7|A0A078GFZ7_BRANA	23	46653	BnaA06g00550D protein OS=Brassica napus OX=3708 GN=BnaA06g00550D PE=3 SV=1	1	#N/A	#N/A
A0A078H895|A0A078H895_BRANA	23	46680	BnaC06g07060D protein OS=Brassica napus OX=3708 GN=BnaC06g07060D PE=3 SV=1	1	#N/A	#N/A
A0A397YT78|A0A397YT78_BRACM	23	46653	Uncharacterized protein OS=Brassica campestris OX=3711 GN=BRARA_F00053 PE=3 SV=1	1	#N/A	#N/A
A0A078IY10|A0A078IY10_BRANA	23	48061	BnaCnng28430D protein OS=Brassica napus OX=3708 GN=BnaCnng28430D PE=3 SV=1	1	#N/A	#N/A
A0A3P5Z9J6|A0A3P5Z9J6_BRACM	23	48104	Uncharacterized protein OS=Brassica campestris OX=3711 GN=BRAA05T22359Z PE=4 SV=1	1	#N/A	#N/A
M4E0A0|M4E0A0_BRARP	11	14649	Uncharacterized protein OS=Brassica rapa subsp. pekinensis OX=51351 PE=4 SV=1	1	#N/A	#N/A
A0A3P5ZDY4|A0A3P5ZDY4_BRACM	11	14603	Uncharacterized protein OS=Brassica campestris OX=3711 GN=BRAA05T22087Z PE=4 SV=1	1	#N/A	#N/A
A0A3P6EN73|A0A3P6EN73_BRAOL	11	14762	Uncharacterized protein OS=Brassica oleracea OX=3712 GN=BOLC5T33674H PE=4 SV=1	1	#N/A	#N/A
A0A3P6BIA0|A0A3P6BIA0_BRACM	32	47072	Uncharacterized protein OS=Brassica campestris OX=3711 GN=BRAA07T28394Z PE=4 SV=1	1	#N/A	#N/A
A0A1S5SJP4|A0A1S5SJP4_ORYVI	32	55305	ATP synthase subunit alpha chloroplastic OS=Orychophragmus violaceus OX=71234 GN=atpA PE=3 SV=1	1	#N/A	#N/A
A0A078G6X6|A0A078G6X6_BRANA	32	33757	ATP synthase subunit alpha OS=Brassica napus OX=3708 GN=BnaA01g34170D PE=4 SV=1	1	#N/A	#N/A
A0A0H3XZN3|A0A0H3XZN3_BRAOC	32	55328	ATP synthase subunit alpha chloroplastic OS=Brassica oleracea var. capitata OX=3716 GN=atpA PE=3 SV=1	1	#N/A	#N/A
A0A1B1Y0L1|A0A1B1Y0L1_BRANA	32	55328	ATP synthase subunit alpha OS=Brassica napus var. napus OX=138011 GN=atpA PE=3 SV=1	1	#N/A	2
D1L8M3|D1L8M3_BRANA	32	55302	ATP synthase subunit alpha OS=Brassica napus OX=3708 GN=atpA PE=3 SV=1	1	#N/A	#N/A
A0A249RRD3|A0A249RRD3_BRAOB	32	55328	ATP synthase subunit alpha chloroplastic OS=Brassica oleracea var. botrytis OX=3715 GN=atpA PE=3 SV=1	1	#N/A	#N/A
A0A249RRN9|A0A249RRN9_BRAOL	32	55328	ATP synthase subunit alpha chloroplastic OS=Brassica oleracea var. gongylodes OX=109379 GN=atpA PE=3 SV=1	1	#N/A	#N/A
A0A1B1XZE4|A0A1B1XZE4_BRANA	32	55302	ATP synthase subunit alpha OS=Brassica napus var. napus OX=138011 GN=atpA PE=3 SV=1	1	#N/A	#N/A
A0A249RRX4|A0A249RRX4_BRAOT	32	55328	ATP synthase subunit alpha chloroplastic OS=Brassica oleracea var. italica OX=36774 GN=atpA PE=3 SV=1	1	#N/A	#N/A
A0A218KGC3|A0A218KGC3_SINAR	32	55294	ATP synthase subunit alpha chloroplastic OS=Sinapis arvensis OX=29728 GN=atpA PE=3 SV=1	1	#N/A	#N/A
A0A249RTN3|A0A249RTN3_RAPSA	32	55356	ATP synthase subunit alpha chloroplastic OS=Raphanus sativus var. raphanistroides OX=282304 GN=atpA PE=3 SV=1	1	#N/A	#N/A
A0A249RSN0|A0A249RSN0_RAPSA	32	55314	ATP synthase subunit alpha chloroplastic OS=Raphanus sativus var. sativus OX=240228 GN=atpA PE=3 SV=1	1	#N/A	#N/A
A0A191SET8|A0A191SET8_BRANI	32	55354	ATP synthase subunit alpha chloroplastic OS=Brassica nigra OX=3710 GN=atpA PE=3 SV=1	1	#N/A	#N/A
A0A0P0KE06|A0A0P0KE06_BRAJU	32	55302	ATP synthase subunit alpha chloroplastic OS=Brassica juncea OX=3707 GN=atpA PE=3 SV=1	1	#N/A	#N/A
A0A249RVN0|A0A249RVN0_BRACI	32	55354	ATP synthase subunit alpha chloroplastic OS=Brassica carinata OX=52824 GN=atpA PE=3 SV=1	1	#N/A	#N/A
A0A3P6H6M3|A0A3P6H6M3_BRAOL	32	55328	Uncharacterized protein OS=Brassica oleracea OX=3712 GN=BOLSC46T60982H PE=4 SV=1	1	#N/A	#N/A
A0A249RRD6|A0A249RRD6_BRARP	32	55302	ATP synthase subunit alpha chloroplastic OS=Brassica rapa subsp. pekinensis OX=51351 GN=atpA PE=3 SV=1	1	#N/A	#N/A
A0A249RQ27|A0A249RQ27_BRARR	32	55302	ATP synthase subunit alpha chloroplastic OS=Brassica rapa subsp. rapa OX=51350 GN=atpA PE=3 SV=1	1	#N/A	#N/A
A0A249RT46|A0A249RT46_BRAJU	32	55302	ATP synthase subunit alpha chloroplastic OS=Brassica juncea subsp. integrifolia OX=1940530 GN=atpA PE=3 SV=1	1	#N/A	#N/A
A0A249RQ55|A0A249RQ55_BRARC	32	55302	ATP synthase subunit alpha chloroplastic OS=Brassica rapa subsp. chinensis OX=93385 GN=atpA PE=3 SV=1	1	#N/A	#N/A
A0A249RSJ8|A0A249RSJ8_RAPRL	32	55314	ATP synthase subunit alpha chloroplastic OS=Raphanus raphanistrum subsp. landra OX=328428 GN=atpA PE=3 SV=1	1	#N/A	#N/A
A0A249RPE5|A0A249RPE5_BRACM	32	55302	ATP synthase subunit alpha chloroplastic OS=Brassica campestris OX=3711 GN=atpA PE=3 SV=1	1	#N/A	#N/A
M4FJ40|M4FJ40_BRARP	32	55331	ATP synthase subunit alpha OS=Brassica rapa subsp. pekinensis OX=51351 PE=3 SV=1	1	#N/A	#N/A
A0A3P6GIP3|A0A3P6GIP3_BRAOL	32	21211	Uncharacterized protein OS=Brassica oleracea OX=3712 GN=BOLSC37T60758H PE=4 SV=1	1	#N/A	#N/A
A0A0D3ADM2|A0A0D3ADM2_BRAOL	21	80511	Uncharacterized protein OS=Brassica oleracea var. oleracea OX=109376 GN=106317035 PE=4 SV=1	1	#N/A	#N/A
M4DYH3|M4DYH3_BRARP	21	80722	Uncharacterized protein OS=Brassica rapa subsp. pekinensis OX=51351 PE=4 SV=1	1	#N/A	#N/A
A0A3P6FXN1|A0A3P6FXN1_BRAOL	21	80697	Uncharacterized protein OS=Brassica oleracea OX=3712 GN=BOLC1T04943H PE=4 SV=1	1	#N/A	#N/A
A0A397YZH1|A0A397YZH1_BRACM	36	47798	Uncharacterized protein OS=Brassica campestris OX=3711 GN=BRARA_F02095 PE=3 SV=1	1	#N/A	#N/A
A0A078G8U8|A0A078G8U8_BRANA	36	54409	BnaA06g20750D protein OS=Brassica napus OX=3708 GN=BnaA06g20750D PE=3 SV=1	1	#N/A	#N/A
M4DSM9|M4DSM9_BRARP	36	58362	Uncharacterized protein OS=Brassica rapa subsp. pekinensis OX=51351 PE=3 SV=1	1	#N/A	#N/A
A0A397Z1R0|A0A397Z1R0_BRACM	36	58771	Uncharacterized protein OS=Brassica campestris OX=3711 GN=BRARA_F02095 PE=3 SV=1	1	#N/A	#N/A
A0A3P6GK04|A0A3P6GK04_BRAOL	33	47582	Uncharacterized protein OS=Brassica oleracea OX=3712 GN=BOLC8T52193H PE=4 SV=1	1	#N/A	#N/A
A0A078FNT0|A0A078FNT0_BRANA	33	47553	Glyceraldehyde-3-phosphate dehydrogenase OS=Brassica napus OX=3708 GN=BnaC08g40330D PE=3 SV=1	1	#N/A	#N/A
A0A397YMG4|A0A397YMG4_BRACM	33	37067	Glyceraldehyde-3-phosphate dehydrogenase OS=Brassica campestris OX=3711 GN=BRARA_H02604 PE=3 SV=1	1	#N/A	#N/A
A0A0D3C9T6|A0A0D3C9T6_BRAOL	33	36969	Glyceraldehyde-3-phosphate dehydrogenase OS=Brassica oleracea var. oleracea OX=109376 GN=106295575 PE=3 SV=1	1	#N/A	#N/A
D8L1X5|D8L1X5_BRANA	33	36939	Glyceraldehyde-3-phosphate dehydrogenase OS=Brassica napus OX=3708 GN=GAPDH.2 PE=2 SV=1	1	#N/A	#N/A
A0A0D3DPI3|A0A0D3DPI3_BRAOL	33	37067	Glyceraldehyde-3-phosphate dehydrogenase OS=Brassica oleracea var. oleracea OX=109376 GN=106312081 PE=3 SV=1	1	#N/A	#N/A
A0A078ILF4|A0A078ILF4_BRANA	33	40768	Glyceraldehyde-3-phosphate dehydrogenase OS=Brassica napus OX=3708 GN=BnaC08g15900D PE=3 SV=1	1	#N/A	#N/A
A0A078G8S1|A0A078G8S1_BRANA	33	41077	Glyceraldehyde-3-phosphate dehydrogenase OS=Brassica napus OX=3708 GN=BnaA08g24270D PE=3 SV=1	1	#N/A	#N/A
A0A078GXV7|A0A078GXV7_BRANA	33	43219	Glyceraldehyde-3-phosphate dehydrogenase OS=Brassica napus OX=3708 GN=BnaC05g09880D PE=3 SV=1	1	#N/A	#N/A
A0A142G5J2|A0A142G5J2_BRAOV	33	21594	Glyeraldehyde-3-phosphate dehydrogenase (Fragment) OS=Brassica oleracea var. viridis OX=3713 GN=GapC PE=4 SV=1	1	#N/A	#N/A
A7YX84|A7YX84_BRAOG	33	21693	GAPDH (Fragment) OS=Brassica oleracea var. gemmifera OX=178616 PE=2 SV=1	1	#N/A	#N/A
A0A078IJW0|A0A078IJW0_BRANA	33	36596	Glyceraldehyde-3-phosphate dehydrogenase (Fragment) OS=Brassica napus OX=3708 GN=BnaA05g33200D PE=3 SV=1	1	#N/A	#N/A
A0A0D3CMV8|A0A0D3CMV8_BRAOL	33	36812	Glyceraldehyde-3-phosphate dehydrogenase OS=Brassica oleracea var. oleracea OX=109376 GN=106343207 PE=3 SV=1	1	#N/A	#N/A
A0A0D3B9L0|A0A0D3B9L0_BRAOL	33	36756	Glyceraldehyde-3-phosphate dehydrogenase OS=Brassica oleracea var. oleracea OX=109376 GN=106328523 PE=3 SV=1	1	#N/A	#N/A
M4EDP4|M4EDP4_BRARP	33	36827	Glyceraldehyde-3-phosphate dehydrogenase OS=Brassica rapa subsp. pekinensis OX=51351 PE=3 SV=1	1	#N/A	#N/A
A0A397ZGF1|A0A397ZGF1_BRACM	33	36798	Glyceraldehyde-3-phosphate dehydrogenase OS=Brassica campestris OX=3711 GN=BRARA_E03464 PE=3 SV=1	1	#N/A	#N/A
A0A397Y5U4|A0A397Y5U4_BRACM	33	36899	Glyceraldehyde-3-phosphate dehydrogenase OS=Brassica campestris OX=3711 GN=BRARA_I05055 PE=3 SV=1	1	#N/A	#N/A
A0A3P5ZKI7|A0A3P5ZKI7_BRACM	33	38412	Uncharacterized protein OS=Brassica campestris OX=3711 GN=BRAA05T23065Z PE=4 SV=1	1	#N/A	#N/A
A0A078HZ31|A0A078HZ31_BRANA	33	38422	Glyceraldehyde-3-phosphate dehydrogenase OS=Brassica napus OX=3708 GN=BnaC05g47450D PE=3 SV=1	1	#N/A	#N/A
A0A0D3DXJ2|A0A0D3DXJ2_BRAOL	33	39252	Glyceraldehyde-3-phosphate dehydrogenase OS=Brassica oleracea var. oleracea OX=109376 PE=3 SV=1	1	#N/A	#N/A
A0A3P6FP16|A0A3P6FP16_BRAOL	33	40319	Uncharacterized protein (Fragment) OS=Brassica oleracea OX=3712 GN=BOLC5T34952H PE=4 SV=1	1	#N/A	#N/A
A0A0D3AFP0|A0A0D3AFP0_BRAOL	33	41033	Glyceraldehyde-3-phosphate dehydrogenase OS=Brassica oleracea var. oleracea OX=109376 PE=3 SV=1	1	#N/A	#N/A
A0A3P6GAF7|A0A3P6GAF7_BRAOL	33	46059	Uncharacterized protein OS=Brassica oleracea OX=3712 GN=BOLC1T05761H PE=4 SV=1	1	#N/A	#N/A
A0A3N6S9K4|A0A3N6S9K4_BRACR	33	31753	Uncharacterized protein OS=Brassica cretica OX=69181 GN=DY000_00030065 PE=4 SV=1	1	#N/A	#N/A
A0A1P8NRQ6|A0A1P8NRQ6_BRAOT	33	19809	Glyceraldehyde 3-phosphate dehydrogenase (Fragment) OS=Brassica oleracea var. italica OX=36774 PE=4 SV=1	1	#N/A	#N/A
A0A1P8NRQ8|A0A1P8NRQ8_BRAOT	33	19769	Glyceraldehyde 3-phosphate dehydrogenase (Fragment) OS=Brassica oleracea var. italica OX=36774 PE=4 SV=1	1	#N/A	#N/A
T1TED8|T1TED8_BRACM	33	21250	Glyceraldehyde 3-phosphate dehydrogenase (Fragment) OS=Brassica rapa subsp. nipposinica OX=333344 PE=4 SV=1	1	#N/A	#N/A
Q4FAA7|Q4FAA7_BRANA	33	17646	Glyceraldehyde-3-phosphate dehydrogenase (Fragment) OS=Brassica napus OX=3708 PE=2 SV=1	1	#N/A	#N/A
I3RXT6|I3RXT6_BRAOL	33	19721	Glyceraldehyde-3-phosphate dehydrogenase (Fragment) OS=Brassica oleracea OX=3712 PE=4 SV=1	1	#N/A	#N/A
E3T2G1|E3T2G1_BRANA	33	15690	Glyceraldehyde-3-phosphate dehydrogenase (Fragment) OS=Brassica napus OX=3708 GN=GPD1 PE=2 SV=1	1	#N/A	#N/A
A0A3N6RF62|A0A3N6RF62_BRACR	33	15904	Uncharacterized protein (Fragment) OS=Brassica cretica OX=69181 GN=DY000_00017757 PE=4 SV=1	1	#N/A	#N/A
A0A397Y5X4|A0A397Y5X4_BRACM	26	59029	Uncharacterized protein OS=Brassica campestris OX=3711 GN=BRARA_I05082 PE=4 SV=1	1	#N/A	#N/A
M4EDT1|M4EDT1_BRARP	26	58111	Uncharacterized protein OS=Brassica rapa subsp. pekinensis OX=51351 PE=4 SV=1	1	#N/A	#N/A
A0A3P5Y973|A0A3P5Y973_BRACM	26	58153	Uncharacterized protein OS=Brassica campestris OX=3711 GN=BRAA09T41698Z PE=4 SV=1	1	#N/A	#N/A
A0A078GMR8|A0A078GMR8_BRANA	26	54572	BnaA09g46710D protein OS=Brassica napus OX=3708 GN=BnaA09g46710D PE=4 SV=1	1	#N/A	#N/A
A0A3P6C2V1|A0A3P6C2V1_BRACM	30	89795	Uncharacterized protein (Fragment) OS=Brassica campestris OX=3711 GN=BRAA08T33898Z PE=4 SV=1	1	#N/A	#N/A
M4D1F0|M4D1F0_BRARP	30	103298	Plasma membrane ATPase OS=Brassica rapa subsp. pekinensis OX=51351 PE=3 SV=1	1	#N/A	#N/A
A0A078FM63|A0A078FM63_BRANA	30	103298	Plasma membrane ATPase OS=Brassica napus OX=3708 GN=BnaA08g13170D PE=3 SV=1	1	#N/A	#N/A
M4D1E9|M4D1E9_BRARP	30	104219	Plasma membrane ATPase OS=Brassica rapa subsp. pekinensis OX=51351 PE=3 SV=1	1	#N/A	#N/A
M4FCL6|M4FCL6_BRARP	30	104275	Plasma membrane ATPase OS=Brassica rapa subsp. pekinensis OX=51351 PE=3 SV=1	1	#N/A	#N/A
A0A3P6DR59|A0A3P6DR59_BRAOL	30	104385	Uncharacterized protein OS=Brassica oleracea OX=3712 GN=BOLC9T54339H PE=4 SV=1	1	#N/A	#N/A
M4E5P7|M4E5P7_BRARP	30	99344	Plasma membrane ATPase OS=Brassica rapa subsp. pekinensis OX=51351 PE=3 SV=1	1	#N/A	#N/A
A0A3P6A909|A0A3P6A909_BRACM	30	104120	Uncharacterized protein OS=Brassica campestris OX=3711 GN=BRAA03T15011Z PE=4 SV=1	1	#N/A	#N/A
A0A078HQP4|A0A078HQP4_BRANA	30	94866	BnaC06g40340D protein OS=Brassica napus OX=3708 GN=BnaC06g40340D PE=4 SV=1	1	#N/A	#N/A
M4F266|M4F266_BRARP	30	99742	Plasma membrane ATPase OS=Brassica rapa subsp. pekinensis OX=51351 PE=3 SV=1	1	#N/A	#N/A
A0A397YI78|A0A397YI78_BRACM	30	104259	Plasma membrane ATPase OS=Brassica campestris OX=3711 GN=BRARA_H01417 PE=3 SV=1	1	#N/A	#N/A
M4CH93|M4CH93_BRARP	30	93666	Plasma membrane ATPase OS=Brassica rapa subsp. pekinensis OX=51351 PE=3 SV=1	1	#N/A	#N/A
A0A078INX4|A0A078INX4_BRANA	30	98697	Plasma membrane ATPase OS=Brassica napus OX=3708 GN=BnaAnng10910D PE=3 SV=1	1	#N/A	#N/A
A0A078JHS9|A0A078JHS9_BRANA	30	101002	Plasma membrane ATPase OS=Brassica napus OX=3708 GN=BnaAnng23670D PE=3 SV=1	1	#N/A	#N/A
M4E5P6|M4E5P6_BRARP	30	104216	Plasma membrane ATPase OS=Brassica rapa subsp. pekinensis OX=51351 PE=3 SV=1	1	#N/A	#N/A
A0A078GSP9|A0A078GSP9_BRANA	30	104352	Plasma membrane ATPase OS=Brassica napus OX=3708 GN=BnaA01g06820D PE=3 SV=1	1	#N/A	#N/A
A0A0D3CLE1|A0A0D3CLE1_BRAOL	38	8146	Uncharacterized protein OS=Brassica oleracea var. oleracea OX=109376 GN=106343272 PE=4 SV=1	1	#N/A	#N/A
A0A078F6C1|A0A078F6C1_BRANA	38	8142	BnaA05g28250D protein OS=Brassica napus OX=3708 GN=BnaA05g28250D PE=4 SV=1	1	#N/A	#N/A
M4EM34|M4EM34_BRARP	38	8142	Uncharacterized protein OS=Brassica rapa subsp. pekinensis OX=51351 PE=4 SV=1	1	#N/A	#N/A
A0A397ZI67|A0A397ZI67_BRACM	38	8142	Uncharacterized protein OS=Brassica campestris OX=3711 GN=BRARA_E03003 PE=4 SV=1	1	#N/A	#N/A
A0A397ZGK4|A0A397ZGK4_BRACM	27	82452	Uncharacterized protein OS=Brassica campestris OX=3711 GN=BRARA_E03536 PE=4 SV=1	1	#N/A	#N/A
A0A3P6FZ83|A0A3P6FZ83_BRAOL	27	82542	Uncharacterized protein OS=Brassica oleracea OX=3712 GN=BOLC5T35036H PE=4 SV=1	1	#N/A	#N/A
A0A0D3CN42|A0A0D3CN42_BRAOL	27	83060	Uncharacterized protein OS=Brassica oleracea var. oleracea OX=109376 GN=106294468 PE=4 SV=1	1	#N/A	#N/A
A0A3P6E1P8|A0A3P6E1P8_BRACM	27	83302	Uncharacterized protein OS=Brassica campestris OX=3711 GN=BRASC90T46706Z PE=4 SV=1	1	#N/A	#N/A
M4ET84|M4ET84_BRARP	27	83302	Uncharacterized protein OS=Brassica rapa subsp. pekinensis OX=51351 PE=4 SV=1	1	#N/A	#N/A
A0A078GQB9|A0A078GQB9_BRANA	27	82921	BnaCnng06260D protein OS=Brassica napus OX=3708 GN=BnaCnng06260D PE=4 SV=1	1	#N/A	#N/A
A0A078FTH0|A0A078FTH0_BRANA	37	25457	BnaC08g39960D protein OS=Brassica napus OX=3708 GN=BnaC08g39960D PE=4 SV=1	1	#N/A	#N/A
A0A0D3DXG0|A0A0D3DXG0_BRAOL	37	25711	Uncharacterized protein OS=Brassica oleracea var. oleracea OX=109376 PE=4 SV=1	1	#N/A	#N/A
A0A3P6GGA9|A0A3P6GGA9_BRAOL	37	25805	Uncharacterized protein OS=Brassica oleracea OX=3712 GN=BOLC8T52160H PE=4 SV=1	1	#N/A	#N/A
A0A078FQW3|A0A078FQW3_BRANA	35	17234	BnaA08g27950D protein OS=Brassica napus OX=3708 GN=BnaA08g27950D PE=4 SV=1	1	#N/A	#N/A
A0A397YHZ7|A0A397YHZ7_BRACM	35	17234	Uncharacterized protein OS=Brassica campestris OX=3711 GN=BRARA_H03043 PE=4 SV=1	1	#N/A	#N/A
A0A397Y0X6|A0A397Y0X6_BRACM	34	54645	Uncharacterized protein OS=Brassica campestris OX=3711 GN=BRARA_I03885 PE=4 SV=1	1	#N/A	#N/A
M4CSQ6|M4CSQ6_BRARP	34	54591	Uncharacterized protein OS=Brassica rapa subsp. pekinensis OX=51351 PE=4 SV=1	1	#N/A	#N/A
A0A3P6FY37|A0A3P6FY37_BRAOL	28	247101	Uncharacterized protein OS=Brassica oleracea OX=3712 GN=BOLC1T01691H PE=4 SV=1	1	#N/A	#N/A
M4CXY4|M4CXY4_BRARP	1	39159	Uncharacterized protein OS=Brassica rapa subsp. pekinensis OX=51351 PE=3 SV=1	#N/A	2	1
A0A3P6D716|A0A3P6D716_BRAOL	1	41692	Uncharacterized protein OS=Brassica oleracea OX=3712 GN=BOLC2T06372H PE=4 SV=1	#N/A	2	1
A0A0D3B0E4|A0A0D3B0E4_BRAOL	1	41704	Uncharacterized protein OS=Brassica oleracea var. oleracea OX=109376 GN=106335398 PE=3 SV=1	#N/A	2	1
A0A0B5JD35|A0A0B5JD35_BRAJU	1	41692	Actin OS=Brassica juncea OX=3707 PE=2 SV=1	#N/A	2	1
A0A397ZXR4|A0A397ZXR4_BRACM	1	41704	Uncharacterized protein OS=Brassica campestris OX=3711 GN=BRARA_C00393 PE=3 SV=1	#N/A	2	1
A0A3P6FHT8|A0A3P6FHT8_BRAOL	3	41659	Uncharacterized protein OS=Brassica oleracea OX=3712 GN=BOLC5T34238H PE=4 SV=1	#N/A	2	2
A0A0D3CKY7|A0A0D3CKY7_BRAOL	3	41659	Uncharacterized protein OS=Brassica oleracea var. oleracea OX=109376 GN=106295995 PE=3 SV=1	#N/A	2	2
A0A3N6S5G4|A0A3N6S5G4_BRACR	3	41673	Uncharacterized protein OS=Brassica cretica OX=69181 GN=DY000_00028647 PE=4 SV=1	#N/A	2	2
A0A078F1X0|A0A078F1X0_BRANA	3	41633	BnaA05g26910D protein OS=Brassica napus OX=3708 GN=BnaA05g26910D PE=3 SV=1	#N/A	2	2
A0A397XKZ5|A0A397XKZ5_BRACM	13	45221	Tubulin alpha chain OS=Brassica campestris OX=3711 GN=BRARA_J01612 PE=3 SV=1	#N/A	1	#N/A
M4DU69|M4DU69_BRARP	13	49682	Tubulin alpha chain OS=Brassica rapa subsp. pekinensis OX=51351 PE=3 SV=1	#N/A	1	2
M4CDI0|M4CDI0_BRARP	13	49654	Tubulin alpha chain OS=Brassica rapa subsp. pekinensis OX=51351 PE=3 SV=1	#N/A	1	2
A0A397XV51|A0A397XV51_BRACM	13	49654	Tubulin alpha chain OS=Brassica campestris OX=3711 GN=BRAA10T44069Z PE=3 SV=1	#N/A	1	2
A0A0D3EDY8|A0A0D3EDY8_BRAOL	13	49668	Tubulin alpha chain OS=Brassica oleracea var. oleracea OX=109376 GN=106318519 PE=3 SV=1	#N/A	1	2
A0A3P6AEQ1|A0A3P6AEQ1_BRACM	13	49682	Uncharacterized protein OS=Brassica campestris OX=3711 GN=BRAA02T05532Z PE=4 SV=1	#N/A	1	2
A0A3P6EGP4|A0A3P6EGP4_BRAOL	13	49668	Uncharacterized protein OS=Brassica oleracea OX=3712 GN=BOLC9T58508H PE=4 SV=1	#N/A	1	2
A0A1B1LN80|A0A1B1LN80_BRARC	13	49654	Tubulin alpha chain OS=Brassica rapa subsp. chinensis OX=93385 GN=TUA5 PE=2 SV=1	#N/A	1	2
A0A3P6CWI0|A0A3P6CWI0_BRAOL	13	49698	Uncharacterized protein OS=Brassica oleracea OX=3712 GN=BOLC2T06980H PE=4 SV=1	#N/A	1	2
A0A078HY73|A0A078HY73_BRANA	13	49668	Tubulin alpha chain OS=Brassica napus OX=3708 GN=BnaC02g09000D PE=3 SV=1	#N/A	1	2
M4CQM8|M4CQM8_BRARP	13	49694	Tubulin alpha chain OS=Brassica rapa subsp. pekinensis OX=51351 PE=3 SV=1	#N/A	1	#N/A
A0A0D3AK04|A0A0D3AK04_BRAOL	13	49668	Tubulin alpha chain OS=Brassica oleracea var. oleracea OX=109376 GN=106327575 PE=3 SV=1	#N/A	1	2
A0A398A0U7|A0A398A0U7_BRACM	13	49668	Tubulin alpha chain OS=Brassica campestris OX=3711 GN=BRAA03T10279Z PE=3 SV=1	#N/A	1	#N/A
A0A0D3B200|A0A0D3B200_BRAOL	13	49668	Tubulin alpha chain OS=Brassica oleracea var. oleracea OX=109376 GN=106334732 PE=3 SV=1	#N/A	1	#N/A
A0A3P6D5M7|A0A3P6D5M7_BRAOL	13	49668	Uncharacterized protein OS=Brassica oleracea OX=3712 GN=BOLC2T06979H PE=4 SV=1	#N/A	1	2
A0A3P6ABP6|A0A3P6ABP6_BRAOL	13	49668	Uncharacterized protein OS=Brassica oleracea OX=3712 GN=BOLC3T13589H PE=4 SV=1	#N/A	1	#N/A
A0A0D2ZXE2|A0A0D2ZXE2_BRAOL	13	28456	Uncharacterized protein OS=Brassica oleracea var. oleracea OX=109376 PE=3 SV=1	#N/A	1	#N/A
M4CDH9|M4CDH9_BRARP	13	45462	Uncharacterized protein OS=Brassica rapa subsp. pekinensis OX=51351 PE=3 SV=1	#N/A	1	2
A0A397ZEN4|A0A397ZEN4_BRACM	7	49866	Tubulin beta chain OS=Brassica campestris OX=3711 GN=BRAA05T20034Z PE=3 SV=1	#N/A	3	#N/A
A0A078H495|A0A078H495_BRANA	7	49866	Tubulin beta chain OS=Brassica napus OX=3708 GN=BnaA05g09090D PE=3 SV=1	#N/A	3	5
A0A3P6BUF5|A0A3P6BUF5_BRAOL	7	54907	Uncharacterized protein (Fragment) OS=Brassica oleracea OX=3712 GN=BOLC4T22990H PE=4 SV=1	#N/A	3	5
A0A0D3BS15|A0A0D3BS15_BRAOL	7	54847	Tubulin beta chain OS=Brassica oleracea var. oleracea OX=109376 PE=3 SV=1	#N/A	3	5
M4CMF7|M4CMF7_BRARP	7	44969	Tubulin beta chain OS=Brassica rapa subsp. pekinensis OX=51351 PE=3 SV=1	#N/A	3	5
A0A0D3AL07|A0A0D3AL07_BRAOL	11	11375	Non-specific lipid-transfer protein OS=Brassica oleracea var. oleracea OX=109376 GN=106325159 PE=3 SV=1	#N/A	4	2
A0A398A856|A0A398A856_BRACM	11	11375	Non-specific lipid-transfer protein OS=Brassica campestris OX=3711 GN=BRARA_B01105 PE=3 SV=1	#N/A	4	2
Q19R27|Q19R27_BRANA	11	11409	Non-specific lipid-transfer protein OS=Brassica napus OX=3708 PE=2 SV=1	#N/A	4	2
M4DUX9|M4DUX9_BRARP	11	11375	Non-specific lipid-transfer protein OS=Brassica rapa subsp. pekinensis OX=51351 PE=3 SV=1	#N/A	4	2
B7X6W1|B7X6W1_BRARC	2	8555	Defensin 1.2 OS=Brassica rapa subsp. chinensis OX=93385 GN=BcAF PE=2 SV=1	#N/A	3	3
M4DH32|M4DH32_BRARP	2	8555	Uncharacterized protein OS=Brassica rapa subsp. pekinensis OX=51351 PE=3 SV=1	#N/A	3	3
sp|Q39313|DEF3_BRANA	2	8555	Defensin-like protein 3 OS=Brassica napus OX=3708 GN=AFP3 PE=3 SV=1	#N/A	3	3
B1N8L9|B1N8L9_BRAOG	2	8555	Defensin OS=Brassica oleracea var. gemmifera OX=178616 PE=2 SV=1	#N/A	3	3
A0A397YU40|A0A397YU40_BRACM	2	8567	Uncharacterized protein OS=Brassica campestris OX=3711 GN=BRARA_G03384 PE=3 SV=1	#N/A	3	3
A0A3P6BU05|A0A3P6BU05_BRACM	2	8555	Uncharacterized protein OS=Brassica campestris OX=3711 GN=BRAA07T31672Z PE=4 SV=1	#N/A	3	3
Q58QQ0|Q58QQ0_BRANA	2	8555	Defensin 1.2 OS=Brassica napus OX=3708 GN=def3 PE=2 SV=1	#N/A	3	3
A0A3N6RVS7|A0A3N6RVS7_BRACR	12	35947	Uncharacterized protein OS=Brassica cretica OX=69181 GN=DY000_00012025 PE=4 SV=1	#N/A	3	2
M4CR80|M4CR80_BRARP	12	11615	Non-specific lipid-transfer protein OS=Brassica rapa subsp. pekinensis OX=51351 PE=3 SV=1	#N/A	3	2
A0A397ZVF3|A0A397ZVF3_BRACM	12	11615	Non-specific lipid-transfer protein OS=Brassica campestris OX=3711 GN=BRARA_C01093 PE=3 SV=1	#N/A	3	2
A0A3P6A2T0|A0A3P6A2T0_BRACM	12	11811	Uncharacterized protein OS=Brassica campestris OX=3711 GN=BRAA03T10488Z PE=4 SV=1	#N/A	3	2
A0A3P6APZ9|A0A3P6APZ9_BRAOL	12	11811	Uncharacterized protein OS=Brassica oleracea OX=3712 GN=BOLC3T13830H PE=4 SV=1	#N/A	3	2
A0A078INH1|A0A078INH1_BRANA	14	49538	Tubulin alpha chain OS=Brassica napus OX=3708 GN=BnaA06g37700D PE=3 SV=1	#N/A	1	1
A0A397YFK3|A0A397YFK3_BRACM	14	49541	Tubulin alpha chain OS=Brassica campestris OX=3711 GN=BRAA08T32372Z PE=3 SV=1	#N/A	1	1
A0A3N6S3X9|A0A3N6S3X9_BRACR	14	45610	Uncharacterized protein OS=Brassica cretica OX=69181 GN=DY000_00001020 PE=4 SV=1	#N/A	1	#N/A
A0A078GVZ3|A0A078GVZ3_BRANA	14	47485	Tubulin alpha chain OS=Brassica napus OX=3708 GN=BnaA05g16010D PE=3 SV=1	#N/A	1	1
A0A078JJJ6|A0A078JJJ6_BRANA	14	48064	Tubulin alpha chain OS=Brassica napus OX=3708 GN=BnaCnng51680D PE=3 SV=1	#N/A	1	1
Q1ZZV1|Q1ZZV1_BRARO	14	49538	Tubulin alpha chain OS=Brassica rapa subsp. oleifera OX=145471 PE=2 SV=1	#N/A	1	1
A0A397ZHU5|A0A397ZHU5_BRACM	14	49568	Tubulin alpha chain OS=Brassica campestris OX=3711 GN=BRAA05T20944Z PE=3 SV=1	#N/A	1	1
A0A3P6GUY4|A0A3P6GUY4_BRAOL	14	49538	Uncharacterized protein OS=Brassica oleracea OX=3712 GN=BOLC6T35608H PE=4 SV=1	#N/A	1	1
M4DQN2|M4DQN2_BRARP	14	49510	Tubulin alpha chain OS=Brassica rapa subsp. pekinensis OX=51351 PE=3 SV=1	#N/A	1	1
A0A3N6SZY7|A0A3N6SZY7_BRACR	14	49538	Uncharacterized protein OS=Brassica cretica OX=69181 GN=DY000_00024167 PE=4 SV=1	#N/A	1	1
A0A397YWC1|A0A397YWC1_BRACM	14	49538	Tubulin alpha chain OS=Brassica campestris OX=3711 GN=BRAA06T23550Z PE=3 SV=1	#N/A	1	1
M4DCL6|M4DCL6_BRARP	14	49541	Tubulin alpha chain OS=Brassica rapa subsp. pekinensis OX=51351 PE=3 SV=1	#N/A	1	1
A0A078EVJ4|A0A078EVJ4_BRANA	14	49541	Tubulin alpha chain OS=Brassica napus OX=3708 GN=BnaA08g02320D PE=3 SV=1	#N/A	1	1
A0A3P6DKB8|A0A3P6DKB8_BRAOL	14	49568	Uncharacterized protein OS=Brassica oleracea OX=3712 GN=BOLC2T11899H PE=4 SV=1	#N/A	1	1
A0A0D3BMD9|A0A0D3BMD9_BRAOL	14	49541	Tubulin alpha chain OS=Brassica oleracea var. oleracea OX=109376 GN=106334604 PE=3 SV=1	#N/A	1	1
M4FEX6|M4FEX6_BRARP	14	49633	Tubulin alpha chain OS=Brassica rapa subsp. pekinensis OX=51351 PE=3 SV=1	#N/A	1	1
A0A3P6BPJ1|A0A3P6BPJ1_BRAOL	14	52463	Uncharacterized protein OS=Brassica oleracea OX=3712 GN=BOLC3T21256H PE=4 SV=1	#N/A	1	1
A0A0D3CPM5|A0A0D3CPM5_BRAOL	14	53232	Tubulin alpha chain OS=Brassica oleracea var. oleracea OX=109376 PE=3 SV=1	#N/A	1	1
A0A3N6Q2Y7|A0A3N6Q2Y7_BRACR	14	46477	Uncharacterized protein OS=Brassica cretica OX=69181 GN=DY000_00007775 PE=4 SV=1	#N/A	1	1
Q6UBL2|Q6UBL2_BRANA	14	49437	Tubulin alpha chain OS=Brassica napus OX=3708 GN=TUA1 PE=2 SV=1	#N/A	1	1
A0A397YXP8|A0A397YXP8_BRACM	19	44415	Glyceraldehyde-3-phosphate dehydrogenase OS=Brassica campestris OX=3711 GN=BRARA_G02076 PE=3 SV=1	#N/A	2	2
A0A3P5YXZ9|A0A3P5YXZ9_BRACM	19	45361	Uncharacterized protein OS=Brassica campestris OX=3711 GN=BRAA06T24390Z PE=4 SV=1	#N/A	2	2
M4EBA9|M4EBA9_BRARP	19	45295	Glyceraldehyde-3-phosphate dehydrogenase OS=Brassica rapa subsp. pekinensis OX=51351 PE=3 SV=1	#N/A	2	2
A0A397YWF6|A0A397YWF6_BRACM	19	45605	Glyceraldehyde-3-phosphate dehydrogenase OS=Brassica campestris OX=3711 GN=BRARA_F01129 PE=3 SV=1	#N/A	2	2
A0A0D3ARQ8|A0A0D3ARQ8_BRAOL	19	44534	Glyceraldehyde-3-phosphate dehydrogenase OS=Brassica oleracea var. oleracea OX=109376 GN=106324681 PE=3 SV=1	#N/A	2	2
A0A398ABU0|A0A398ABU0_BRACM	19	44515	Glyceraldehyde-3-phosphate dehydrogenase OS=Brassica campestris OX=3711 GN=BRARA_B02372 PE=3 SV=1	#N/A	2	2
A0A3P6AP27|A0A3P6AP27_BRACM	19	43971	Uncharacterized protein OS=Brassica campestris OX=3711 GN=BRAA02T07288Z PE=4 SV=1	#N/A	2	2
M4CW19|M4CW19_BRARP	19	43955	Glyceraldehyde-3-phosphate dehydrogenase OS=Brassica rapa subsp. pekinensis OX=51351 PE=3 SV=1	#N/A	2	2
A0A078GJI0|A0A078GJI0_BRANA	19	43886	Glyceraldehyde-3-phosphate dehydrogenase OS=Brassica napus OX=3708 GN=BnaC01g30110D PE=3 SV=1	#N/A	2	2
A0A078GA61|A0A078GA61_BRANA	19	44377	Glyceraldehyde-3-phosphate dehydrogenase OS=Brassica napus OX=3708 GN=BnaC02g25850D PE=3 SV=1	#N/A	2	2
A0A3P6DT25|A0A3P6DT25_BRAOL	19	44648	Uncharacterized protein OS=Brassica oleracea OX=3712 GN=BOLC2T09664H PE=4 SV=1	#N/A	2	2
A0A0D3CVT1|A0A0D3CVT1_BRAOL	19	44434	Glyceraldehyde-3-phosphate dehydrogenase OS=Brassica oleracea var. oleracea OX=109376 GN=106296770 PE=3 SV=1	#N/A	2	2
A0A3P6H3E4|A0A3P6H3E4_BRAOL	19	44690	Uncharacterized protein OS=Brassica oleracea OX=3712 GN=BOLC6T38145H PE=4 SV=1	#N/A	2	2
M4CHC3|M4CHC3_BRARP	19	45037	Glyceraldehyde-3-phosphate dehydrogenase OS=Brassica rapa subsp. pekinensis OX=51351 PE=3 SV=1	#N/A	2	2
A0A3P6BS10|A0A3P6BS10_BRACM	19	45133	Uncharacterized protein OS=Brassica campestris OX=3711 GN=BRAA07T30354Z PE=4 SV=1	#N/A	2	2
A0A3N6PN52|A0A3N6PN52_BRACR	19	55551	Uncharacterized protein OS=Brassica cretica OX=69181 GN=DY000_00000308 PE=4 SV=1	#N/A	2	2
A0A3P6FB23|A0A3P6FB23_BRAOL	19	45202	Uncharacterized protein OS=Brassica oleracea OX=3712 GN=BOLC5T30172H PE=4 SV=1	#N/A	2	2
A0A0D3CAQ3|A0A0D3CAQ3_BRAOL	19	45655	Glyceraldehyde-3-phosphate dehydrogenase OS=Brassica oleracea var. oleracea OX=109376 GN=106292581 PE=3 SV=1	#N/A	2	2
A0A078H9I5|A0A078H9I5_BRANA	19	45448	Glyceraldehyde-3-phosphate dehydrogenase OS=Brassica napus OX=3708 GN=BnaA06g10900D PE=3 SV=1	#N/A	2	2
A0A078H920|A0A078H920_BRANA	19	45655	Glyceraldehyde-3-phosphate dehydrogenase OS=Brassica napus OX=3708 GN=BnaC05g12400D PE=3 SV=1	#N/A	2	2
M4DQ89|M4DQ89_BRARP	24	11387	Histone H4 OS=Brassica rapa subsp. pekinensis OX=51351 PE=3 SV=1	#N/A	4	8
A0A397ZXC0|A0A397ZXC0_BRACM	24	10978	Histone H4 (Fragment) OS=Brassica campestris OX=3711 GN=BRARA_C01220 PE=3 SV=1	#N/A	4	8
A0A078H5R4|A0A078H5R4_BRANA	24	11409	Histone H4 OS=Brassica napus OX=3708 GN=BnaC08g02310D PE=3 SV=1	#N/A	4	8
A0A3P6AIN4|A0A3P6AIN4_BRAOL	24	11409	Uncharacterized protein OS=Brassica oleracea OX=3712 GN=BOLC2T07328H PE=4 SV=1	#N/A	4	8
A0A3N6TCB2|A0A3N6TCB2_BRACR	24	11409	Uncharacterized protein OS=Brassica cretica OX=69181 GN=DY000_00014888 PE=4 SV=1	#N/A	4	8
A0A397YYV3|A0A397YYV3_BRACM	24	11409	Histone H4 OS=Brassica campestris OX=3711 GN=BRAA02T05775Z PE=3 SV=1	#N/A	4	8
M4C8F3|M4C8F3_BRARP	24	11409	Histone H4 OS=Brassica rapa subsp. pekinensis OX=51351 PE=3 SV=1	#N/A	4	8
A0A0D3C2P6|A0A0D3C2P6_BRAOL	24	11409	Histone H4 OS=Brassica oleracea var. oleracea OX=109376 GN=106329410 PE=3 SV=1	#N/A	4	8
A0A3P5Y9W5|A0A3P5Y9W5_BRACM	24	12891	Uncharacterized protein (Fragment) OS=Brassica campestris OX=3711 GN=BRAA09T41968Z PE=4 SV=1	#N/A	4	8
A0A397ZZE2|A0A397ZZE2_BRACM	24	17726	Histone H4 (Fragment) OS=Brassica campestris OX=3711 GN=BRARA_C01885 PE=3 SV=1	#N/A	4	8
A0A0D3DSU9|A0A0D3DSU9_BRAOL	24	32082	Histone H4 OS=Brassica oleracea var. oleracea OX=109376 PE=3 SV=1	#N/A	4	8
A0A078F4M3|A0A078F4M3_BRANA	27	16512	BnaC09g12250D protein OS=Brassica napus OX=3708 GN=BnaC09g12250D PE=4 SV=1	#N/A	2	#N/A
A0A3P6DPJ6|A0A3P6DPJ6_BRAOL	27	16512	Uncharacterized protein OS=Brassica oleracea OX=3712 GN=BOLC9T54683H PE=4 SV=1	#N/A	2	#N/A
A0A0D3E4A3|A0A0D3E4A3_BRAOL	27	16512	Uncharacterized protein OS=Brassica oleracea var. oleracea OX=109376 GN=106319507 PE=4 SV=1	#N/A	2	#N/A
A0A3P6BA14|A0A3P6BA14_BRAOL	22	48517	Uncharacterized protein OS=Brassica oleracea OX=3712 GN=BOLC3T20769H PE=4 SV=1	#N/A	2	#N/A
A0A3P6BUB0|A0A3P6BUB0_BRAOL	22	49158	Uncharacterized protein OS=Brassica oleracea OX=3712 GN=BOLC3T20771H PE=4 SV=1	#N/A	2	#N/A
A0A078JTL8|A0A078JTL8_BRANA	22	46934	BnaAnng31450D protein OS=Brassica napus OX=3708 GN=BnaAnng31450D PE=4 SV=1	#N/A	2	#N/A
M4F2B6|M4F2B6_BRARP	22	48529	Uncharacterized protein OS=Brassica rapa subsp. pekinensis OX=51351 PE=4 SV=1	#N/A	2	#N/A
A0A0D3CT06|A0A0D3CT06_BRAOL	20	9362	Uncharacterized protein OS=Brassica oleracea var. oleracea OX=109376 PE=4 SV=1	#N/A	1	#N/A
A0A3P6FTI4|A0A3P6FTI4_BRAOL	20	9362	Uncharacterized protein OS=Brassica oleracea OX=3712 GN=BOLC6T37086H PE=4 SV=1	#N/A	1	#N/A
A0A078JJ05|A0A078JJ05_BRANA	20	9362	BnaCnng46650D protein OS=Brassica napus OX=3708 GN=BnaCnng46650D PE=4 SV=1	#N/A	1	#N/A
M4EI31|M4EI31_BRARP	10	9389	Uncharacterized protein OS=Brassica rapa subsp. pekinensis OX=51351 PE=4 SV=1	#N/A	1	2
A0A397YL23|A0A397YL23_BRACM	10	9417	Uncharacterized protein OS=Brassica campestris OX=3711 GN=BRAA07T29714Z PE=4 SV=1	#N/A	1	2
A0A3P6E9S3|A0A3P6E9S3_BRAOL	17	17397	Uncharacterized protein OS=Brassica oleracea OX=3712 GN=BOLC7T41948H PE=4 SV=1	#N/A	2	2
A0A397Z8D4|A0A397Z8D4_BRACM	17	17523	Uncharacterized protein OS=Brassica campestris OX=3711 GN=BRAA05T19945Z PE=4 SV=1	#N/A	2	2
A0A0D3BRQ7|A0A0D3BRQ7_BRAOL	17	17626	Uncharacterized protein OS=Brassica oleracea var. oleracea OX=109376 GN=106341779 PE=4 SV=1	#N/A	2	2
A0A3P6BTS6|A0A3P6BTS6_BRAOL	17	17580	Uncharacterized protein OS=Brassica oleracea OX=3712 GN=BOLC4T22888H PE=4 SV=1	#N/A	2	2
A0A0D3DHW6|A0A0D3DHW6_BRAOL	15	23156	Uncharacterized protein OS=Brassica oleracea var. oleracea OX=109376 GN=106303681 PE=4 SV=1	#N/A	2	2
A0A3P6E9N1|A0A3P6E9N1_BRAOL	15	23165	Uncharacterized protein OS=Brassica oleracea OX=3712 GN=BOLC7T46563H PE=4 SV=1	#N/A	2	2
M4D588|M4D588_BRARP	15	23097	Uncharacterized protein OS=Brassica rapa subsp. pekinensis OX=51351 PE=4 SV=1	#N/A	2	2
A0A3P6FJS0|A0A3P6FJS0_BRAOL	15	23097	Uncharacterized protein OS=Brassica oleracea OX=3712 GN=BOLC1T00303H PE=4 SV=1	#N/A	2	2
A0A398AHQ9|A0A398AHQ9_BRACM	15	23097	Uncharacterized protein OS=Brassica campestris OX=3711 GN=BRAA01T00267Z PE=4 SV=1	#N/A	2	2
A0A078ICJ5|A0A078ICJ5_BRANA	15	23113	BnaAnng08270D protein OS=Brassica napus OX=3708 GN=BnaAnng08270D PE=4 SV=1	#N/A	2	2
M4DMJ8|M4DMJ8_BRARP	15	23113	Uncharacterized protein OS=Brassica rapa subsp. pekinensis OX=51351 PE=4 SV=1	#N/A	2	2
A0A397KWD3|A0A397KWD3_BRACM	15	23113	Uncharacterized protein OS=Brassica campestris OX=3711 GN=BRAA03T15460Z PE=4 SV=1	#N/A	2	2
Q2A9B8|Q2A9B8_BRAOL	15	21703	GTP-binding protein RAB2A putative OS=Brassica oleracea OX=3712 GN=40.t00003 PE=4 SV=1	#N/A	2	2
A0A397YE72|A0A397YE72_BRACM	15	23098	Uncharacterized protein OS=Brassica campestris OX=3711 GN=BRAA08T33275Z PE=4 SV=1	#N/A	2	2
A0A3P6FS83|A0A3P6FS83_BRAOL	15	23098	Uncharacterized protein OS=Brassica oleracea OX=3712 GN=BOLC8T48439H PE=4 SV=1	#N/A	2	2
A0A078IJF6|A0A078IJF6_BRANA	15	23098	BnaA08g30220D protein OS=Brassica napus OX=3708 GN=BnaCnng18750D PE=4 SV=1	#N/A	2	2
M4DX19|M4DX19_BRARP	15	23098	Uncharacterized protein OS=Brassica rapa subsp. pekinensis OX=51351 PE=4 SV=1	#N/A	2	2
M4EBS2|M4EBS2_BRARP	15	23178	Uncharacterized protein OS=Brassica rapa subsp. pekinensis OX=51351 PE=4 SV=1	#N/A	2	2
A0A078F8I6|A0A078F8I6_BRANA	15	23179	BnaC07g34200D protein OS=Brassica napus OX=3708 GN=BnaC07g34200D PE=4 SV=1	#N/A	2	2
A0A0D3A7E4|A0A0D3A7E4_BRAOL	15	23178	Uncharacterized protein OS=Brassica oleracea var. oleracea OX=109376 GN=106343326 PE=4 SV=1	#N/A	2	2
A0A3P6EJ33|A0A3P6EJ33_BRAOL	15	23179	Uncharacterized protein OS=Brassica oleracea OX=3712 GN=BOLC7T45370H PE=4 SV=1	#N/A	2	2
A0A0D3DEK1|A0A0D3DEK1_BRAOL	15	23179	Uncharacterized protein OS=Brassica oleracea var. oleracea OX=109376 GN=106303684 PE=4 SV=1	#N/A	2	2
A0A078HD06|A0A078HD06_BRANA	15	23178	BnaA01g17930D protein OS=Brassica napus OX=3708 GN=BnaC01g21180D PE=4 SV=1	#N/A	2	2
A0A398AMX2|A0A398AMX2_BRACM	15	23178	Uncharacterized protein OS=Brassica campestris OX=3711 GN=BRAA01T01945Z PE=4 SV=1	#N/A	2	2
A0A3P6EY80|A0A3P6EY80_BRAOL	15	23364	Uncharacterized protein OS=Brassica oleracea OX=3712 GN=BOLC1T02486H PE=4 SV=1	#N/A	2	2
A0A3N6RG64|A0A3N6RG64_BRACR	15	24751	Uncharacterized protein OS=Brassica cretica OX=69181 GN=DY000_00019035 PE=4 SV=1	#N/A	2	2
A0A3N6SZ81|A0A3N6SZ81_BRACR	15	20977	Uncharacterized protein (Fragment) OS=Brassica cretica OX=69181 GN=DY000_00010732 PE=4 SV=1	#N/A	2	2
A0A345TT90|A0A345TT90_9PLEO	18	32944	Tubulin beta chain (Fragment) OS=Leptosphaeria biglobosa OX=220672 GN=btub1 PE=3 SV=1	#N/A	2	2
A0A346QPG8|A0A346QPG8_9PLEO	18	33788	Tubulin beta chain (Fragment) OS=Leptosphaeria biglobosa OX=220672 GN=btub1 PE=3 SV=1	#N/A	2	2
B6UPH2|B6UPH2_LEPMC	18	13833	Beta-tubulin (Fragment) OS=Leptosphaeria maculans OX=5022 PE=3 SV=1	#N/A	2	2
B6UPH1|B6UPH1_9PLEO	18	13833	Beta-tubulin (Fragment) OS=Leptosphaeria biglobosa 'canadensis' group OX=225339 PE=3 SV=1	#N/A	2	2
A0A385NHR6|A0A385NHR6_9PLEO	18	14028	Beta-tubulin (Fragment) OS=Leptosphaeria biglobosa OX=220672 PE=3 SV=1	#N/A	2	2
U5LUT7|U5LUT7_9PLEO	18	15728	Beta-tubulin (Fragment) OS=Leptosphaeria biglobosa OX=220672 GN=btub1 PE=3 SV=1	#N/A	2	2
A0A3P6DQ94|A0A3P6DQ94_BRAOL	28	60997	Uncharacterized protein OS=Brassica oleracea OX=3712 GN=BOLC9T54149H PE=4 SV=1	#N/A	2	1
M4EPP3|M4EPP3_BRARP	32	75051	Uncharacterized protein OS=Brassica rapa subsp. pekinensis OX=51351 PE=3 SV=1	#N/A	2	#N/A
A0A3P6BQY2|A0A3P6BQY2_BRACM	32	75222	Uncharacterized protein OS=Brassica campestris OX=3711 GN=BRAA08T35385Z PE=4 SV=1	#N/A	2	#N/A
A0A3P6B857|A0A3P6B857_BRACM	32	15227	Uncharacterized protein (Fragment) OS=Brassica campestris OX=3711 GN=BRAA02T08725Z PE=4 SV=1	#N/A	2	#N/A
A0A3P6DFT4|A0A3P6DFT4_BRAOL	32	17413	Uncharacterized protein (Fragment) OS=Brassica oleracea OX=3712 GN=BOLC9T55416H PE=4 SV=1	#N/A	2	#N/A
A0A3N6RB01|A0A3N6RB01_BRACR	32	12809	Uncharacterized protein (Fragment) OS=Brassica cretica OX=69181 GN=DY000_00024053 PE=4 SV=1	#N/A	2	2
M4D5Q6|M4D5Q6_BRARP	32	12877	Uncharacterized protein OS=Brassica rapa subsp. pekinensis OX=51351 PE=3 SV=1	#N/A	2	2
A0A078CWM8|A0A078CWM8_BRANA	32	12941	Histone H3 OS=Brassica napus OX=3708 GN=BnaC04g29010D PE=3 SV=1	#N/A	2	#N/A
A0A3P6AHY8|A0A3P6AHY8_BRACM	32	14000	Uncharacterized protein OS=Brassica campestris OX=3711 GN=BRAA02T09313Z PE=4 SV=1	#N/A	2	#N/A
A0A078JL41|A0A078JL41_BRANA	32	14953	Histone H3 OS=Brassica napus OX=3708 GN=BnaCnng58100D PE=3 SV=1	#N/A	2	#N/A
A0A0D3B0H1|A0A0D3B0H1_BRAOL	32	15211	Histone H3 OS=Brassica oleracea var. oleracea OX=109376 GN=106334227 PE=3 SV=1	#N/A	2	#N/A
A0A397YSL9|A0A397YSL9_BRACM	32	15406	Histone H3 OS=Brassica campestris OX=3711 GN=BRAA01T00093Z PE=3 SV=1	#N/A	2	2
A0A3P6ANJ0|A0A3P6ANJ0_BRAOL	32	15268	Uncharacterized protein OS=Brassica oleracea OX=3712 GN=BOLC2T06403H PE=4 SV=1	#N/A	2	#N/A
A0A3P6ANV1|A0A3P6ANV1_BRAOL	32	15406	Uncharacterized protein OS=Brassica oleracea OX=3712 GN=BOLC3T13064H PE=4 SV=1	#N/A	2	2
M4CHR2|M4CHR2_BRARP	32	15406	Histone H3 OS=Brassica rapa subsp. pekinensis OX=51351 PE=3 SV=1	#N/A	2	2
A0A1Z2WUZ4|A0A1Z2WUZ4_BRAJU	32	15406	Histone H3 OS=Brassica juncea OX=3707 GN=H3.3 PE=2 SV=1	#N/A	2	2
A0A3N6RP41|A0A3N6RP41_BRACR	32	15406	Uncharacterized protein OS=Brassica cretica OX=69181 GN=DY000_00021498 PE=4 SV=1	#N/A	2	2
A0A3P6FEV2|A0A3P6FEV2_BRAOL	32	15440	Uncharacterized protein OS=Brassica oleracea OX=3712 GN=BOLC1T00105H PE=4 SV=1	#N/A	2	2
A0A078D939|A0A078D939_BRANA	32	15406	Histone H3 OS=Brassica napus OX=3708 GN=BnaCnng63830D PE=3 SV=1	#N/A	2	2
A0A1B1LN79|A0A1B1LN79_BRARC	32	15406	Histone H3 OS=Brassica rapa subsp. chinensis OX=93385 GN=HIS PE=2 SV=1	#N/A	2	2
A0A3N6R7E1|A0A3N6R7E1_BRACR	32	15268	Uncharacterized protein OS=Brassica cretica OX=69181 GN=DY000_00005580 PE=4 SV=1	#N/A	2	#N/A
Q4AC00|Q4AC00_BRACM	32	15268	Histone H3 OS=Brassica campestris OX=3711 GN=117M18_20 PE=3 SV=1	#N/A	2	#N/A
A0A3P6BVV9|A0A3P6BVV9_BRACM	32	15652	Uncharacterized protein OS=Brassica campestris OX=3711 GN=BRAA07T30515Z PE=4 SV=1	#N/A	2	2
A0A3P6BWI9|A0A3P6BWI9_BRAOL	32	17215	Uncharacterized protein (Fragment) OS=Brassica oleracea OX=3712 GN=BOLC4T25720H PE=4 SV=1	#N/A	2	#N/A
A0A0D3BYR9|A0A0D3BYR9_BRAOL	32	17993	Uncharacterized protein OS=Brassica oleracea var. oleracea OX=109376 GN=106336903 PE=3 SV=1	#N/A	2	#N/A
A0A3P6BXJ9|A0A3P6BXJ9_BRAOL	32	18116	Uncharacterized protein (Fragment) OS=Brassica oleracea OX=3712 GN=BOLC4T25743H PE=4 SV=1	#N/A	2	#N/A
A0A398A5T3|A0A398A5T3_BRACM	32	18296	Uncharacterized protein (Fragment) OS=Brassica campestris OX=3711 GN=BRARA_B00354 PE=3 SV=1	#N/A	2	#N/A
A0A0D3D3Q6|A0A0D3D3Q6_BRAOL	32	18996	Uncharacterized protein OS=Brassica oleracea var. oleracea OX=109376 GN=106306837 PE=3 SV=1	#N/A	2	2
A0A0D3AQT1|A0A0D3AQT1_BRAOL	32	19500	Uncharacterized protein OS=Brassica oleracea var. oleracea OX=109376 PE=3 SV=1	#N/A	2	2
A0A0D3DNK7|A0A0D3DNK7_BRAOL	32	38148	Uncharacterized protein OS=Brassica oleracea var. oleracea OX=109376 PE=4 SV=1	#N/A	2	#N/A
A0A3P6FCQ1|A0A3P6FCQ1_BRAOL	32	38148	Uncharacterized protein OS=Brassica oleracea OX=3712 GN=BOLC8T48892H PE=4 SV=1	#N/A	2	#N/A
A0A3P6B9R8|A0A3P6B9R8_BRAOL	31	48896	Uncharacterized protein OS=Brassica oleracea OX=3712 GN=BOLC3T20764H PE=4 SV=1	#N/A	1	#N/A
A0A078HU44|A0A078HU44_BRANA	31	27581	BnaC03g65220D protein OS=Brassica napus OX=3708 GN=BnaC03g65220D PE=4 SV=1	#N/A	1	#N/A
sp|P49310|GRP1_SINAL	34	16016	Glycine-rich RNA-binding protein GRP1A OS=Sinapis alba OX=3728 PE=2 SV=1	#N/A	2	2
A0A3P5YS87|A0A3P5YS87_BRACM	34	12260	Uncharacterized protein (Fragment) OS=Brassica campestris OX=3711 GN=BRAA09T41192Z PE=4 SV=1	#N/A	2	#N/A
sp|P49311|GRP2_SINAL	34	16360	Glycine-rich RNA-binding protein GRP2A OS=Sinapis alba OX=3728 PE=2 SV=1	#N/A	2	2
A0A078JRG4|A0A078JRG4_BRANA	23	25479	BnaA01g34970D protein OS=Brassica napus OX=3708 GN=BnaA01g34970D PE=4 SV=1	#N/A	1	1
A0A3P5ZPA7|A0A3P5ZPA7_BRACM	23	25482	Uncharacterized protein OS=Brassica campestris OX=3711 GN=BRAA01T01113Z PE=4 SV=1	#N/A	1	1
A0A1S5SJT5|A0A1S5SJT5_ORYVI	46	4424	Cytochrome b559 subunit beta OS=Orychophragmus violaceus OX=71234 GN=psbF PE=3 SV=1	#N/A	1	#N/A
A0A249RQ60|A0A249RQ60_BRARR	46	4424	Cytochrome b559 subunit beta OS=Brassica rapa subsp. rapa OX=51350 GN=psbF PE=3 SV=1	#N/A	1	#N/A
A0A249RV83|A0A249RV83_BRACI	46	4424	Cytochrome b559 subunit beta OS=Brassica carinata OX=52824 GN=psbF PE=3 SV=1	#N/A	1	#N/A
A0A3P6H5J7|A0A3P6H5J7_BRAOL	46	4458	Uncharacterized protein (Fragment) OS=Brassica oleracea OX=3712 GN=BOLSC35T60652H PE=4 SV=1	#N/A	1	#N/A
A0A249RRY3|A0A249RRY3_BRAOB	46	4424	Cytochrome b559 subunit beta OS=Brassica oleracea var. botrytis OX=3715 GN=psbF PE=3 SV=1	#N/A	1	#N/A
A0A249RPX0|A0A249RPX0_BRARP	46	4424	Cytochrome b559 subunit beta OS=Brassica rapa subsp. pekinensis OX=51351 GN=psbF PE=3 SV=1	#N/A	1	#N/A
A0A249RSF8|A0A249RSF8_RAPSA	46	4424	Cytochrome b559 subunit beta OS=Raphanus sativus var. raphanistroides OX=282304 GN=psbF PE=3 SV=1	#N/A	1	#N/A
A0A218KGE7|A0A218KGE7_SINAR	46	4424	Cytochrome b559 subunit beta OS=Sinapis arvensis OX=29728 GN=psbF PE=3 SV=1	#N/A	1	#N/A
A0A249RPF8|A0A249RPF8_BRACM	46	4424	Cytochrome b559 subunit beta OS=Brassica campestris OX=3711 GN=psbF PE=3 SV=1	#N/A	1	#N/A
A0A249RT41|A0A249RT41_BRAOL	46	4424	Cytochrome b559 subunit beta OS=Brassica oleracea var. gongylodes OX=109379 GN=psbF PE=3 SV=1	#N/A	1	#N/A
A0A1B1Y0F2|A0A1B1Y0F2_BRANA	46	4424	Cytochrome b559 subunit beta OS=Brassica napus var. napus OX=138011 GN=psbF PE=3 SV=1	#N/A	1	#N/A
A0A249RS62|A0A249RS62_RAPRL	46	4424	Cytochrome b559 subunit beta OS=Raphanus raphanistrum subsp. landra OX=328428 GN=psbF PE=3 SV=1	#N/A	1	#N/A
A0A249RTV7|A0A249RTV7_RAPSA	46	4424	Cytochrome b559 subunit beta OS=Raphanus sativus var. sativus OX=240228 GN=psbF PE=3 SV=1	#N/A	1	#N/A
A0A0H3Y2I1|A0A0H3Y2I1_BRAOC	46	4424	Cytochrome b559 subunit beta OS=Brassica oleracea var. capitata OX=3716 GN=psbF PE=3 SV=1	#N/A	1	#N/A
A0A249RPP8|A0A249RPP8_BRARC	46	4424	Cytochrome b559 subunit beta OS=Brassica rapa subsp. chinensis OX=93385 GN=psbF PE=3 SV=1	#N/A	1	#N/A
A0A0N7J0J4|A0A0N7J0J4_BRAJU	46	4424	Cytochrome b559 subunit beta OS=Brassica juncea OX=3707 GN=psbF PE=3 SV=1	#N/A	1	#N/A
A0A249RRY7|A0A249RRY7_BRAOT	46	4424	Cytochrome b559 subunit beta OS=Brassica oleracea var. italica OX=36774 GN=psbF PE=3 SV=1	#N/A	1	#N/A
D1L8Q4|D1L8Q4_BRANA	46	4424	Cytochrome b559 subunit beta OS=Brassica napus OX=3708 GN=psbF PE=3 SV=1	#N/A	1	#N/A
A0A3P6H6X5|A0A3P6H6X5_BRAOL	46	4424	Uncharacterized protein OS=Brassica oleracea OX=3712 GN=BOLSC29T60471H PE=4 SV=1	#N/A	1	#N/A
A0A249RT77|A0A249RT77_BRAJU	46	4424	Cytochrome b559 subunit beta OS=Brassica juncea subsp. integrifolia OX=1940530 GN=psbF PE=3 SV=1	#N/A	1	#N/A
A0A191SEX6|A0A191SEX6_BRANI	46	4424	Cytochrome b559 subunit beta OS=Brassica nigra OX=3710 GN=psbF PE=3 SV=1	#N/A	1	#N/A
A0A3P6G9Z3|A0A3P6G9Z3_BRAOL	33	71436	Uncharacterized protein OS=Brassica oleracea OX=3712 GN=BOLC8T49363H PE=4 SV=1	#N/A	1	3
A0A3N6PSD1|A0A3N6PSD1_BRACR	33	70961	Uncharacterized protein (Fragment) OS=Brassica cretica OX=69181 GN=DY000_00003384 PE=4 SV=1	#N/A	1	3
M4EBC5|M4EBC5_BRARP	33	71044	Uncharacterized protein OS=Brassica rapa subsp. pekinensis OX=51351 PE=3 SV=1	#N/A	1	3
A0A397YWE1|A0A397YWE1_BRACM	33	71044	Uncharacterized protein OS=Brassica campestris OX=3711 GN=BRARA_F01114 PE=3 SV=1	#N/A	1	3
A0A3P5YRM4|A0A3P5YRM4_BRACM	33	71019	Uncharacterized protein OS=Brassica campestris OX=3711 GN=BRAA06T24375Z PE=4 SV=1	#N/A	1	3
M4DJG6|M4DJG6_BRARP	33	71343	Uncharacterized protein OS=Brassica rapa subsp. pekinensis OX=51351 PE=3 SV=1	#N/A	1	3
A0A3P6BPB7|A0A3P6BPB7_BRACM	33	71408	Uncharacterized protein OS=Brassica campestris OX=3711 GN=BRAA08T35065Z PE=4 SV=1	#N/A	1	3
A0A3P6A1B6|A0A3P6A1B6_BRACM	26	59832	Uncharacterized protein OS=Brassica campestris OX=3711 GN=BRAA03T09749Z PE=4 SV=1	#N/A	1	#N/A
A0A3P6CSI8|A0A3P6CSI8_BRAOL	26	33188	Uncharacterized protein OS=Brassica oleracea OX=3712 GN=BOLC2T06330H PE=4 SV=1	#N/A	1	1
A0A023VTN3|A0A023VTN3_BRARC	25	27224	Triosephosphate isomerase OS=Brassica rapa subsp. chinensis OX=93385 PE=2 SV=1	#N/A	1	1
A0A3P6C3N4|A0A3P6C3N4_BRAOL	25	27705	Uncharacterized protein OS=Brassica oleracea OX=3712 GN=BOLC4T25257H PE=4 SV=1	#N/A	1	1
A0A3P6C684|A0A3P6C684_BRAOL	25	31126	Uncharacterized protein OS=Brassica oleracea OX=3712 GN=BOLC4T25259H PE=4 SV=1	#N/A	1	1
A0A078HNT9|A0A078HNT9_BRANA	25	24280	BnaA09g35020D protein OS=Brassica napus OX=3708 GN=BnaA09g35020D PE=4 SV=1	#N/A	1	1
A0A3P5Y5L2|A0A3P5Y5L2_BRACM	25	24280	Uncharacterized protein OS=Brassica campestris OX=3711 GN=BRAA09T40290Z PE=4 SV=1	#N/A	1	1
A0A3P6CCR3|A0A3P6CCR3_BRACM	25	27226	Uncharacterized protein OS=Brassica campestris OX=3711 GN=BRAA04T16160Z PE=4 SV=1	#N/A	1	1
A0A397ZHQ8|A0A397ZHQ8_BRACM	25	27264	Uncharacterized protein OS=Brassica campestris OX=3711 GN=BRARA_D00398 PE=3 SV=1	#N/A	1	1
M4DE24|M4DE24_BRARP	25	27281	Uncharacterized protein OS=Brassica rapa subsp. pekinensis OX=51351 PE=3 SV=1	#N/A	1	1
M4DE25|M4DE25_BRARP	25	27238	Uncharacterized protein OS=Brassica rapa subsp. pekinensis OX=51351 PE=3 SV=1	#N/A	1	1
A0A0D3BXQ9|A0A0D3BXQ9_BRAOL	25	27211	Uncharacterized protein OS=Brassica oleracea var. oleracea OX=109376 GN=106342295 PE=3 SV=1	#N/A	1	1
A0A0D3BXR0|A0A0D3BXR0_BRAOL	25	27186	Uncharacterized protein OS=Brassica oleracea var. oleracea OX=109376 GN=106342294 PE=3 SV=1	#N/A	1	1
A0A397ZI79|A0A397ZI79_BRACM	25	27263	Uncharacterized protein OS=Brassica campestris OX=3711 GN=BRARA_D00397 PE=3 SV=1	#N/A	1	1
M4CSH1|M4CSH1_BRARP	25	21094	Uncharacterized protein OS=Brassica rapa subsp. pekinensis OX=51351 PE=4 SV=1	#N/A	1	1
U5QEM7|U5QEM7_9PEZI	16	9353	Beta-tubulin (Fragment) OS=Colletotrichum truncatum OX=5467 GN=tub2 PE=4 SV=1	#N/A	1	1
T2FJ16|T2FJ16_9PEZI	16	9446	Beta-tubulin (Fragment) OS=Colletotrichum truncatum OX=5467 GN=tub2 PE=4 SV=1	#N/A	1	1
T1SJZ5|T1SJZ5_9PEZI	16	9539	Beta-tubulin (Fragment) OS=Colletotrichum truncatum OX=5467 GN=tub2 PE=4 SV=2	#N/A	1	1
A0A3P6C0Y3|A0A3P6C0Y3_BRACM	29	22499	Uncharacterized protein OS=Brassica campestris OX=3711 GN=BRAA07T31072Z PE=4 SV=1	#N/A	1	#N/A
M4CJ83|M4CJ83_BRARP	29	22527	Uncharacterized protein OS=Brassica rapa subsp. pekinensis OX=51351 PE=4 SV=1	#N/A	1	#N/A
A0A397YPZ7|A0A397YPZ7_BRACM	29	23373	Uncharacterized protein OS=Brassica campestris OX=3711 GN=BRARA_G02747 PE=4 SV=1	#N/A	1	#N/A
A0A0D3CYT9|A0A0D3CYT9_BRAOL	29	25248	Uncharacterized protein OS=Brassica oleracea var. oleracea OX=109376 GN=106296232 PE=4 SV=1	#N/A	1	#N/A
A0A3P6GU97|A0A3P6GU97_BRAOL	29	26162	Uncharacterized protein OS=Brassica oleracea OX=3712 GN=BOLC6T39219H PE=4 SV=1	#N/A	1	#N/A
M4DQW4|M4DQW4_BRARP	40	11023	Uncharacterized protein OS=Brassica rapa subsp. pekinensis OX=51351 PE=4 SV=1	#N/A	1	#N/A
A0A3P5YY97|A0A3P5YY97_BRACM	40	11007	Uncharacterized protein OS=Brassica campestris OX=3711 GN=BRAA06T23458Z PE=4 SV=1	#N/A	1	#N/A
A0A3N6S160|A0A3N6S160_BRACR	40	10964	Uncharacterized protein OS=Brassica cretica OX=69181 GN=DY000_00026220 PE=4 SV=1	#N/A	1	#N/A
A0A397YYC7|A0A397YYC7_BRACM	40	10994	Uncharacterized protein OS=Brassica campestris OX=3711 GN=BRARA_F00256 PE=4 SV=1	#N/A	1	#N/A
A0A078G8S3|A0A078G8S3_BRANA	40	11022	BnaA06g02370D protein OS=Brassica napus OX=3708 GN=BnaA06g02370D PE=4 SV=1	#N/A	1	#N/A
A0A078IIM7|A0A078IIM7_BRANA	40	10965	BnaC06g04530D protein OS=Brassica napus OX=3708 GN=BnaC06g04530D PE=4 SV=1	#N/A	1	#N/A
A0A3P6GVH0|A0A3P6GVH0_BRAOL	40	10965	Uncharacterized protein OS=Brassica oleracea OX=3712 GN=BOLC6T35768H PE=4 SV=1	#N/A	1	#N/A
A4USC2|A4USC2_BRAJU	41	55070	ATP synthase subunit alpha OS=Brassica juncea OX=3707 GN=atpA PE=2 SV=1	#N/A	1	#N/A
A0A0D6CBC9|A0A0D6CBC9_BRANI	41	55057	ATP synthase subunit alpha OS=Brassica nigra OX=3710 GN=atp1 PE=3 SV=1	#N/A	1	#N/A
A0A224AUA8|A0A224AUA8_BRACM	41	55057	ATP synthase subunit alpha OS=Brassica rapa subsp. nipposinica OX=333344 GN=atp1 PE=3 SV=1	#N/A	1	#N/A
F8K8U8|F8K8U8_BRANA	41	55057	ATP synthase subunit alpha OS=Brassica napus OX=3708 GN=atp1 PE=3 SV=1	#N/A	1	#N/A
A4USC0|A4USC0_BRAJU	41	55057	ATP synthase subunit alpha OS=Brassica juncea OX=3707 GN=atpA PE=2 SV=1	#N/A	1	#N/A
A4USC3|A4USC3_BRAJU	41	55089	ATP synthase subunit alpha OS=Brassica juncea OX=3707 GN=atpA PE=2 SV=1	#N/A	1	#N/A
Q6YSN4|Q6YSN4_BRANA	41	55131	ATP synthase subunit alpha OS=Brassica napus OX=3708 GN=atp1 PE=3 SV=1	#N/A	1	#N/A
A0A0D2ZQE9|A0A0D2ZQE9_BRAOL	41	39284	Uncharacterized protein OS=Brassica oleracea var. oleracea OX=109376 GN=11271709 PE=4 SV=1	#N/A	1	#N/A
Q85MU3|Q85MU3_BRAJU	41	46485	ATP synthase subunit alpha OS=Brassica juncea OX=3707 PE=3 SV=2	#N/A	1	#N/A
A0A3P6E134|A0A3P6E134_BRACM	41	55057	Uncharacterized protein OS=Brassica campestris OX=3711 GN=BRASC77T46655Z PE=4 SV=1	#N/A	1	#N/A
C0KTH5|C0KTH5_DIPCT	41	55057	ATP synthase subunit alpha OS=Diplotaxis catholica OX=230966 GN=atpA PE=3 SV=1	#N/A	1	#N/A
A0A023VWS4|A0A023VWS4_BRAJU	41	55057	ATP synthase subunit alpha OS=Brassica juncea var. tumida OX=323352 GN=atp1 PE=3 SV=1	#N/A	1	#N/A
A0A1U9H0H2|A0A1U9H0H2_BRAOC	41	55057	ATP synthase subunit alpha OS=Brassica oleracea var. capitata OX=3716 GN=atp1 PE=3 SV=1	#N/A	1	#N/A
H6UH56|H6UH56_9BRAS	41	55057	ATP synthase subunit alpha OS=Diplotaxis berthautii OX=308278 GN=atpA PE=3 SV=1	#N/A	1	#N/A
A0A1C9HJ67|A0A1C9HJ67_9BRAS	41	55057	ATP synthase subunit alpha OS=Brassica juncea x Brassica oxyrrhina OX=1897650 GN=atp1 PE=2 SV=1	#N/A	1	#N/A
G4XYD7|G4XYD7_BRAOL	41	55057	ATP synthase subunit alpha OS=Brassica oleracea OX=3712 GN=atp1 PE=3 SV=1	#N/A	1	#N/A
G4XYA2|G4XYA2_BRARO	41	55057	ATP synthase subunit alpha OS=Brassica rapa subsp. oleifera OX=145471 GN=atp1 PE=3 SV=1	#N/A	1	#N/A
A0A1D6WM41|A0A1D6WM41_SINAR	41	55087	ATP synthase subunit alpha OS=Sinapis arvensis OX=29728 GN=atp1 PE=3 SV=1	#N/A	1	#N/A
A0A068BEY2|A0A068BEY2_BRAOB	41	55057	ATP synthase subunit alpha OS=Brassica oleracea var. botrytis OX=3715 GN=atp1 PE=3 SV=1	#N/A	1	#N/A
Q85MU2|Q85MU2_BRAJU	41	54997	ATP synthase subunit alpha OS=Brassica juncea OX=3707 PE=3 SV=2	#N/A	1	#N/A
J7MD33|J7MD33_RAPSA	41	55057	ATP synthase subunit alpha OS=Raphanus sativus OX=3726 GN=atp1 PE=3 SV=1	#N/A	1	#N/A
A0A1C9HJ75|A0A1C9HJ75_BRAOX	41	55057	ATP synthase subunit alpha OS=Brassica oxyrrhina OX=180534 GN=atp1 PE=2 SV=1	#N/A	1	#N/A
G4XYK3|G4XYK3_BRACI	41	55057	ATP synthase subunit alpha OS=Brassica carinata OX=52824 GN=atp1 PE=3 SV=1	#N/A	1	#N/A
A0A3P6C9T6|A0A3P6C9T6_BRAOL	41	55167	Uncharacterized protein OS=Brassica oleracea OX=3712 GN=BOLC4T23499H PE=4 SV=1	#N/A	1	#N/A
G1EL67|G1EL67_BRARC	41	55086	ATP synthase subunit alpha OS=Brassica rapa subsp. chinensis OX=93385 PE=3 SV=1	#N/A	1	#N/A
A0A3N6RAE9|A0A3N6RAE9_BRACR	45	14430	Uncharacterized protein OS=Brassica cretica OX=69181 GN=DY000_00023827 PE=4 SV=1	#N/A	1	1
A0A3P6CQI1|A0A3P6CQI1_BRAOL	45	14430	Uncharacterized protein OS=Brassica oleracea OX=3712 GN=BOLC2T07370H PE=4 SV=1	#N/A	1	1
A0A0D3AL18|A0A0D3AL18_BRAOL	45	14430	Uncharacterized protein OS=Brassica oleracea var. oleracea OX=109376 GN=106322680 PE=4 SV=1	#N/A	1	1
A0A0D3ECP2|A0A0D3ECP2_BRAOL	45	14374	Uncharacterized protein OS=Brassica oleracea var. oleracea OX=109376 GN=106316036 PE=4 SV=1	#N/A	1	1
A0A3P6DMR5|A0A3P6DMR5_BRAOL	45	14433	Uncharacterized protein OS=Brassica oleracea OX=3712 GN=BOLC9T58006H PE=4 SV=1	#N/A	1	1
A0A078JJ22|A0A078JJ22_BRANA	45	14433	BnaCnng46790D protein OS=Brassica napus OX=3708 GN=BnaCnng46790D PE=4 SV=1	#N/A	1	1
A0A398A865|A0A398A865_BRACM	45	14530	Uncharacterized protein OS=Brassica campestris OX=3711 GN=BRARA_B01115 PE=4 SV=1	#N/A	1	1
A0A397XT07|A0A397XT07_BRACM	45	14425	Uncharacterized protein OS=Brassica campestris OX=3711 GN=BRAA10T43726Z PE=4 SV=1	#N/A	1	1
A0A078H5D5|A0A078H5D5_BRANA	45	14466	BnaA02g07210D protein OS=Brassica napus OX=3708 GN=BnaA02g07210D PE=4 SV=1	#N/A	1	1
A0A078H853|A0A078H853_BRANA	45	14425	BnaA10g12240D protein OS=Brassica napus OX=3708 GN=BnaA10g12240D PE=4 SV=1	#N/A	1	1
M4DUY9|M4DUY9_BRARP	45	14466	Uncharacterized protein OS=Brassica rapa subsp. pekinensis OX=51351 PE=4 SV=1	#N/A	1	1
A0A3P5ZZC0|A0A3P5ZZC0_BRACM	45	14816	Uncharacterized protein OS=Brassica campestris OX=3711 GN=BRAA02T05810Z PE=4 SV=1	#N/A	1	1
M4CEF3|M4CEF3_BRARP	45	27680	Uncharacterized protein OS=Brassica rapa subsp. pekinensis OX=51351 PE=4 SV=1	#N/A	1	1
A0A397Y9V5|A0A397Y9V5_BRACM	39	26139	Uncharacterized protein OS=Brassica campestris OX=3711 GN=BRARA_H00998 PE=4 SV=1	#N/A	1	#N/A
A0A3N6R9T7|A0A3N6R9T7_BRACR	39	26198	Uncharacterized protein OS=Brassica cretica OX=69181 GN=DY000_00023581 PE=4 SV=1	#N/A	1	#N/A
A0A078F7D4|A0A078F7D4_BRANA	39	26182	BnaC03g63410D protein OS=Brassica napus OX=3708 GN=BnaC03g63410D PE=4 SV=1	#N/A	1	#N/A
A0A3P6B8G0|A0A3P6B8G0_BRAOL	39	26182	Uncharacterized protein OS=Brassica oleracea OX=3712 GN=BOLC3T20519H PE=4 SV=1	#N/A	1	#N/A
A0A0D3BKJ2|A0A0D3BKJ2_BRAOL	39	26241	Uncharacterized protein OS=Brassica oleracea var. oleracea OX=109376 GN=106328675 PE=4 SV=1	#N/A	1	#N/A
A0A3P6BFV2|A0A3P6BFV2_BRACM	39	26292	Uncharacterized protein OS=Brassica campestris OX=3711 GN=BRAA08T33440Z PE=4 SV=1	#N/A	1	#N/A
M4DWQ3|M4DWQ3_BRARP	39	26360	Uncharacterized protein OS=Brassica rapa subsp. pekinensis OX=51351 PE=4 SV=1	#N/A	1	#N/A
A0A3P6GHL3|A0A3P6GHL3_BRAOL	42	12969	Uncharacterized protein OS=Brassica oleracea OX=3712 GN=BOLC8T52505H PE=4 SV=1	#N/A	1	1
A0A0D3DYD0|A0A0D3DYD0_BRAOL	42	12969	Uncharacterized protein OS=Brassica oleracea var. oleracea OX=109376 PE=3 SV=1	#N/A	1	1
A0A3N6QHU9|A0A3N6QHU9_BRACR	42	14863	Uncharacterized protein OS=Brassica cretica OX=69181 GN=DY000_00005390 PE=4 SV=1	#N/A	1	1
A0A0D3BY26|A0A0D3BY26_BRAOL	42	20155	Histone H2A OS=Brassica oleracea var. oleracea OX=109376 PE=3 SV=1	#N/A	1	1
A0A078FJ61|A0A078FJ61_BRANA	42	20287	Histone H2A OS=Brassica napus OX=3708 GN=BnaC04g26190D PE=3 SV=1	#N/A	1	1
A0A078FDW0|A0A078FDW0_BRANA	42	9320	BnaA09g40570D protein OS=Brassica napus OX=3708 GN=BnaA09g40570D PE=3 SV=1	#N/A	1	1
A0A078GFN6|A0A078GFN6_BRANA	42	12796	BnaC04g49710D protein OS=Brassica napus OX=3708 GN=BnaC04g49710D PE=3 SV=1	#N/A	1	1
A0A078J1Y1|A0A078J1Y1_BRANA	42	13201	Histone H2A OS=Brassica napus OX=3708 GN=BnaA04g27780D PE=3 SV=1	#N/A	1	1
A0A078JCB9|A0A078JCB9_BRANA	42	13455	Histone H2A OS=Brassica napus OX=3708 GN=BnaA05g35660D PE=3 SV=1	#N/A	1	1
A0A078FV69|A0A078FV69_BRANA	42	13714	Histone H2A OS=Brassica napus OX=3708 GN=BnaC09g30950D PE=3 SV=1	#N/A	1	1
A0A0D2ZR27|A0A0D2ZR27_BRAOL	42	13977	Histone H2A OS=Brassica oleracea var. oleracea OX=109376 GN=106320054 PE=3 SV=1	#N/A	1	#N/A
A0A078GS30|A0A078GS30_BRANA	42	14046	Histone H2A OS=Brassica napus OX=3708 GN=BnaC01g19370D PE=3 SV=1	#N/A	1	1
M4DCR8|M4DCR8_BRARP	42	13947	Histone H2A OS=Brassica rapa subsp. pekinensis OX=51351 PE=3 SV=1	#N/A	1	#N/A
A0A078I9R7|A0A078I9R7_BRANA	42	13947	Histone H2A OS=Brassica napus OX=3708 GN=BnaA08g02000D PE=3 SV=1	#N/A	1	1
A0A397Y757|A0A397Y757_BRACM	42	13947	Histone H2A OS=Brassica campestris OX=3711 GN=BRAA08T32311Z PE=3 SV=1	#N/A	1	#N/A
A0A3N6RUU2|A0A3N6RUU2_BRACR	42	13977	Uncharacterized protein OS=Brassica cretica OX=69181 GN=DY000_00027045 PE=4 SV=1	#N/A	1	1
A0A078HCQ8|A0A078HCQ8_BRANA	42	13977	Histone H2A OS=Brassica napus OX=3708 GN=BnaC05g27040D PE=3 SV=1	#N/A	1	1
A0A078GXX4|A0A078GXX4_BRANA	42	14007	Histone H2A OS=Brassica napus OX=3708 GN=BnaC05g32170D PE=3 SV=1	#N/A	1	1
A0A0D3ADD7|A0A0D3ADD7_BRAOL	42	14232	Histone H2A OS=Brassica oleracea var. oleracea OX=109376 GN=106342340 PE=3 SV=1	#N/A	1	1
A0A078F3P4|A0A078F3P4_BRANA	42	14231	Histone H2A OS=Brassica napus OX=3708 GN=BnaA03g18140D PE=3 SV=1	#N/A	1	1
A0A0D3AC15|A0A0D3AC15_BRAOL	42	14046	Histone H2A OS=Brassica oleracea var. oleracea OX=109376 GN=106318253 PE=3 SV=1	#N/A	1	1
A0A078HYV6|A0A078HYV6_BRANA	42	14046	Histone H2A OS=Brassica napus OX=3708 GN=BnaCnng10730D PE=3 SV=1	#N/A	1	1
A0A078IUE0|A0A078IUE0_BRANA	42	14046	Histone H2A OS=Brassica napus OX=3708 GN=BnaA01g25600D PE=3 SV=1	#N/A	1	1
A0A078G904|A0A078G904_BRANA	42	14232	Histone H2A OS=Brassica napus OX=3708 GN=BnaC01g35970D PE=3 SV=1	#N/A	1	1
A0A078FNF4|A0A078FNF4_BRANA	42	14232	Histone H2A OS=Brassica napus OX=3708 GN=BnaC03g21660D PE=3 SV=1	#N/A	1	1
A0A0D3BMR8|A0A0D3BMR8_BRAOL	42	14425	Histone H2A OS=Brassica oleracea var. oleracea OX=109376 GN=106328773 PE=3 SV=1	#N/A	1	1
A0A0D3CTT7|A0A0D3CTT7_BRAOL	42	14545	Histone H2A OS=Brassica oleracea var. oleracea OX=109376 GN=106296339 PE=3 SV=1	#N/A	1	1
A0A078EZN9|A0A078EZN9_BRANA	42	14788	Histone H2A OS=Brassica napus OX=3708 GN=BnaC06g15290D PE=3 SV=1	#N/A	1	1
A0A0D3DNI8|A0A0D3DNI8_BRAOL	42	14767	Histone H2A OS=Brassica oleracea var. oleracea OX=109376 GN=106312192 PE=3 SV=1	#N/A	1	1
A0A0D3C8L5|A0A0D3C8L5_BRAOL	42	14753	Histone H2A OS=Brassica oleracea var. oleracea OX=109376 GN=106295459 PE=3 SV=1	#N/A	1	#N/A
A0A078FZG6|A0A078FZG6_BRANA	42	15595	Histone H2A OS=Brassica napus OX=3708 GN=BnaA09g03830D PE=3 SV=1	#N/A	1	1
A0A3N6TUP9|A0A3N6TUP9_BRACR	42	15700	Uncharacterized protein OS=Brassica cretica OX=69181 GN=DY000_00020321 PE=4 SV=1	#N/A	1	#N/A
A0A0D3ECX4|A0A0D3ECX4_BRAOL	42	15602	Histone H2A OS=Brassica oleracea var. oleracea OX=109376 GN=106315574 PE=3 SV=1	#N/A	1	1
M4CR47|M4CR47_BRARP	42	15672	Histone H2A OS=Brassica rapa subsp. pekinensis OX=51351 PE=3 SV=1	#N/A	1	#N/A
A0A0D3AKV3|A0A0D3AKV3_BRAOL	42	15686	Histone H2A OS=Brassica oleracea var. oleracea OX=109376 GN=106324812 PE=3 SV=1	#N/A	1	1
A0A398AE55|A0A398AE55_BRACM	42	15714	Histone H2A OS=Brassica campestris OX=3711 GN=BRAA02T05755Z PE=3 SV=1	#N/A	1	#N/A
A0A078H272|A0A078H272_BRANA	42	15612	Histone H2A OS=Brassica napus OX=3708 GN=BnaA10g12840D PE=3 SV=1	#N/A	1	1
A0A397ZTK2|A0A397ZTK2_BRACM	42	15672	Histone H2A OS=Brassica campestris OX=3711 GN=BRAA03T10457Z PE=3 SV=1	#N/A	1	#N/A
A0A3P6A5L5|A0A3P6A5L5_BRAOL	42	15700	Uncharacterized protein OS=Brassica oleracea OX=3712 GN=BOLC3T13785H PE=4 SV=1	#N/A	1	#N/A
A0A397XKD4|A0A397XKD4_BRACM	42	15612	Histone H2A OS=Brassica campestris OX=3711 GN=BRAA10T43793Z PE=3 SV=1	#N/A	1	#N/A
A0A078FBH3|A0A078FBH3_BRANA	42	15714	Histone H2A OS=Brassica napus OX=3708 GN=BnaA02g06690D PE=3 SV=1	#N/A	1	1
A0A3P6EFI1|A0A3P6EFI1_BRAOL	42	15612	Uncharacterized protein OS=Brassica oleracea OX=3712 GN=BOLC9T58108H PE=4 SV=1	#N/A	1	#N/A
M4CE92|M4CE92_BRARP	42	15596	Histone H2A OS=Brassica rapa subsp. pekinensis OX=51351 PE=3 SV=1	#N/A	1	#N/A
A0A3N6RFH2|A0A3N6RFH2_BRACR	42	15686	Uncharacterized protein OS=Brassica cretica OX=69181 GN=DY000_00025938 PE=4 SV=1	#N/A	1	1
M4DVN7|M4DVN7_BRARP	42	15784	Histone H2A OS=Brassica rapa subsp. pekinensis OX=51351 PE=3 SV=1	#N/A	1	1
A0A078GKC6|A0A078GKC6_BRANA	42	16080	Histone H2A OS=Brassica napus OX=3708 GN=BnaC02g39800D PE=3 SV=1	#N/A	1	1
A0A3N6SFF1|A0A3N6SFF1_BRACR	42	16053	Uncharacterized protein OS=Brassica cretica OX=69181 GN=DY000_00007874 PE=4 SV=1	#N/A	1	#N/A
A0A0D3AXA2|A0A0D3AXA2_BRAOL	42	16080	Histone H2A OS=Brassica oleracea var. oleracea OX=109376 GN=106324794 PE=3 SV=1	#N/A	1	#N/A
Q9STD8|Q9STD8_BRANA	42	16050	Histone H2A OS=Brassica napus OX=3708 GN=H2A PE=3 SV=1	#N/A	1	1
A0A0D3E141|A0A0D3E141_BRAOL	42	16048	Histone H2A OS=Brassica oleracea var. oleracea OX=109376 GN=106317918 PE=3 SV=1	#N/A	1	#N/A
A0A0D3B2I9|A0A0D3B2I9_BRAOL	42	19603	Histone H2A OS=Brassica oleracea var. oleracea OX=109376 PE=3 SV=1	#N/A	1	1
A0A078GA05|A0A078GA05_BRANA	42	22674	Histone H2A OS=Brassica napus OX=3708 GN=BnaC01g35960D PE=3 SV=1	#N/A	1	1
M4FJ36|M4FJ36_BRARP	35	53801	Uncharacterized protein OS=Brassica rapa subsp. pekinensis OX=51351 PE=3 SV=1	#N/A	1	#N/A
A0A286SF83|A0A286SF83_SINAR	35	44955	Ribulose bisphosphate carboxylase large chain (Fragment) OS=Sinapis arvensis OX=29728 GN=rbcL PE=3 SV=1	#N/A	1	#N/A
A0A249Y5L0|A0A249Y5L0_SINAR	35	45740	Ribulose bisphosphate carboxylase large chain (Fragment) OS=Sinapis arvensis OX=29728 GN=rbcL PE=3 SV=1	#N/A	1	#N/A
A0A142I7A2|A0A142I7A2_SINAR	35	47937	Ribulose bisphosphate carboxylase large chain (Fragment) OS=Sinapis arvensis OX=29728 GN=rbcL PE=3 SV=1	#N/A	1	#N/A
G0WXZ7|G0WXZ7_BRANI	35	50158	Ribulose bisphosphate carboxylase large chain (Fragment) OS=Brassica nigra OX=3710 GN=rbcL PE=3 SV=1	#N/A	1	#N/A
G0WXZ6|G0WXZ6_BRANA	35	50162	Ribulose bisphosphate carboxylase large chain (Fragment) OS=Brassica napus OX=3708 GN=rbcL PE=3 SV=1	#N/A	1	#N/A
G0WXZ8|G0WXZ8_SINAL	35	50174	Ribulose bisphosphate carboxylase large chain (Fragment) OS=Sinapis alba OX=3728 GN=rbcL PE=3 SV=1	#N/A	1	#N/A
A8D0J3|A8D0J3_BRAOB	35	50708	Ribulose bisphosphate carboxylase large chain (Fragment) OS=Brassica oleracea var. botrytis OX=3715 PE=3 SV=1	#N/A	1	#N/A
A0A075M562|A0A075M562_BRAOL	35	51525	Ribulose bisphosphate carboxylase large chain (Fragment) OS=Brassica oleracea OX=3712 GN=rbcL PE=3 SV=1	#N/A	1	#N/A
A0A075M3M5|A0A075M3M5_BRANA	35	51525	Ribulose bisphosphate carboxylase large chain (Fragment) OS=Brassica napus OX=3708 GN=rbcL PE=3 SV=1	#N/A	1	#N/A
A0A075M4Y2|A0A075M4Y2_BRACM	35	51525	Ribulose bisphosphate carboxylase large chain (Fragment) OS=Brassica campestris OX=3711 GN=rbcL PE=3 SV=1	#N/A	1	#N/A
A0A142I797|A0A142I797_BRANA	35	51881	Ribulose bisphosphate carboxylase large chain (Fragment) OS=Brassica napus OX=3708 GN=rbcL PE=3 SV=1	#N/A	1	#N/A
A0A0H3XYL7|A0A0H3XYL7_BRAOC	35	52956	Ribulose bisphosphate carboxylase large chain OS=Brassica oleracea var. capitata OX=3716 GN=rbcL PE=3 SV=1	#N/A	1	#N/A
A0A249RUU1|A0A249RUU1_BRAJU	35	52956	Ribulose bisphosphate carboxylase large chain OS=Brassica juncea subsp. integrifolia OX=1940530 GN=rbcL PE=3 SV=1	#N/A	1	#N/A
A0A249RS87|A0A249RS87_RAPRL	35	52956	Ribulose bisphosphate carboxylase large chain OS=Raphanus raphanistrum subsp. landra OX=328428 GN=rbcL PE=3 SV=1	#N/A	1	#N/A
A0A249RRZ5|A0A249RRZ5_BRAOT	35	52956	Ribulose bisphosphate carboxylase large chain OS=Brassica oleracea var. italica OX=36774 GN=rbcL PE=3 SV=1	#N/A	1	#N/A
A0A218KGF5|A0A218KGF5_SINAR	35	52952	Ribulose bisphosphate carboxylase large chain OS=Sinapis arvensis OX=29728 GN=rbcL PE=3 SV=1	#N/A	1	#N/A
A0A249RTG0|A0A249RTG0_BRAJU	35	52938	Ribulose bisphosphate carboxylase large chain OS=Brassica juncea subsp. integrifolia OX=1940530 GN=rbcL PE=3 SV=1	#N/A	1	#N/A
A0A249RSF9|A0A249RSF9_BRAOB	35	52956	Ribulose bisphosphate carboxylase large chain OS=Brassica oleracea var. botrytis OX=3715 GN=rbcL PE=3 SV=1	#N/A	1	#N/A
A0A249RRN8|A0A249RRN8_BRAOL	35	52956	Ribulose bisphosphate carboxylase large chain OS=Brassica oleracea var. gongylodes OX=109379 GN=rbcL PE=3 SV=1	#N/A	1	#N/A
A0A249RPP2|A0A249RPP2_BRARC	35	52956	Ribulose bisphosphate carboxylase large chain OS=Brassica rapa subsp. chinensis OX=93385 GN=rbcL PE=3 SV=1	#N/A	1	#N/A
A0A1B1Y0F7|A0A1B1Y0F7_BRANA	35	52956	Ribulose bisphosphate carboxylase large chain OS=Brassica napus var. napus OX=138011 GN=rbcL PE=3 SV=1	#N/A	1	#N/A
A0A249RRP9|A0A249RRP9_BRARR	35	52956	Ribulose bisphosphate carboxylase large chain OS=Brassica rapa subsp. rapa OX=51350 GN=rbcL PE=3 SV=1	#N/A	1	#N/A
A0A1S5SJR9|A0A1S5SJR9_ORYVI	35	52966	Ribulose bisphosphate carboxylase large chain OS=Orychophragmus violaceus OX=71234 GN=rbcL PE=3 SV=1	#N/A	1	#N/A
A0A3P6HAG0|A0A3P6HAG0_BRAOL	35	53363	Uncharacterized protein OS=Brassica oleracea OX=3712 GN=BOLSC35T60643H PE=4 SV=1	#N/A	1	#N/A
A0A023VST5|A0A023VST5_BRARC	35	53747	Ribulose bisphosphate carboxylase large chain OS=Brassica rapa subsp. chinensis OX=93385 GN=rbcL PE=3 SV=1	#N/A	1	#N/A
A0A3P6E8M9|A0A3P6E8M9_BRAOL	35	53038	Uncharacterized protein OS=Brassica oleracea OX=3712 GN=BOLC7T41720H PE=4 SV=1	#N/A	1	#N/A
A0A3P6GHJ2|A0A3P6GHJ2_BRAOL	35	14371	Uncharacterized protein OS=Brassica oleracea OX=3712 GN=BOLSC49T61186H PE=4 SV=1	#N/A	1	#N/A
A0A078EGN5|A0A078EGN5_BRANA	35	29669	BnaC01g27980D protein OS=Brassica napus OX=3708 GN=BnaC01g27980D PE=4 SV=1	#N/A	1	#N/A
M4CJF5|M4CJF5_BRARP	43	53599	Uncharacterized protein OS=Brassica rapa subsp. pekinensis OX=51351 PE=4 SV=1	#N/A	1	#N/A
A0A078H6V9|A0A078H6V9_BRANA	43	53661	BnaC06g29610D protein OS=Brassica napus OX=3708 GN=BnaC06g29610D PE=4 SV=1	#N/A	1	#N/A
A0A397YQ79|A0A397YQ79_BRACM	43	53647	Uncharacterized protein OS=Brassica campestris OX=3711 GN=BRARA_G02825 PE=4 SV=1	#N/A	1	#N/A
A0A0D3CZ28|A0A0D3CZ28_BRAOL	43	54477	Uncharacterized protein OS=Brassica oleracea var. oleracea OX=109376 GN=106296675 PE=4 SV=1	#N/A	1	#N/A
A0A3P6HD55|A0A3P6HD55_BRAOL	43	54507	Uncharacterized protein OS=Brassica oleracea OX=3712 GN=BOLC6T39322H PE=4 SV=1	#N/A	1	#N/A
A0A3P6BJR5|A0A3P6BJR5_BRACM	43	55659	Uncharacterized protein OS=Brassica campestris OX=3711 GN=BRAA07T31113Z PE=4 SV=1	#N/A	1	#N/A
A0A0D3DU78|A0A0D3DU78_BRAOL	38	69293	Uncharacterized protein OS=Brassica oleracea var. oleracea OX=109376 PE=4 SV=1	#N/A	1	#N/A
A0A0D3A7L5|A0A0D3A7L5_BRAOL	38	12869	Uncharacterized protein OS=Brassica oleracea var. oleracea OX=109376 PE=4 SV=1	#N/A	1	#N/A
M4DDJ1|M4DDJ1_BRARP	38	15610	Uncharacterized protein OS=Brassica rapa subsp. pekinensis OX=51351 PE=4 SV=1	#N/A	1	#N/A
A0A397ZNP4|A0A397ZNP4_BRACM	38	15635	Uncharacterized protein OS=Brassica campestris OX=3711 GN=BRAA04T15972Z PE=4 SV=1	#N/A	1	#N/A
A0A397Y1F4|A0A397Y1F4_BRACM	38	15611	Uncharacterized protein OS=Brassica campestris OX=3711 GN=BRARA_I04043 PE=4 SV=1	#N/A	1	#N/A
A0A078IJI5|A0A078IJI5_BRANA	38	18718	BnaA09g55220D protein OS=Brassica napus OX=3708 GN=BnaA09g55220D PE=4 SV=1	#N/A	1	#N/A
A0A3P6GD09|A0A3P6GD09_BRAOL	38	21492	Uncharacterized protein OS=Brassica oleracea OX=3712 GN=BOLC8T51000H PE=4 SV=1	#N/A	1	#N/A
M4CT69|M4CT69_BRARP	38	12749	Uncharacterized protein OS=Brassica rapa subsp. pekinensis OX=51351 PE=4 SV=1	#N/A	1	#N/A
A0A078HYT1|A0A078HYT1_BRANA	38	15665	BnaC03g23850D protein OS=Brassica napus OX=3708 GN=BnaC03g23850D PE=4 SV=1	#N/A	1	#N/A
A0A398A4H1|A0A398A4H1_BRACM	38	15665	Uncharacterized protein OS=Brassica campestris OX=3711 GN=BRAA03T11593Z PE=4 SV=1	#N/A	1	#N/A
M4C7U4|M4C7U4_BRARP	38	15665	Uncharacterized protein OS=Brassica rapa subsp. pekinensis OX=51351 PE=4 SV=1	#N/A	1	#N/A
A0A0D3CUN2|A0A0D3CUN2_BRAOL	38	15653	Uncharacterized protein OS=Brassica oleracea var. oleracea OX=109376 GN=106300118 PE=4 SV=1	#N/A	1	#N/A
A0A3P6AM87|A0A3P6AM87_BRAOL	38	15665	Uncharacterized protein OS=Brassica oleracea OX=3712 GN=BOLC3T15208H PE=4 SV=1	#N/A	1	#N/A
A0A0D3B6E4|A0A0D3B6E4_BRAOL	38	15665	Uncharacterized protein OS=Brassica oleracea var. oleracea OX=109376 GN=106331964 PE=4 SV=1	#N/A	1	#N/A
A0A3P5ZAB4|A0A3P5ZAB4_BRACM	44	50592	Uncharacterized protein OS=Brassica campestris OX=3711 GN=BRAA06T27678Z PE=4 SV=1	#N/A	1	#N/A
A0A397Z5E8|A0A397Z5E8_BRACM	44	50479	Uncharacterized protein OS=Brassica campestris OX=3711 GN=BRARA_F03825 PE=3 SV=1	#N/A	1	#N/A
M4EXW8|M4EXW8_BRARP	44	50564	Uncharacterized protein OS=Brassica rapa subsp. pekinensis OX=51351 PE=3 SV=1	#N/A	1	#N/A
A0A3P6C247|A0A3P6C247_BRAOL	44	50580	Uncharacterized protein OS=Brassica oleracea OX=3712 GN=BOLC4T24021H PE=4 SV=1	#N/A	1	#N/A
A0A0D3BUR1|A0A0D3BUR1_BRAOL	44	50580	Uncharacterized protein OS=Brassica oleracea var. oleracea OX=109376 GN=106342141 PE=3 SV=1	#N/A	1	#N/A
A0A078G7A3|A0A078G7A3_BRANA	44	50539	BnaA06g36920D protein OS=Brassica napus OX=3708 GN=BnaA06g36920D PE=3 SV=1	#N/A	1	#N/A
A0A078GKV6|A0A078GKV6_BRANA	44	50694	BnaC02g30040D protein OS=Brassica napus OX=3708 GN=BnaC02g30040D PE=3 SV=1	#N/A	1	#N/A
A0A3N6Q7N8|A0A3N6Q7N8_BRACR	44	50675	Uncharacterized protein OS=Brassica cretica OX=69181 GN=DY000_00001309 PE=4 SV=1	#N/A	1	#N/A
A0A0D3ATN6|A0A0D3ATN6_BRAOL	44	50694	Uncharacterized protein OS=Brassica oleracea var. oleracea OX=109376 GN=106327795 PE=3 SV=1	#N/A	1	#N/A
A0A397ZG28|A0A397ZG28_BRACM	44	49021	Uncharacterized protein OS=Brassica campestris OX=3711 GN=BRARA_E02264 PE=3 SV=1	#N/A	1	#N/A
M4E0X1|M4E0X1_BRARP	44	49020	Uncharacterized protein OS=Brassica rapa subsp. pekinensis OX=51351 PE=3 SV=1	#N/A	1	#N/A
A0A078IA24|A0A078IA24_BRANA	44	49021	BnaA05g20660D protein OS=Brassica napus OX=3708 GN=BnaA05g20660D PE=3 SV=1	#N/A	1	#N/A
A0A3P5YWJ5|A0A3P5YWJ5_BRACM	44	63344	Uncharacterized protein OS=Brassica campestris OX=3711 GN=BRAA05T21861Z PE=4 SV=1	#N/A	1	#N/A
A0A3N6R0V6|A0A3N6R0V6_BRACR	44	55134	Uncharacterized protein (Fragment) OS=Brassica cretica OX=69181 GN=DY000_00012634 PE=4 SV=1	#N/A	1	#N/A
Q8W182|Q8W182_BRAOL	44	48415	Senescence-associated cysteine protease (Fragment) OS=Brassica oleracea OX=3712 GN=CP1 PE=2 SV=1	#N/A	1	#N/A
A0A3P6FDS7|A0A3P6FDS7_BRAOL	44	97269	Uncharacterized protein OS=Brassica oleracea OX=3712 GN=BOLC5T33291H PE=4 SV=1	#N/A	1	#N/A
A0A0D3CIH4|A0A0D3CIH4_BRAOL	44	97532	Uncharacterized protein OS=Brassica oleracea var. oleracea OX=109376 PE=3 SV=1	#N/A	1	#N/A
A0A3P6AKF9|A0A3P6AKF9_BRAOL	1	39173	Uncharacterized protein OS=Brassica oleracea OX=3712 GN=BOLC3T13006H PE=4 SV=1	#N/A	#N/A	1
A0A398AD28|A0A398AD28_BRACM	1	41692	Uncharacterized protein OS=Brassica campestris OX=3711 GN=BRAA02T05002Z PE=3 SV=1	#N/A	#N/A	1
M4EIK0|M4EIK0_BRARP	1	41623	Uncharacterized protein OS=Brassica rapa subsp. pekinensis OX=51351 PE=3 SV=1	#N/A	#N/A	1
A0A1B1LN73|A0A1B1LN73_BRARC	1	41692	Actin 7 OS=Brassica rapa subsp. chinensis OX=93385 GN=ACT7 PE=2 SV=1	#N/A	#N/A	1
A0A3P6ESS5|A0A3P6ESS5_BRAOL	1	41718	Uncharacterized protein OS=Brassica oleracea OX=3712 GN=BOLC9T59532H PE=4 SV=1	#N/A	#N/A	1
A0A0B5J8B2|A0A0B5J8B2_ORYVI	1	41706	Actin OS=Orychophragmus violaceus OX=71234 PE=2 SV=1	#N/A	#N/A	1
A0A397XMV9|A0A397XMV9_BRACM	1	41690	Uncharacterized protein OS=Brassica campestris OX=3711 GN=BRAA10T44816Z PE=3 SV=1	#N/A	#N/A	1
A0A078H3A6|A0A078H3A6_BRANA	1	39145	BnaA07g00230D protein OS=Brassica napus OX=3708 GN=BnaA07g00230D PE=3 SV=1	#N/A	#N/A	1
A0A3P6F8M0|A0A3P6F8M0_BRAOL	15	10079	Uncharacterized protein OS=Brassica oleracea OX=3712 GN=BOLC8T47276H PE=4 SV=1	#N/A	#N/A	4
A0A078GXC5|A0A078GXC5_BRANA	25	19389	BnaC01g19300D protein OS=Brassica napus OX=3708 GN=BnaC01g19300D PE=4 SV=1	#N/A	#N/A	1
A0A078GS24|A0A078GS24_BRANA	25	19479	BnaC01g19320D protein OS=Brassica napus OX=3708 GN=BnaC01g19320D PE=4 SV=1	#N/A	#N/A	1
Q9S9F0|Q9S9F0_BRANA	25	9548	Napin large chain L1A=CALMODULIN antagonist/calcium-dependent protein kinase substrate OS=Brassica napus OX=3708 PE=1 SV=1	#N/A	#N/A	1
Q6PZE4|Q6PZE4_BRANA	25	11854	Napin 1.7S (Fragment) OS=Brassica napus var. napus OX=138011 PE=2 SV=1	#N/A	#N/A	1
sp|P01090|2SS2_BRANA	25	20104	Napin-2 OS=Brassica napus OX=3708 PE=2 SV=2	#N/A	#N/A	1
Q42413|Q42413_BRAJU	25	20138	2S storage protein OS=Brassica juncea OX=3707 PE=4 SV=1	#N/A	#N/A	1
A0A0D3A7L0|A0A0D3A7L0_BRAOL	25	20113	Uncharacterized protein OS=Brassica oleracea var. oleracea OX=109376 GN=106327751 PE=4 SV=1	#N/A	#N/A	1
A0A3P6FQN1|A0A3P6FQN1_BRAOL	25	20103	Uncharacterized protein OS=Brassica oleracea OX=3712 GN=BOLC1T02563H PE=4 SV=1	#N/A	#N/A	1
Q42490|Q42490_BRAOL	25	20106	2S storage protein OS=Brassica oleracea OX=3712 PE=4 SV=1	#N/A	#N/A	1
A0A398AQG9|A0A398AQG9_BRACM	25	20115	Uncharacterized protein OS=Brassica campestris OX=3711 GN=BRARA_A01886 PE=4 SV=1	#N/A	#N/A	1
M4FBL7|M4FBL7_BRARP	25	20243	Uncharacterized protein OS=Brassica rapa subsp. pekinensis OX=51351 PE=4 SV=1	#N/A	#N/A	1
A0A3P5ZIX5|A0A3P5ZIX5_BRACM	25	20243	Uncharacterized protein OS=Brassica campestris OX=3711 GN=BRAA01T02006Z PE=4 SV=1	#N/A	#N/A	1
A0A078H4D8|A0A078H4D8_BRANA	25	20243	BnaA01g17200D protein OS=Brassica napus OX=3708 GN=BnaA01g17200D PE=4 SV=1	#N/A	#N/A	1
Q96339|Q96339_BRACI	25	20048	2S storage prepropeptide OS=Brassica carinata OX=52824 PE=4 SV=1	#N/A	#N/A	1
Q6PZE7|Q6PZE7_BRANA	25	3605	Napin-1 (Fragment) OS=Brassica napus var. napus OX=138011 PE=2 SV=1	#N/A	#N/A	1
Q9S9E7|Q9S9E7_BRANA	25	9815	Napin large chain L2A=CALMODULIN antagonist/calcium-dependent protein kinase substrate OS=Brassica napus OX=3708 PE=1 SV=1	#N/A	#N/A	1
Q7M1P1|Q7M1P1_BRANA	25	13876	Napin (Fragments) OS=Brassica napus subsp. rapifera OX=3709 PE=1 SV=1	#N/A	#N/A	1
A0A3P6GAV5|A0A3P6GAV5_BRAOL	25	20342	Uncharacterized protein OS=Brassica oleracea OX=3712 GN=BOLC1T03708H PE=4 SV=1	#N/A	#N/A	1
M4EC66|M4EC66_BRARP	25	20318	Uncharacterized protein OS=Brassica rapa subsp. pekinensis OX=51351 PE=4 SV=1	#N/A	#N/A	1
A0A0D3A6U5|A0A0D3A6U5_BRAOL	25	20342	Uncharacterized protein OS=Brassica oleracea var. oleracea OX=109376 GN=106300816 PE=4 SV=1	#N/A	#N/A	1
A0A3P5Z5X5|A0A3P5Z5X5_BRACM	25	20382	Uncharacterized protein OS=Brassica campestris OX=3711 GN=BRAA01T01784Z PE=4 SV=1	#N/A	#N/A	1
A0A3P6FZS1|A0A3P6FZS1_BRAOL	25	20351	Uncharacterized protein OS=Brassica oleracea OX=3712 GN=BOLC1T02261H PE=4 SV=1	#N/A	#N/A	1
Q6PZE1|Q6PZE1_BRANA	25	20342	Napin OS=Brassica napus var. napus OX=138011 PE=2 SV=1	#N/A	#N/A	1
Q42469|Q42469_BRANA	25	20342	BnaC01g43250D protein OS=Brassica napus OX=3708 GN=BnaC01g43250D PE=2 SV=1	#N/A	#N/A	1
M4EC65|M4EC65_BRARP	25	21869	Uncharacterized protein OS=Brassica rapa subsp. pekinensis OX=51351 PE=4 SV=1	#N/A	#N/A	1
A0A3P5ZSD1|A0A3P5ZSD1_BRACM	25	23117	Uncharacterized protein OS=Brassica campestris OX=3711 GN=BRAA01T01782Z PE=4 SV=1	#N/A	#N/A	1
A0A0D3AL08|A0A0D3AL08_BRAOL	29	11480	Non-specific lipid-transfer protein OS=Brassica oleracea var. oleracea OX=109376 GN=106324945 PE=3 SV=1	#N/A	#N/A	1
A0A398AAN0|A0A398AAN0_BRACM	29	11480	Non-specific lipid-transfer protein OS=Brassica campestris OX=3711 GN=BRARA_B01106 PE=3 SV=1	#N/A	#N/A	1
A0A078H1X7|A0A078H1X7_BRANA	29	11540	Non-specific lipid-transfer protein OS=Brassica napus OX=3708 GN=BnaA02g07120D PE=3 SV=1	#N/A	#N/A	1
A0A0K0K438|A0A0K0K438_9HEMI	31	29789	Elongation factor 1-alpha (Fragment) OS=Pseudoregma bambucicola OX=39655 GN=ef1a PE=4 SV=1	#N/A	#N/A	1
A0A0K0K487|A0A0K0K487_9HEMI	31	30313	Elongation factor 1-alpha (Fragment) OS=Ceratovacuna silvestrii OX=1078270 GN=ef1a PE=4 SV=1	#N/A	#N/A	1
A0A0K0K584|A0A0K0K584_9HEMI	31	31046	Elongation factor 1-alpha (Fragment) OS=Pseudoregma bambucicola OX=39655 GN=ef1a PE=4 SV=1	#N/A	#N/A	1
A0A0K0K460|A0A0K0K460_9HEMI	31	31003	Elongation factor 1-alpha (Fragment) OS=Ceratovacuna panici OX=384465 GN=ef1a PE=4 SV=1	#N/A	#N/A	1
A0A0K0K459|A0A0K0K459_9HEMI	31	31044	Elongation factor 1-alpha (Fragment) OS=Ceratovacuna indica OX=1217617 GN=ef1a PE=4 SV=1	#N/A	#N/A	1
A0A0K0K477|A0A0K0K477_9HEMI	31	31044	Elongation factor 1-alpha (Fragment) OS=Ceratovacuna keduensis OX=1217618 GN=ef1a PE=4 SV=1	#N/A	#N/A	1
A0A0K0K494|A0A0K0K494_9HEMI	31	30986	Elongation factor 1-alpha (Fragment) OS=Ceratovacuna keduensis OX=1217618 GN=ef1a PE=4 SV=1	#N/A	#N/A	1
A0A0K0K485|A0A0K0K485_9HEMI	31	31003	Elongation factor 1-alpha (Fragment) OS=Hormaphis betulae OX=196469 GN=ef1a PE=4 SV=1	#N/A	#N/A	1
A0A0K0K5C4|A0A0K0K5C4_9HEMI	31	31178	Elongation factor 1-alpha (Fragment) OS=Ceratovacuna graminum OX=1217615 GN=ef1a PE=4 SV=1	#N/A	#N/A	1
A0A0K0K4A1|A0A0K0K4A1_9HEMI	31	31149	Elongation factor 1-alpha (Fragment) OS=Astegopteryx rhapidis OX=1217613 GN=ef1a PE=4 SV=1	#N/A	#N/A	1
A0A0K0K486|A0A0K0K486_9HEMI	31	31164	Elongation factor 1-alpha (Fragment) OS=Tuberaphis xinglongensis OX=1217620 GN=ef1a PE=4 SV=1	#N/A	#N/A	1
A0A0K0K457|A0A0K0K457_9HEMI	31	31108	Elongation factor 1-alpha (Fragment) OS=Ceratovacuna lanigera OX=41905 GN=ef1a PE=4 SV=1	#N/A	#N/A	1
A0A0K0K464|A0A0K0K464_9HEMI	31	31372	Elongation factor 1-alpha (Fragment) OS=Ceratovacuna sp. 2 RZ-2012 OX=1217622 GN=ef1a PE=4 SV=1	#N/A	#N/A	1
A0A0K0K476|A0A0K0K476_9HEMI	31	32367	Elongation factor 1-alpha (Fragment) OS=Ceratovacuna keduensis OX=1217618 GN=ef1a PE=4 SV=1	#N/A	#N/A	1
A0A0K0K5A9|A0A0K0K5A9_9HEMI	31	32603	Elongation factor 1-alpha (Fragment) OS=Ceratovacuna lanigera OX=41905 GN=ef1a PE=4 SV=1	#N/A	#N/A	1
A0A0K0K469|A0A0K0K469_9HEMI	31	32611	Elongation factor 1-alpha (Fragment) OS=Ceratovacuna nekoashi OX=30173 GN=ef1a PE=4 SV=1	#N/A	#N/A	1
A0A0K0K468|A0A0K0K468_9HEMI	31	32611	Elongation factor 1-alpha (Fragment) OS=Ceratovacuna graminum OX=1217615 GN=ef1a PE=4 SV=1	#N/A	#N/A	1
A0A0K0K444|A0A0K0K444_9HEMI	31	32782	Elongation factor 1-alpha (Fragment) OS=Pseudoregma panicola OX=42338 GN=ef1a PE=4 SV=1	#N/A	#N/A	1
A0A0K0K5C9|A0A0K0K5C9_9HEMI	31	32748	Elongation factor 1-alpha (Fragment) OS=Ceratovacuna silvestrii OX=1078270 GN=ef1a PE=4 SV=1	#N/A	#N/A	1
A0A0K0K433|A0A0K0K433_PSEKO	31	32782	Elongation factor 1-alpha (Fragment) OS=Pseudoregma koshunensis OX=30184 GN=ef1a PE=4 SV=1	#N/A	#N/A	1
A0A0K0K462|A0A0K0K462_9HEMI	31	32702	Elongation factor 1-alpha (Fragment) OS=Ceratovacuna panici OX=384465 GN=ef1a PE=4 SV=1	#N/A	#N/A	1
A0A0K0K470|A0A0K0K470_9HEMI	31	32782	Elongation factor 1-alpha (Fragment) OS=Ceratovacuna longifila OX=41906 GN=ef1a PE=4 SV=1	#N/A	#N/A	1
A0A0K0K490|A0A0K0K490_9HEMI	31	32751	Elongation factor 1-alpha (Fragment) OS=Ceratovacuna sp. 5 RZ-2012 OX=1217625 GN=ef1a PE=4 SV=1	#N/A	#N/A	1
A0A0K0K482|A0A0K0K482_9HEMI	31	32798	Elongation factor 1-alpha (Fragment) OS=Ceratovacuna sp. 3 RZ-2012 OX=1217623 GN=ef1a PE=4 SV=1	#N/A	#N/A	1
A0A0K0K431|A0A0K0K431_PSEKO	31	32769	Elongation factor 1-alpha (Fragment) OS=Pseudoregma koshunensis OX=30184 GN=ef1a PE=4 SV=1	#N/A	#N/A	1
A0A0K0K435|A0A0K0K435_9HEMI	31	32782	Elongation factor 1-alpha (Fragment) OS=Pseudoregma bambucicola OX=39655 GN=ef1a PE=4 SV=1	#N/A	#N/A	1
A0A0K0K453|A0A0K0K453_9HEMI	31	30113	Elongation factor 1-alpha (Fragment) OS=Ceratovacuna lanigera OX=41905 GN=ef1a PE=4 SV=1	#N/A	#N/A	1
M4DUQ8|M4DUQ8_BRARP	27	45612	Uncharacterized protein OS=Brassica rapa subsp. pekinensis OX=51351 PE=4 SV=1	#N/A	#N/A	1
Q42491|Q42491_BRANI	26	20451	2S storage protein OS=Brassica nigra OX=3710 PE=4 SV=1	#N/A	#N/A	1
A0A397YG35|A0A397YG35_BRACM	23	17185	Uncharacterized protein OS=Brassica campestris OX=3711 GN=BRAA08T33061Z PE=4 SV=1	#N/A	#N/A	2
A0A3P6G5J9|A0A3P6G5J9_BRAOL	23	17185	Uncharacterized protein OS=Brassica oleracea OX=3712 GN=BOLC8T48150H PE=4 SV=1	#N/A	#N/A	2
A0A078GKT6|A0A078GKT6_BRANA	23	17185	BnaA08g07930D protein OS=Brassica napus OX=3708 GN=BnaA08g07930D PE=4 SV=1	#N/A	#N/A	2
V5M3G8|V5M3G8_BRARR	23	17413	Ubiquitin-NEDD8-like protein OS=Brassica rapa subsp. rapa OX=51350 GN=RUB1 PE=2 SV=1	#N/A	#N/A	2
A0A3P6B3U8|A0A3P6B3U8_BRACM	23	17427	Uncharacterized protein OS=Brassica campestris OX=3711 GN=BRAA07T28737Z PE=4 SV=1	#N/A	#N/A	2
A0A397YI38|A0A397YI38_BRACM	23	17413	Uncharacterized protein OS=Brassica campestris OX=3711 GN=BRARA_G00545 PE=4 SV=1	#N/A	#N/A	2
A0A3P6EYX7|A0A3P6EYX7_BRAOL	46	73915	Uncharacterized protein OS=Brassica oleracea OX=3712 GN=BOLC5T32547H PE=4 SV=1	#N/A	#N/A	1
A0A0D3CGL2|A0A0D3CGL2_BRAOL	46	73915	Starch synthase chloroplastic/amyloplastic OS=Brassica oleracea var. oleracea OX=109376 GN=106295327 PE=3 SV=1	#N/A	#N/A	1
A0A078JZQ5|A0A078JZQ5_BRANA	46	33410	BnaAnng38950D protein OS=Brassica napus OX=3708 GN=BnaAnng38950D PE=4 SV=1	#N/A	#N/A	1
A0A397ZAN3|A0A397ZAN3_BRACM	46	67504	Starch synthase chloroplastic/amyloplastic OS=Brassica campestris OX=3711 GN=BRARA_E01764 PE=3 SV=1	#N/A	#N/A	1
A0A3P5Z6Z4|A0A3P5Z6Z4_BRACM	46	80803	Uncharacterized protein OS=Brassica campestris OX=3711 GN=BRAA05T21339Z PE=4 SV=1	#N/A	#N/A	1
M4D140|M4D140_BRARP	46	80771	Starch synthase chloroplastic/amyloplastic OS=Brassica rapa subsp. pekinensis OX=51351 PE=3 SV=1	#N/A	#N/A	1
A0A397XWL3|A0A397XWL3_BRACM	49	6853	Uncharacterized protein OS=Brassica campestris OX=3711 GN=BRARA_I02453 PE=4 SV=1	#N/A	#N/A	1
A0A3P6FVB5|A0A3P6FVB5_BRAOL	41	14232	Uncharacterized protein OS=Brassica oleracea OX=3712 GN=BOLC1T04835H PE=4 SV=1	#N/A	#N/A	1
M4CQD1|M4CQD1_BRARP	37	80621	Uncharacterized protein OS=Brassica rapa subsp. pekinensis OX=51351 PE=4 SV=1	#N/A	#N/A	1
A0A3P5ZTT8|A0A3P5ZTT8_BRACM	37	80881	Uncharacterized protein OS=Brassica campestris OX=3711 GN=BRAA03T10172Z PE=4 SV=1	#N/A	#N/A	1
A0A397ZW22|A0A397ZW22_BRACM	37	80728	Uncharacterized protein OS=Brassica campestris OX=3711 GN=BRARA_C00781 PE=4 SV=1	#N/A	#N/A	1
A0A3P6EE21|A0A3P6EE21_BRAOL	51	5177	Uncharacterized protein OS=Brassica oleracea OX=3712 GN=BOLC9T56085H PE=4 SV=1	#N/A	#N/A	1
A0A397YCL8|A0A397YCL8_BRACM	28	39387	Uncharacterized protein OS=Brassica campestris OX=3711 GN=BRAA08T34388Z PE=4 SV=1	#N/A	#N/A	1
M4D2Q4|M4D2Q4_BRARP	28	39401	Uncharacterized protein OS=Brassica rapa subsp. pekinensis OX=51351 PE=4 SV=1	#N/A	#N/A	1
A0A078FIY1|A0A078FIY1_BRANA	28	37283	BnaC03g59840D protein OS=Brassica napus OX=3708 GN=BnaC03g59840D PE=4 SV=1	#N/A	#N/A	1
A0A3P6B509|A0A3P6B509_BRAOL	28	39152	Uncharacterized protein OS=Brassica oleracea OX=3712 GN=BOLC3T19943H PE=4 SV=1	#N/A	#N/A	1
A0A0D3BJ59|A0A0D3BJ59_BRAOL	28	39150	Uncharacterized protein OS=Brassica oleracea var. oleracea OX=109376 GN=106335801 PE=4 SV=1	#N/A	#N/A	1
A0A397YYS2|A0A397YYS2_BRACM	50	16476	Uncharacterized protein OS=Brassica campestris OX=3711 GN=BRARA_F01882 PE=4 SV=1	#N/A	#N/A	1
A0A3N6TIC2|A0A3N6TIC2_BRACR	50	16848	Uncharacterized protein OS=Brassica cretica OX=69181 GN=DY000_00016811 PE=4 SV=1	#N/A	#N/A	1
A0A3P6ASG2|A0A3P6ASG2_BRAOL	50	18775	Uncharacterized protein OS=Brassica oleracea OX=3712 GN=BOLC3T13672H PE=4 SV=1	#N/A	#N/A	1
A0A078IDX6|A0A078IDX6_BRANA	50	20513	BnaA04g15550D protein OS=Brassica napus OX=3708 GN=BnaA04g15550D PE=4 SV=1	#N/A	#N/A	1
M4EZS4|M4EZS4_BRARP	50	20513	Uncharacterized protein OS=Brassica rapa subsp. pekinensis OX=51351 PE=4 SV=1	#N/A	#N/A	1
A0A0D3C290|A0A0D3C290_BRAOL	50	20641	Uncharacterized protein OS=Brassica oleracea var. oleracea OX=109376 GN=106337263 PE=4 SV=1	#N/A	#N/A	1
A0A3P6D2M3|A0A3P6D2M3_BRAOL	50	20781	Uncharacterized protein (Fragment) OS=Brassica oleracea OX=3712 GN=BOLC2T07112H PE=4 SV=1	#N/A	#N/A	1
A0A3P6ARW7|A0A3P6ARW7_BRAOL	50	20906	Uncharacterized protein (Fragment) OS=Brassica oleracea OX=3712 GN=BOLC3T19124H PE=4 SV=1	#N/A	#N/A	1
A0A0D3BH81|A0A0D3BH81_BRAOL	50	20906	Uncharacterized protein OS=Brassica oleracea var. oleracea OX=109376 PE=4 SV=1	#N/A	#N/A	1
A0A3P6GCB9|A0A3P6GCB9_BRAOL	30	19004	Uncharacterized protein OS=Brassica oleracea OX=3712 GN=BOLC8T50760H PE=4 SV=1	#N/A	#N/A	1
M4CSM2|M4CSM2_BRARP	30	19603	Peptidyl-prolyl cis-trans isomerase OS=Brassica rapa subsp. pekinensis OX=51351 PE=3 SV=1	#N/A	#N/A	1
A0A3P5YS73|A0A3P5YS73_BRACM	30	19603	Uncharacterized protein OS=Brassica campestris OX=3711 GN=BRAA09T40359Z PE=4 SV=1	#N/A	#N/A	1
A0A078GRH6|A0A078GRH6_BRANA	30	19603	Peptidyl-prolyl cis-trans isomerase OS=Brassica napus OX=3708 GN=BnaA09g35540D PE=1 SV=1	#N/A	#N/A	1
A0A0D3DTJ5|A0A0D3DTJ5_BRAOL	30	19654	Peptidyl-prolyl cis-trans isomerase OS=Brassica oleracea var. oleracea OX=109376 GN=106307651 PE=3 SV=1	#N/A	#N/A	1
A0A397Y1Y2|A0A397Y1Y2_BRACM	30	19704	Peptidyl-prolyl cis-trans isomerase OS=Brassica campestris OX=3711 GN=BRARA_I03851 PE=3 SV=1	#N/A	#N/A	1
A0A3N6QT10|A0A3N6QT10_BRACR	30	19717	Uncharacterized protein OS=Brassica cretica OX=69181 GN=DY000_00014342 PE=4 SV=1	#N/A	#N/A	1
A0A3P6AFH3|A0A3P6AFH3_BRAOL	44	11136	Uncharacterized protein OS=Brassica oleracea OX=3712 GN=BOLC3T14291H PE=4 SV=1	#N/A	#N/A	1
A0A078JF42|A0A078JF42_BRANA	44	11094	Non-specific lipid-transfer protein OS=Brassica napus OX=3708 GN=BnaCnng42980D PE=3 SV=1	#N/A	#N/A	1
Q9ZSL7|Q9ZSL7_BRANA	44	11363	Non-specific lipid-transfer protein OS=Brassica napus OX=3708 GN=BnaCnng42990D PE=2 SV=1	#N/A	#N/A	1
A0A0D3B3Z0|A0A0D3B3Z0_BRAOL	44	11363	Non-specific lipid-transfer protein OS=Brassica oleracea var. oleracea OX=109376 GN=106329153 PE=3 SV=1	#N/A	#N/A	1
A0A078G7H1|A0A078G7H1_BRANA	43	41550	BnaC03g61580D protein OS=Brassica napus OX=3708 GN=BnaC03g61580D PE=3 SV=1	#N/A	#N/A	1
A0A0D3A1B6|A0A0D3A1B6_BRAOL	43	41389	Uncharacterized protein OS=Brassica oleracea var. oleracea OX=109376 GN=106297093 PE=3 SV=1	#N/A	#N/A	1
A0A3P6ERY4|A0A3P6ERY4_BRAOL	43	41350	Uncharacterized protein OS=Brassica oleracea OX=3712 GN=BOLC1T00182H PE=4 SV=1	#N/A	#N/A	1
A0A397YM39|A0A397YM39_BRACM	43	41327	Uncharacterized protein OS=Brassica campestris OX=3711 GN=BRARA_H01714 PE=3 SV=1	#N/A	#N/A	1
A0A0D3BJV6|A0A0D3BJV6_BRAOL	43	41538	Uncharacterized protein OS=Brassica oleracea var. oleracea OX=109376 GN=106332642 PE=3 SV=1	#N/A	#N/A	1
M4D292|M4D292_BRARP	43	41479	Uncharacterized protein OS=Brassica rapa subsp. pekinensis OX=51351 PE=3 SV=1	#N/A	#N/A	1
A0A078I1T8|A0A078I1T8_BRANA	43	42803	BnaA08g15590D protein OS=Brassica napus OX=3708 GN=BnaA08g15590D PE=3 SV=1	#N/A	#N/A	1
A0A3P6BMW3|A0A3P6BMW3_BRAOL	43	42956	Uncharacterized protein OS=Brassica oleracea OX=3712 GN=BOLC3T20202H PE=4 SV=1	#N/A	#N/A	1
M4D5I9|M4D5I9_BRARP	43	41370	Uncharacterized protein OS=Brassica rapa subsp. pekinensis OX=51351 PE=3 SV=1	#N/A	#N/A	1
A0A078JT86|A0A078JT86_BRANA	53	25794	GTP-binding nuclear protein (Fragment) OS=Brassica napus OX=3708 GN=BnaA03g56000D PE=3 SV=1	#N/A	#N/A	1
A0A3P6A938|A0A3P6A938_BRACM	53	81274	Uncharacterized protein OS=Brassica campestris OX=3711 GN=BRAA02T05548Z PE=4 SV=1	#N/A	#N/A	1
M4D511|M4D511_BRARP	52	18090	Peptidyl-prolyl cis-trans isomerase OS=Brassica rapa subsp. pekinensis OX=51351 PE=3 SV=1	#N/A	#N/A	1
A0A3P6ESK9|A0A3P6ESK9_BRAOL	52	18176	Uncharacterized protein OS=Brassica oleracea OX=3712 GN=BOLC1T00386H PE=4 SV=1	#N/A	#N/A	1
A0A398AHZ1|A0A398AHZ1_BRACM	52	18147	Peptidyl-prolyl cis-trans isomerase OS=Brassica campestris OX=3711 GN=BRARA_A00338 PE=3 SV=1	#N/A	#N/A	1
A0A3N6R6U3|A0A3N6R6U3_BRACR	52	18190	Uncharacterized protein OS=Brassica cretica OX=69181 GN=DY000_00003925 PE=4 SV=1	#N/A	#N/A	1
A0A3P5ZP47|A0A3P5ZP47_BRACM	52	18218	Uncharacterized protein OS=Brassica campestris OX=3711 GN=BRAA01T00350Z PE=4 SV=1	#N/A	#N/A	1
A0A078H2M9|A0A078H2M9_BRANA	39	107325	Kinesin-like protein OS=Brassica napus OX=3708 GN=BnaA08g26580D PE=3 SV=1	#N/A	#N/A	1
A0A397YQJ3|A0A397YQJ3_BRACM	39	109120	Kinesin-like protein OS=Brassica campestris OX=3711 GN=BRARA_H02839 PE=3 SV=1	#N/A	#N/A	1
M4EPP0|M4EPP0_BRARP	39	104719	Kinesin-like protein OS=Brassica rapa subsp. pekinensis OX=51351 PE=3 SV=1	#N/A	#N/A	1
A0A078H0E7|A0A078H0E7_BRANA	39	109428	Kinesin-like protein OS=Brassica napus OX=3708 GN=BnaCnng06640D PE=3 SV=1	#N/A	#N/A	1
A0A3P6FTG3|A0A3P6FTG3_BRAOL	39	107809	Uncharacterized protein OS=Brassica oleracea OX=3712 GN=BOLC8T48889H PE=4 SV=1	#N/A	#N/A	1
A0A0D3DNK3|A0A0D3DNK3_BRAOL	39	109865	Kinesin-like protein OS=Brassica oleracea var. oleracea OX=109376 GN=106308268 PE=3 SV=1	#N/A	#N/A	1

## Sheet: F1
Accession	Protein Group	Protein ID	-10lgP	Coverage (%)	Coverage (%) F1-3	Coverage (%) F10-12	Coverage (%) F13-15	Coverage (%) F4-6	Coverage (%) F7-9	Intensity F1-3	Intensity F10-12	Intensity F13-15	Intensity F4-6	Intensity F7-9	#Peptides	#Unique	#Spec F1-3	#Spec F10-12	#Spec F13-15	#Spec F4-6	#Spec F7-9	PTM	Avg. Mass	Description
M4CND2|M4CND2_BRARP	1	496	122.78	28	28	28	28	28	28	49200	0	0	14200	1520	7	7	24	4	5	10	6	Carbamidomethylation; Deamidation (NQ); Acetylation (Protein N-term)	8033	Uncharacterized protein OS=Brassica rapa subsp. pekinensis OX=51351 PE=4 SV=1
A0A3P5ZDQ0|A0A3P5ZDQ0_BRACM	1	492	122.78	28	28	28	28	28	28	49200	0	0	14200	1520	7	7	24	4	5	10	6	Carbamidomethylation; Deamidation (NQ); Acetylation (Protein N-term)	8077	Uncharacterized protein OS=Brassica campestris OX=3711 GN=BRAA03T09455Z PE=4 SV=1
A0A397XPW8|A0A397XPW8_BRACM	1	454	122.78	28	28	28	28	28	28	49200	0	0	14200	1520	7	7	24	4	5	10	6	Carbamidomethylation; Deamidation (NQ); Acetylation (Protein N-term)	8031	Uncharacterized protein OS=Brassica campestris OX=3711 GN=BRARA_J02884 PE=4 SV=1
A0A3P6EUJ1|A0A3P6EUJ1_BRAOL	1	455	122.78	28	28	28	28	28	28	49200	0	0	14200	1520	7	7	24	4	5	10	6	Carbamidomethylation; Deamidation (NQ); Acetylation (Protein N-term)	8031	Uncharacterized protein OS=Brassica oleracea OX=3712 GN=BOLC9T60152H PE=4 SV=1
sp|P56170|MT23_BRAJU	1	493	122.78	28	28	28	28	28	28	49200	0	0	14200	1520	7	7	24	4	5	10	6	Carbamidomethylation; Deamidation (NQ); Acetylation (Protein N-term)	8033	Metallothionein-like protein type 2 MT2-22 OS=Brassica juncea OX=3707 PE=3 SV=1
sp|P56172|MT25_BRAJU	1	494	122.78	28	28	28	28	28	28	49200	0	0	14200	1520	7	7	24	4	5	10	6	Carbamidomethylation; Deamidation (NQ); Acetylation (Protein N-term)	8059	Metallothionein-like protein type 2 MT2-28 OS=Brassica juncea OX=3707 PE=3 SV=1
A0A078JCT1|A0A078JCT1_BRANA	1	453	122.78	28	28	28	28	28	28	49200	0	0	14200	1520	7	7	24	4	5	10	6	Carbamidomethylation; Deamidation (NQ); Acetylation (Protein N-term)	8031	BnaA10g27170D protein OS=Brassica napus OX=3708 GN=BnaCnng40400D PE=4 SV=1
M4CZE8|M4CZE8_BRARP	1	456	122.78	28	28	28	28	28	28	49200	0	0	14200	1520	7	7	24	4	5	10	6	Carbamidomethylation; Deamidation (NQ); Acetylation (Protein N-term)	8031	Uncharacterized protein OS=Brassica rapa subsp. pekinensis OX=51351 PE=4 SV=1
A0A397ZTW8|A0A397ZTW8_BRACM	1	497	122.78	28	28	28	28	28	28	49200	0	0	14200	1520	7	7	24	4	5	10	6	Carbamidomethylation; Deamidation (NQ); Acetylation (Protein N-term)	8033	Uncharacterized protein OS=Brassica campestris OX=3711 GN=BRARA_C00067 PE=4 SV=1
A0A078J101|A0A078J101_BRANA	1	495	122.78	28	28	28	28	28	28	49200	0	0	14200	1520	7	7	24	4	5	10	6	Carbamidomethylation; Deamidation (NQ); Acetylation (Protein N-term)	8077	BnaA03g54880D protein OS=Brassica napus OX=3708 GN=BnaA03g54880D PE=4 SV=1
I1T3Q7|I1T3Q7_BRARP	2	27	96.95	18	15	8	18	11	15	0		0	0	0	5	1	5	4	6	4	6		41690	Actin 7 OS=Brassica rapa subsp. pekinensis OX=51351 PE=2 SV=1
A0A3N6QG92|A0A3N6QG92_BRACR	2	24	96.95	18	15	8	18	11	15	0		0	0	0	5	1	5	4	6	4	6		41690	Uncharacterized protein OS=Brassica cretica OX=69181 GN=DY000_00004750 PE=4 SV=1
A0A0D3EGN0|A0A0D3EGN0_BRAOL	2	28	96.95	18	15	8	18	11	15	0		0	0	0	5	1	5	4	6	4	6		41690	Uncharacterized protein OS=Brassica oleracea var. oleracea OX=109376 GN=106318407 PE=3 SV=1
A0A078G9C9|A0A078G9C9_BRANA	2	25	96.95	18	15	8	18	11	15	0		0	0	0	5	1	5	4	6	4	6		41690	BnaC09g46850D protein OS=Brassica napus OX=3708 GN=BnaC09g46850D PE=3 SV=1
A0A0B5JHX6|A0A0B5JHX6_BRANA	2	29	96.95	18	15	8	18	11	15	0		0	0	0	5	1	5	4	6	4	6		41706	Actin OS=Brassica napus OX=3708 PE=2 SV=1
A0A0D3AIC2|A0A0D3AIC2_BRAOL	2	26	96.95	18	15	8	18	11	15	0		0	0	0	5	1	5	4	6	4	6		41692	Uncharacterized protein OS=Brassica oleracea var. oleracea OX=109376 GN=106327159 PE=3 SV=1
A0A3N6QUY3|A0A3N6QUY3_BRACR	2	31	96.95	19	16	8	19	11	16	0		0	0	0	5	1	5	4	6	4	6		39616	Uncharacterized protein (Fragment) OS=Brassica cretica OX=69181 GN=DY000_00010097 PE=4 SV=1
A0A078J2R9|A0A078J2R9_BRANA	2	32	96.95	18	15	8	18	11	15	0		0	0	0	5	1	5	4	6	4	6		41720	BnaA03g55890D protein OS=Brassica napus OX=3708 GN=BnaA03g55890D PE=3 SV=1
A0A078DBS4|A0A078DBS4_BRANA	2	30	96.95	19	16	8	19	11	16	0		0	0	0	5	1	5	4	6	4	6		39145	BnaC02g00690D protein OS=Brassica napus OX=3708 GN=BnaC02g00690D PE=3 SV=1
A0A3P5ZV26|A0A3P5ZV26_BRACM	2	33	96.95	19	16	8	19	11	16	0		0	0	0	5	1	5	4	6	4	6		39157	Uncharacterized protein OS=Brassica campestris OX=3711 GN=BRAA03T09771Z PE=4 SV=1
C6ZPK6|C6ZPK6_9ERIC	5	1	94.91	41	31	11	14	13	2	0					8	1	4	2	2	3	1	Carbamidomethylation; Oxidation or Hydroxylation	52280	Ribulose bisphosphate carboxylase large chain (Fragment) OS=Diospyros brassica OX=413726 GN=rbcL PE=3 SV=1
M4EYC7|M4EYC7_BRARP	4	48	87.42	15	8	8	15	3	8			313			5	1	3	4	6	3	5		41835	Uncharacterized protein OS=Brassica rapa subsp. pekinensis OX=51351 PE=3 SV=1
M4CEE0|M4CEE0_BRARP	4	34	87.42	9	5	5	9	2	5			313			5	1	3	4	6	3	5		67303	Uncharacterized protein OS=Brassica rapa subsp. pekinensis OX=51351 PE=3 SV=1
A0A397YYZ6|A0A397YYZ6_BRACM	4	44	87.42	15	8	8	15	3	8			313			5	1	3	4	6	3	5		41781	Uncharacterized protein OS=Brassica campestris OX=3711 GN=BRARA_F01945 PE=3 SV=1
M4DSJ3|M4DSJ3_BRARP	4	45	87.42	15	8	8	15	3	8			313			5	1	3	4	6	3	5		41781	Uncharacterized protein OS=Brassica rapa subsp. pekinensis OX=51351 PE=3 SV=1
A0A3N6SEL7|A0A3N6SEL7_BRACR	4	35	87.42	15	8	8	15	3	8			313			5	1	3	4	6	3	5		41807	Uncharacterized protein OS=Brassica cretica OX=69181 GN=DY000_00018343 PE=4 SV=1
M4DNX2|M4DNX2_BRARP	4	46	87.42	15	8	8	15	3	8			313			5	1	3	4	6	3	5		41807	Uncharacterized protein OS=Brassica rapa subsp. pekinensis OX=51351 PE=3 SV=1
A0A3P6AD13|A0A3P6AD13_BRAOL	4	36	87.42	15	8	8	15	3	8			313			5	1	3	4	6	3	5		41792	Uncharacterized protein OS=Brassica oleracea OX=3712 GN=BOLC3T13828H PE=4 SV=1
A0A078G9T2|A0A078G9T2_BRANA	4	47	87.42	15	8	8	15	3	8			313			5	1	3	4	6	3	5		41781	BnaA06g20460D protein OS=Brassica napus OX=3708 GN=BnaA06g20460D PE=3 SV=1
A0A3P6D3W0|A0A3P6D3W0_BRAOL	4	37	87.42	15	8	8	15	3	8			313			5	1	3	4	6	3	5		41763	Uncharacterized protein OS=Brassica oleracea OX=3712 GN=BOLC2T07351H PE=4 SV=1
A0A398APS1|A0A398APS1_BRACM	4	38	87.42	15	8	8	15	3	8			313			5	1	3	4	6	3	5		41777	Uncharacterized protein OS=Brassica campestris OX=3711 GN=BRARA_A02421 PE=3 SV=1
A0A398AFF2|A0A398AFF2_BRACM	4	39	87.42	15	8	8	15	3	8			313			5	1	3	4	6	3	5		41749	Uncharacterized protein OS=Brassica campestris OX=3711 GN=BRARA_B01101 PE=3 SV=1
A0A3P6FQ16|A0A3P6FQ16_BRAOL	4	49	87.42	15	8	8	15	3	8			313			5	1	3	4	6	3	5		41777	Uncharacterized protein OS=Brassica oleracea OX=3712 GN=BOLC1T03265H PE=4 SV=1
A0A0D3BGK1|A0A0D3BGK1_BRAOL	4	40	87.42	15	8	8	15	3	8			313			5	1	3	4	6	3	5		41766	Uncharacterized protein OS=Brassica oleracea var. oleracea OX=109376 GN=106329240 PE=3 SV=1
A0A0D3A8U0|A0A0D3A8U0_BRAOL	4	41	87.42	15	8	8	15	3	8			313			5	1	3	4	6	3	5		41777	Uncharacterized protein OS=Brassica oleracea var. oleracea OX=109376 GN=106327507 PE=3 SV=1
A0A078IVJ4|A0A078IVJ4_BRANA	4	42	87.42	15	8	8	15	3	8			313			5	1	3	4	6	3	5		41763	BnaA02g07080D protein OS=Brassica napus OX=3708 GN=BnaA02g07080D PE=3 SV=1
A0A0D3AL01|A0A0D3AL01_BRAOL	4	50	87.42	15	8	8	15	3	8			313			5	1	3	4	6	3	5		41763	Uncharacterized protein OS=Brassica oleracea var. oleracea OX=109376 GN=106322848 PE=3 SV=1
A0A3P6BGP1|A0A3P6BGP1_BRAOL	4	43	87.42	15	8	8	15	3	8			313			5	1	3	4	6	3	5		41816	Uncharacterized protein OS=Brassica oleracea OX=3712 GN=BOLC3T19311H PE=4 SV=1
A0A078HKC3|A0A078HKC3_BRANA	4	51	87.42	15	8	8	15	3	8			313			5	1	3	4	6	3	5		41780	BnaC03g75050D protein OS=Brassica napus OX=3708 GN=BnaC03g75050D PE=3 SV=1
A0A3P5ZZ87|A0A3P5ZZ87_BRACM	4	57	87.42	14	7	7	14	3	7			313			5	1	3	4	6	3	5		43193	Uncharacterized protein OS=Brassica campestris OX=3711 GN=BRAA02T05795Z PE=4 SV=1
A0A0D3B2P3|A0A0D3B2P3_BRAOL	4	56	87.42	15	8	8	15	3	8			313			5	1	3	4	6	3	5		41837	Uncharacterized protein OS=Brassica oleracea var. oleracea OX=109376 GN=106329096 PE=3 SV=1
A0A3P5YFX1|A0A3P5YFX1_BRACM	4	58	87.42	14	7	7	14	3	7			313			5	1	3	4	6	3	5		43491	Uncharacterized protein OS=Brassica campestris OX=3711 GN=BRAA06T25172Z PE=4 SV=1
A0A3P5YHA6|A0A3P5YHA6_BRACM	4	59	87.42	14	7	7	14	3	7			313			5	1	3	4	6	3	5		43376	Uncharacterized protein OS=Brassica campestris OX=3711 GN=BRAA06T25642Z PE=4 SV=1
A0A0D3CJY0|A0A0D3CJY0_BRAOL	8	75	79.49	46	22	22	22	46	22	7390	1290	2100	3260	1180	3	3	3	1	2	3	1	Carbamidomethylation; Acetylation (Protein N-term)	7158	Uncharacterized protein OS=Brassica oleracea var. oleracea OX=109376 GN=106343382 PE=4 SV=1
M4EEP2|M4EEP2_BRARP	8	76	79.49	46	22	22	22	46	22	7390	1290	2100	3260	1180	3	3	3	1	2	3	1	Carbamidomethylation; Acetylation (Protein N-term)	7138	Uncharacterized protein OS=Brassica rapa subsp. pekinensis OX=51351 PE=4 SV=1
A0A397ZH64|A0A397ZH64_BRACM	8	70	79.49	46	22	22	22	46	22	7390	1290	2100	3260	1180	3	3	3	1	2	3	1	Carbamidomethylation; Acetylation (Protein N-term)	7111	Uncharacterized protein OS=Brassica campestris OX=3711 GN=BRARA_E02605 PE=4 SV=1
J7G5T6|J7G5T6_BRANA	8	79	79.49	46	22	22	22	46	22	7390	1290	2100	3260	1180	3	3	3	1	2	3	1	Carbamidomethylation; Acetylation (Protein N-term)	7158	Putative metallothionein type 3 OS=Brassica napus OX=3708 PE=4 SV=1
Q852U3|Q852U3_BRAJU	8	77	79.49	46	22	22	22	46	22	7390	1290	2100	3260	1180	3	3	3	1	2	3	1	Carbamidomethylation; Acetylation (Protein N-term)	7138	Metallothionein type 3 OS=Brassica juncea OX=3707 GN=BjMT3a PE=2 SV=1
A0A3P6ENE0|A0A3P6ENE0_BRAOL	8	78	79.49	46	22	22	22	46	22	7390	1290	2100	3260	1180	3	3	3	1	2	3	1	Carbamidomethylation; Acetylation (Protein N-term)	7158	Uncharacterized protein OS=Brassica oleracea OX=3712 GN=BOLC5T33870H PE=4 SV=1
A0A3N6TBB2|A0A3N6TBB2_BRACR	8	80	79.49	45	22	22	22	45	22	7390	1290	2100	3260	1180	3	3	3	1	2	3	1	Carbamidomethylation; Acetylation (Protein N-term)	7399	Uncharacterized protein (Fragment) OS=Brassica cretica OX=69181 GN=DY000_00017738 PE=4 SV=1
A0A078IB52|A0A078IB52_BRANA	9	84	76.32	23	23	0	0	7	7	0					5	1	7	0	0	2	1	Acetylation (Protein N-term)	16594	BnaC09g11090D protein OS=Brassica napus OX=3708 GN=BnaC09g11090D PE=4 SV=1
A0A3P6DRK1|A0A3P6DRK1_BRAOL	9	83	76.32	23	23	0	0	7	7	0					5	1	7	0	0	2	1	Acetylation (Protein N-term)	16594	Uncharacterized protein OS=Brassica oleracea OX=3712 GN=BOLC9T54621H PE=4 SV=1
A0A078H7A9|A0A078H7A9_BRANA	10	187	75.03	18	18	0	0	7	7	0					5	1	7	0	0	2	1		16633	BnaA09g11620D protein OS=Brassica napus OX=3708 GN=BnaA09g11620D PE=4 SV=1
A0A397XTH3|A0A397XTH3_BRACM	10	188	75.03	18	18	0	0	7	7	0					5	1	7	0	0	2	1		16632	Uncharacterized protein OS=Brassica campestris OX=3711 GN=BRARA_I01337 PE=4 SV=1
M4EFY3|M4EFY3_BRARP	10	189	75.03	18	18	0	0	7	7	0					5	1	7	0	0	2	1		16760	Uncharacterized protein OS=Brassica rapa subsp. pekinensis OX=51351 PE=4 SV=1
A0A3P5XWW3|A0A3P5XWW3_BRACM	10	190	75.03	18	18	0	0	7	7	0					5	1	7	0	0	2	1		16760	Uncharacterized protein OS=Brassica campestris OX=3711 GN=BRAA09T37078Z PE=4 SV=1
A0A0K0K5E3|A0A0K0K5E3_9HEMI	13	92	74.55	16	0	12	8	0	4		643				3	1	0	3	4	0	1		32618	Elongation factor 1-alpha (Fragment) OS=Aleurodaphis blumeae OX=30163 GN=ef1a PE=4 SV=1
A0A0K0K489|A0A0K0K489_9HEMI	13	93	74.55	16	0	12	8	0	4		643				3	1	0	3	4	0	1		32756	Elongation factor 1-alpha (Fragment) OS=Aleurodaphis mikaniae OX=384450 GN=ef1a PE=4 SV=1
C6KEJ2|C6KEJ2_BRARR	15	178	74.32	32	8	21	16	19	0		0	0	0		4	1	1	2	1	2	0	Deamidation (NQ); Acetylation (Protein N-term); Oxidation or Hydroxylation	27376	Ribulose bisphosphate carboxylase large chain (Fragment) OS=Brassica rapa subsp. rapa OX=51350 GN=rbcL PE=3 SV=1
A0A0D3DYH8|A0A0D3DYH8_BRAOL	12	102	72.62	7	0	2	7	0	2			0			3	1	0	2	5	0	1		49418	Elongation factor 1-alpha OS=Brassica oleracea var. oleracea OX=109376 GN=106311432 PE=3 SV=1
D8L1X2|D8L1X2_BRANA	12	108	72.62	7	0	2	7	0	2			0			3	1	0	2	5	0	1		49484	Elongation factor 1-alpha OS=Brassica napus OX=3708 GN=EF1alpha.1 PE=2 SV=1
A0A078J6X1|A0A078J6X1_BRANA	12	110	72.62	6	0	2	6	0	2			0			3	1	0	2	5	0	1		62947	BnaAnng15460D protein OS=Brassica napus OX=3708 GN=BnaAnng15460D PE=4 SV=1
M4EPI7|M4EPI7_BRARP	12	96	72.62	6	0	2	6	0	2			0			3	1	0	2	5	0	1		65623	Uncharacterized protein OS=Brassica rapa subsp. pekinensis OX=51351 PE=3 SV=1
A0A3P6BZB0|A0A3P6BZB0_BRACM	12	95	72.62	6	0	2	6	0	2			0			3	1	0	2	5	0	1		65851	Uncharacterized protein OS=Brassica campestris OX=3711 GN=BRAA08T35446Z PE=4 SV=1
M4DUR0|M4DUR0_BRARP	12	97	72.62	7	0	2	7	0	2			0			3	1	0	2	5	0	1		49460	Elongation factor 1-alpha OS=Brassica rapa subsp. pekinensis OX=51351 PE=3 SV=1
M4ES27|M4ES27_BRARP	12	113	72.62	8	0	3	8	0	3			0			3	1	0	2	5	0	1		46798	Uncharacterized protein OS=Brassica rapa subsp. pekinensis OX=51351 PE=4 SV=1
A0A078G8C9|A0A078G8C9_BRANA	12	114	72.62	8	0	3	8	0	3			0			3	1	0	2	5	0	1		46798	BnaC08g43440D protein OS=Brassica napus OX=3708 GN=BnaC08g43440D PE=4 SV=1
A0A078HAI0|A0A078HAI0_BRANA	12	115	72.62	8	0	3	8	0	3			0			3	1	0	2	5	0	1		47024	BnaA02g06370D protein OS=Brassica napus OX=3708 GN=BnaC04g13200D PE=4 SV=1
M4CR20|M4CR20_BRARP	12	98	72.62	7	0	2	7	0	2			0			3	1	0	2	5	0	1		49379	Elongation factor 1-alpha OS=Brassica rapa subsp. pekinensis OX=51351 PE=3 SV=1
M4DQ76|M4DQ76_BRARP	12	99	72.62	7	0	2	7	0	2			0			3	1	0	2	5	0	1		49474	Elongation factor 1-alpha OS=Brassica rapa subsp. pekinensis OX=51351 PE=3 SV=1
M9XKE5|M9XKE5_BRAOB	12	100	72.62	7	0	2	7	0	2			0			3	1	0	2	5	0	1		49474	Elongation factor 1-alpha OS=Brassica oleracea var. botrytis OX=3715 PE=2 SV=1
A0A397YCW5|A0A397YCW5_BRACM	12	106	72.62	7	0	2	7	0	2			0			3	1	0	2	5	0	1		49488	Elongation factor 1-alpha OS=Brassica campestris OX=3711 GN=BRARA_I05330 PE=3 SV=1
M4DP02|M4DP02_BRARP	12	117	72.62	7	0	2	7	0	2			0			3	1	0	2	5	0	1		49461	Elongation factor 1-alpha OS=Brassica rapa subsp. pekinensis OX=51351 PE=3 SV=1
A0A0D3DYH7|A0A0D3DYH7_BRAOL	12	107	72.62	7	0	2	7	0	2			0			3	1	0	2	5	0	1		49474	Elongation factor 1-alpha OS=Brassica oleracea var. oleracea OX=109376 GN=106326856 PE=3 SV=1
D8L1X3|D8L1X3_BRANA	12	101	72.62	7	0	2	7	0	2			0			3	1	0	2	5	0	1		49474	Elongation factor 1-alpha OS=Brassica napus OX=3708 GN=EF1alpha.2 PE=2 SV=1
A0A397XTC1|A0A397XTC1_BRACM	12	103	72.62	7	0	2	7	0	2			0			3	1	0	2	5	0	1		49474	Elongation factor 1-alpha OS=Brassica campestris OX=3711 GN=BRAA02T05731Z PE=3 SV=1
A0A3P6DN95|A0A3P6DN95_BRAOL	12	104	72.62	7	0	2	7	0	2			0			3	1	0	2	5	0	1		49474	Uncharacterized protein OS=Brassica oleracea OX=3712 GN=BOLC2T07270H PE=4 SV=1
A0A0D3ED38|A0A0D3ED38_BRAOL	12	118	72.62	7	0	2	7	0	2			0			3	1	0	2	5	0	1		49488	Elongation factor 1-alpha OS=Brassica oleracea var. oleracea OX=109376 GN=106318111 PE=3 SV=1
A0A1B1LN72|A0A1B1LN72_BRARC	12	105	72.62	7	0	2	7	0	2			0			3	1	0	2	5	0	1		49522	Elongation factor 1-alpha OS=Brassica rapa subsp. chinensis OX=93385 GN=EF1alpha PE=2 SV=1
A0A0D3C8E5|A0A0D3C8E5_BRAOL	12	109	72.62	7	0	2	7	0	2			0			3	1	0	2	5	0	1		51945	Elongation factor 1-alpha OS=Brassica oleracea var. oleracea OX=109376 GN=106294941 PE=3 SV=1
A0A3P5ZD04|A0A3P5ZD04_BRACM	12	94	72.62	7	0	2	7	0	2			0			3	1	0	2	5	0	1		52089	Uncharacterized protein (Fragment) OS=Brassica campestris OX=3711 GN=BRAA05T20345Z PE=4 SV=1
A0A3P6F3H2|A0A3P6F3H2_BRAOL	12	111	72.62	5	0	2	5	0	2			0			3	1	0	2	5	0	1		69014	Uncharacterized protein OS=Brassica oleracea OX=3712 GN=BOLC5T29361H PE=4 SV=1
A0A3P5YBW6|A0A3P5YBW6_BRACM	12	112	72.62	5	0	2	5	0	2			0			3	1	0	2	5	0	1		69457	Uncharacterized protein (Fragment) OS=Brassica campestris OX=3711 GN=BRAA06T23712Z PE=4 SV=1
A0A078JLT4|A0A078JLT4_BRANA	12	135	72.62	12	0	4	12	0	4			0			3	1	0	2	5	0	1		30864	BnaC03g71520D protein OS=Brassica napus OX=3708 GN=BnaC03g71520D PE=4 SV=1
A0A078ILB0|A0A078ILB0_BRANA	7	124	70.24	25	19	13	19	13	8	1370	799	505	503	0	3	3	3	3	2	2	1		17397	BnaCnng19460D protein OS=Brassica napus OX=3708 GN=BnaCnng19460D PE=4 SV=1
A0A078GZ20|A0A078GZ20_BRANA	7	126	70.24	25	19	13	19	13	8	1370	799	505	503	0	3	3	3	3	2	2	1		17523	BnaA05g08370D protein OS=Brassica napus OX=3708 GN=BnaA05g08370D PE=4 SV=1
A0A078JX72|A0A078JX72_BRANA	7	120	70.24	48	37	26	37	26	15	1370	799	505	503	0	3	3	3	3	2	2	1		9272	BnaA08g30590D protein (Fragment) OS=Brassica napus OX=3708 GN=BnaA08g30590D PE=4 SV=1
A0A078HQW3|A0A078HQW3_BRANA	7	121	70.24	39	30	21	30	21	12	1370	799	505	503	0	3	3	3	3	2	2	1		11485	BnaC09g21810D protein OS=Brassica napus OX=3708 GN=BnaC09g21810D PE=4 SV=1
A0A078JY26|A0A078JY26_BRANA	7	122	70.24	37	29	20	29	20	11	1370	799	505	503	0	3	3	3	3	2	2	1		11748	BnaAnng33460D protein (Fragment) OS=Brassica napus OX=3708 GN=BnaAnng33460D PE=4 SV=1
A0A078I8E7|A0A078I8E7_BRANA	7	123	70.24	25	20	14	20	14	8	1370	799	505	503	0	3	3	3	3	2	2	1		17179	BnaA09g19810D protein OS=Brassica napus OX=3708 GN=BnaA09g19810D PE=4 SV=1
A0A0D3D748|A0A0D3D748_BRAOL	7	116	70.24	25	19	13	19	13	8	1370	799	505	503	0	3	3	3	3	2	2	1		17753	Uncharacterized protein OS=Brassica oleracea var. oleracea OX=109376 GN=106302112 PE=4 SV=1
A0A078D4W1|A0A078D4W1_BRANA	7	125	70.24	25	19	13	19	13	8	1370	799	505	503	0	3	3	3	3	2	2	1		17741	BnaC03g72450D protein OS=Brassica napus OX=3708 GN=BnaC03g72450D PE=4 SV=1
M4CZ95|M4CZ95_BRARP	7	127	70.24	17	13	9	13	9	5	1370	799	505	503	0	3	3	3	3	2	2	1		25773	Uncharacterized protein OS=Brassica rapa subsp. pekinensis OX=51351 PE=4 SV=1
A0A0D3ACM7|A0A0D3ACM7_BRAOL	7	128	70.24	10	8	6	8	6	3	1370	799	505	503	0	3	3	3	3	2	2	1		42665	Uncharacterized protein OS=Brassica oleracea var. oleracea OX=109376 GN=106315597 PE=4 SV=1
D8L1X7|D8L1X7_BRANA	7	129	70.24	10	8	6	8	6	3	1370	799	505	503	0	3	3	3	3	2	2	1		42665	Ubiquitin 10.2 OS=Brassica napus OX=3708 GN=UBQ10.2 PE=2 SV=1
A0A0D3BEK5|A0A0D3BEK5_BRAOL	7	130	70.24	9	7	5	7	5	3	1370	799	505	503	0	3	3	3	3	2	2	1		51206	Uncharacterized protein OS=Brassica oleracea var. oleracea OX=109376 GN=106334294 PE=4 SV=1
D8L1X6|D8L1X6_BRANA	7	131	70.24	9	7	5	7	5	3	1370	799	505	503	0	3	3	3	3	2	2	1		51206	Ubiquitin 10.1 OS=Brassica napus OX=3708 GN=UBQ10.1 PE=2 SV=1
A0A078K0K2|A0A078K0K2_BRANA	7	119	70.24	52	40	28	40	28	16	1370	799	505	503	0	3	3	3	3	2	2	1		8387	BnaCnng72870D protein (Fragment) OS=Brassica napus OX=3708 GN=BnaCnng72870D PE=4 SV=1
A0A0D3CKS7|A0A0D3CKS7_BRAOL	3	156	65.8	5	5	5	5	5	5	6030	3240	6020	5000	4130	2	2	5	3	5	5	7	Oxidation (M)	88054	Phosphoglycerate kinase OS=Brassica oleracea var. oleracea OX=109376 PE=3 SV=1
A0A3P5YYD2|A0A3P5YYD2_BRACM	3	161	65.8	5	5	5	5	5	5	6030	3240	6020	5000	4130	2	2	5	3	5	5	7	Oxidation (M)	87207	Uncharacterized protein OS=Brassica campestris OX=3711 GN=BRAA05T22470Z PE=4 SV=1
A0A3P6EP57|A0A3P6EP57_BRAOL	3	155	65.8	5	5	5	5	5	5	6030	3240	6020	5000	4130	2	2	5	3	5	5	7	Oxidation (M)	88054	Uncharacterized protein OS=Brassica oleracea OX=3712 GN=BOLC5T34180H PE=4 SV=1
A0A078I0P1|A0A078I0P1_BRANA	3	150	65.8	9	9	9	9	9	9	6030	3240	6020	5000	4130	2	2	5	3	5	5	7	Oxidation (M)	50183	Phosphoglycerate kinase OS=Brassica napus OX=3708 GN=BnaA01g30320D PE=3 SV=1
A0A0D3AE60|A0A0D3AE60_BRAOL	3	163	65.8	9	9	9	9	9	9	6030	3240	6020	5000	4130	2	2	5	3	5	5	7	Oxidation (M)	50135	Phosphoglycerate kinase OS=Brassica oleracea var. oleracea OX=109376 GN=106318001 PE=3 SV=1
A0A3P5ZB24|A0A3P5ZB24_BRACM	3	151	65.8	9	9	9	9	9	9	6030	3240	6020	5000	4130	2	2	5	3	5	5	7	Oxidation (M)	50178	Uncharacterized protein OS=Brassica campestris OX=3711 GN=BRAA01T04108Z PE=4 SV=1
A0A078GGF9|A0A078GGF9_BRANA	3	164	65.8	9	9	9	9	9	9	6030	3240	6020	5000	4130	2	2	5	3	5	5	7	Oxidation (M)	50135	Phosphoglycerate kinase OS=Brassica napus OX=3708 GN=BnaC01g38270D PE=3 SV=1
A0A3P6G032|A0A3P6G032_BRAOL	3	165	65.8	9	9	9	9	9	9	6030	3240	6020	5000	4130	2	2	5	3	5	5	7	Oxidation (M)	50137	Uncharacterized protein OS=Brassica oleracea OX=3712 GN=BOLC1T05180H PE=4 SV=1
A0A398A0Y4|A0A398A0Y4_BRACM	3	157	65.8	9	9	9	9	9	9	6030	3240	6020	5000	4130	2	2	5	3	5	5	7	Oxidation (M)	50478	Phosphoglycerate kinase OS=Brassica campestris OX=3711 GN=BRARA_C03433 PE=3 SV=1
A0A3P5ZN96|A0A3P5ZN96_BRACM	3	158	65.8	9	9	9	9	9	9	6030	3240	6020	5000	4130	2	2	5	3	5	5	7	Oxidation (M)	50999	Uncharacterized protein OS=Brassica campestris OX=3711 GN=BRAA03T12935Z PE=4 SV=1
A0A3N6T820|A0A3N6T820_BRACR	3	154	65.8	9	9	9	9	9	9	6030	3240	6020	5000	4130	2	2	5	3	5	5	7	Oxidation (M)	50271	Uncharacterized protein OS=Brassica cretica OX=69181 GN=DY000_00016651 PE=4 SV=1
A0A0D3BB01|A0A0D3BB01_BRAOL	3	152	65.8	9	9	9	9	9	9	6030	3240	6020	5000	4130	2	2	5	3	5	5	7	Oxidation (M)	50255	Phosphoglycerate kinase OS=Brassica oleracea var. oleracea OX=109376 GN=106335787 PE=3 SV=1
A0A3P6B2Q9|A0A3P6B2Q9_BRAOL	3	153	65.8	9	9	9	9	9	9	6030	3240	6020	5000	4130	2	2	5	3	5	5	7	Oxidation (M)	50255	Uncharacterized protein OS=Brassica oleracea OX=3712 GN=BOLC3T16862H PE=4 SV=1
M4FE21|M4FE21_BRARP	3	202	65.8	9	9	9	9	9	9	6030	3240	6020	5000	4130	2	2	5	3	5	5	7	Oxidation (M)	50112	Phosphoglycerate kinase OS=Brassica rapa subsp. pekinensis OX=51351 PE=3 SV=1
M4CB90|M4CB90_BRARP	3	201	65.8	9	9	9	9	9	9	6030	3240	6020	5000	4130	2	2	5	3	5	5	7	Oxidation (M)	50392	Phosphoglycerate kinase OS=Brassica rapa subsp. pekinensis OX=51351 PE=3 SV=1
M4EDT8|M4EDT8_BRARP	17	325	63.76	5	5	5	5	5	5	650	670	1450	0	555	2	2	1	1	2	1	1		42684	Glyceraldehyde-3-phosphate dehydrogenase OS=Brassica rapa subsp. pekinensis OX=51351 PE=3 SV=1
E0AHE7|E0AHE7_BRARC	17	311	63.76	5	5	5	5	5	5	650	670	1450	0	555	2	2	1	1	2	1	1		35161	Glyceraldehyde-3-phosphate dehydrogenase (Fragment) OS=Brassica rapa subsp. chinensis OX=93385 GN=BcGAPDH PE=2 SV=1
A0A097PUI6|A0A097PUI6_BRARC	17	312	63.76	5	5	5	5	5	5	650	670	1450	0	555	2	2	1	1	2	1	1		36078	Glyceraldehyde-3-phosphate dehydrogenase (Fragment) OS=Brassica rapa subsp. chinensis OX=93385 GN=GAPDH-A PE=2 SV=1
A0A3N6R9A3|A0A3N6R9A3_BRACR	17	309	63.76	5	5	5	5	5	5	650	670	1450	0	555	2	2	1	1	2	1	1		40802	Uncharacterized protein OS=Brassica cretica OX=69181 GN=DY000_00023121 PE=4 SV=1
A0A3P5YPK7|A0A3P5YPK7_BRACM	17	313	63.76	5	5	5	5	5	5	650	670	1450	0	555	2	2	1	1	2	1	1		41414	Uncharacterized protein (Fragment) OS=Brassica campestris OX=3711 GN=BRAA06T24074Z PE=4 SV=1
A0A397KYI9|A0A397KYI9_BRACM	17	324	63.76	5	5	5	5	5	5	650	670	1450	0	555	2	2	1	1	2	1	1		42495	Glyceraldehyde-3-phosphate dehydrogenase (Fragment) OS=Brassica campestris OX=3711 GN=BRARA_K00208 PE=3 SV=1
A0A3P6GR66|A0A3P6GR66_BRAOL	17	317	63.76	5	5	5	5	5	5	650	670	1450	0	555	2	2	1	1	2	1	1		42556	Uncharacterized protein OS=Brassica oleracea OX=3712 GN=BOLC8T52244H PE=4 SV=1
A0A078EFC4|A0A078EFC4_BRANA	17	318	63.76	5	5	5	5	5	5	650	670	1450	0	555	2	2	1	1	2	1	1		42706	Glyceraldehyde-3-phosphate dehydrogenase OS=Brassica napus OX=3708 GN=BnaC05g09210D PE=3 SV=1
A0A078FUK6|A0A078FUK6_BRANA	17	319	63.76	5	5	5	5	5	5	650	670	1450	0	555	2	2	1	1	2	1	1		42583	Glyceraldehyde-3-phosphate dehydrogenase OS=Brassica napus OX=3708 GN=BnaC08g40850D PE=3 SV=1
A0A0D3DXN8|A0A0D3DXN8_BRAOL	17	314	63.76	5	5	5	5	5	5	650	670	1450	0	555	2	2	1	1	2	1	1		42583	Glyceraldehyde-3-phosphate dehydrogenase OS=Brassica oleracea var. oleracea OX=109376 GN=106308443 PE=3 SV=1
A0A0D3C9I2|A0A0D3C9I2_BRAOL	17	315	63.76	5	5	5	5	5	5	650	670	1450	0	555	2	2	1	1	2	1	1		42692	Glyceraldehyde-3-phosphate dehydrogenase OS=Brassica oleracea var. oleracea OX=109376 GN=106295615 PE=3 SV=1
D7UNZ5|D7UNZ5_BRARC	17	316	63.76	5	5	5	5	5	5	650	670	1450	0	555	2	2	1	1	2	1	1		42518	Glyceraldehyde-3-phosphate dehydrogenase OS=Brassica rapa subsp. chinensis OX=93385 GN=BcGAPDH PE=2 SV=1
A0A078GN07|A0A078GN07_BRANA	17	321	63.76	5	5	5	5	5	5	650	670	1450	0	555	2	2	1	1	2	1	1		42596	Glyceraldehyde-3-phosphate dehydrogenase OS=Brassica napus OX=3708 GN=BnaA09g46780D PE=3 SV=1
A0A3P6EXK4|A0A3P6EXK4_BRAOL	17	322	63.76	4	4	4	4	4	4	650	670	1450	0	555	2	2	1	1	2	1	1		47676	Uncharacterized protein (Fragment) OS=Brassica oleracea OX=3712 GN=BOLC5T29783H PE=4 SV=1
A0A3P5YKP3|A0A3P5YKP3_BRACM	17	323	63.76	4	4	4	4	4	4	650	670	1450	0	555	2	2	1	1	2	1	1		47946	Uncharacterized protein (Fragment) OS=Brassica campestris OX=3711 GN=BRAA09T41705Z PE=4 SV=1
sp|P09672|G3PA_SINAL	17	310	63.76	8	8	8	8	8	8	650	670	1450	0	555	2	2	1	1	2	1	1		25103	Glyceraldehyde-3-phosphate dehydrogenase A chloroplastic (Fragment) OS=Sinapis alba OX=3728 GN=GAPA PE=2 SV=1
M4DTF4|M4DTF4_BRARP	17	320	63.76	5	5	5	5	5	5	650	670	1450	0	555	2	2	1	1	2	1	1		42679	Glyceraldehyde-3-phosphate dehydrogenase OS=Brassica rapa subsp. pekinensis OX=51351 PE=3 SV=1
A0A3P6GFU9|A0A3P6GFU9_BRAOL	17	326	63.76	12	12	12	12	12	12	650	670	1450	0	555	2	2	1	1	2	1	1		16334	Uncharacterized protein (Fragment) OS=Brassica oleracea OX=3712 GN=BOLC8T50973H PE=4 SV=1
A0A397ZRF0|A0A397ZRF0_BRACM	20	232	53.09	6	0	3	2	3	0		0	0	0		2	2	0	1	1	1	0		59776	ATP synthase subunit beta OS=Brassica campestris OX=3711 GN=BRARA_C00372 PE=3 SV=1
A0A0D3B0C4|A0A0D3B0C4_BRAOL	20	251	53.09	6	0	3	2	3	0		0	0	0		2	2	0	1	1	1	0		59804	ATP synthase subunit beta OS=Brassica oleracea var. oleracea OX=109376 GN=106335115 PE=3 SV=1
M4CP76|M4CP76_BRARP	20	233	53.09	4	0	2	2	2	0		0	0	0		2	2	0	1	1	1	0		79443	ATP synthase subunit beta OS=Brassica rapa subsp. pekinensis OX=51351 PE=3 SV=1
A0A3N6TTY8|A0A3N6TTY8_BRACR	20	256	53.09	7	0	4	3	4	0		0	0	0		2	2	0	1	1	1	0		44412	Uncharacterized protein (Fragment) OS=Brassica cretica OX=69181 GN=DY000_00020110 PE=4 SV=1
M4EIN4|M4EIN4_BRARP	20	225	53.09	5	0	3	2	3	0		0	0	0		2	2	0	1	1	1	0		61223	ATP synthase subunit beta OS=Brassica rapa subsp. pekinensis OX=51351 PE=3 SV=1
A0A0D3EGT2|A0A0D3EGT2_BRAOL	20	226	53.09	6	0	3	2	3	0		0	0	0		2	2	0	1	1	1	0		59624	ATP synthase subunit beta OS=Brassica oleracea var. oleracea OX=109376 GN=106318231 PE=3 SV=1
A0A078GA38|A0A078GA38_BRANA	20	238	53.09	6	0	3	2	3	0		0	0	0		2	2	0	1	1	1	0		59503	ATP synthase subunit beta OS=Brassica napus OX=3708 GN=BnaC09g47340D PE=3 SV=1
A0A3P6DRP9|A0A3P6DRP9_BRAOL	20	239	53.09	6	0	3	2	3	0		0	0	0		2	2	0	1	1	1	0		59503	Uncharacterized protein OS=Brassica oleracea OX=3712 GN=BOLC9T59576H PE=4 SV=1
M4CYR6|M4CYR6_BRARP	20	245	53.09	6	0	3	2	3	0		0	0	0		2	2	0	1	1	1	0		59725	ATP synthase subunit beta OS=Brassica rapa subsp. pekinensis OX=51351 PE=3 SV=1
A0A3P6D330|A0A3P6D330_BRACM	20	246	53.09	6	0	3	2	3	0		0	0	0		2	2	0	1	1	1	0		59725	Uncharacterized protein OS=Brassica campestris OX=3711 GN=BRAA10T44856Z PE=4 SV=1
A0A3P6D0B4|A0A3P6D0B4_BRACM	20	240	53.09	6	0	3	2	3	0		0	0	0		2	2	0	1	1	1	0		59606	Uncharacterized protein OS=Brassica campestris OX=3711 GN=BRAA10T44857Z PE=4 SV=1
A0A078I6L6|A0A078I6L6_BRANA	20	241	53.09	6	0	3	2	3	0		0	0	0		2	2	0	1	1	1	0		59502	ATP synthase subunit beta OS=Brassica napus OX=3708 GN=BnaC02g01040D PE=3 SV=1
A0A3P6ENV3|A0A3P6ENV3_BRAOL	20	242	53.09	6	0	3	2	3	0		0	0	0		2	2	0	1	1	1	0		59598	Uncharacterized protein OS=Brassica oleracea OX=3712 GN=BOLC9T59575H PE=4 SV=1
A0A0D3EGT1|A0A0D3EGT1_BRAOL	20	243	53.09	6	0	3	2	3	0		0	0	0		2	2	0	1	1	1	0		59598	ATP synthase subunit beta OS=Brassica oleracea var. oleracea OX=109376 GN=106318936 PE=3 SV=1
A0A397XPU0|A0A397XPU0_BRACM	20	244	53.09	6	0	3	2	3	0		0	0	0		2	2	0	1	1	1	0		59769	ATP synthase subunit beta OS=Brassica campestris OX=3711 GN=BRARA_J02405 PE=3 SV=1
M4CP75|M4CP75_BRARP	20	227	53.09	6	0	3	2	3	0		0	0	0		2	2	0	1	1	1	0		59531	ATP synthase subunit beta OS=Brassica rapa subsp. pekinensis OX=51351 PE=3 SV=1
A0A0D3AI86|A0A0D3AI86_BRAOL	20	235	53.09	6	0	3	2	3	0		0	0	0		2	2	0	1	1	1	0		59644	ATP synthase subunit beta OS=Brassica oleracea var. oleracea OX=109376 GN=106327128 PE=3 SV=1
A0A078HSM2|A0A078HSM2_BRANA	20	248	53.09	6	0	3	2	3	0		0	0	0		2	2	0	1	1	1	0		59630	ATP synthase subunit beta OS=Brassica napus OX=3708 GN=BnaAnng05990D PE=3 SV=1
A0A078HSC2|A0A078HSC2_BRANA	20	250	53.09	6	0	3	2	3	0		0	0	0		2	2	0	1	1	1	0		59616	ATP synthase subunit beta OS=Brassica napus OX=3708 GN=BnaAnng06000D PE=3 SV=1
A0A3P6ABS0|A0A3P6ABS0_BRACM	20	247	53.09	6	0	3	2	3	0		0	0	0		2	2	0	1	1	1	0		59630	Uncharacterized protein OS=Brassica campestris OX=3711 GN=BRAA02T04965Z PE=4 SV=1
A0A3P5ZZT5|A0A3P5ZZT5_BRAOL	20	231	53.09	6	0	3	2	3	0		0	0	0		2	2	0	1	1	1	0		59675	Uncharacterized protein OS=Brassica oleracea OX=3712 GN=BOLC3T12983H PE=4 SV=1
M4EIN3|M4EIN3_BRARP	20	249	53.09	6	0	3	2	3	0		0	0	0		2	2	0	1	1	1	0		59690	ATP synthase subunit beta OS=Brassica rapa subsp. pekinensis OX=51351 PE=3 SV=1
A0A0D3B0C3|A0A0D3B0C3_BRAOL	20	229	53.09	6	0	3	2	3	0		0	0	0		2	2	0	1	1	1	0		59533	ATP synthase subunit beta OS=Brassica oleracea var. oleracea OX=109376 GN=106335923 PE=3 SV=1
A0A0D3AI87|A0A0D3AI87_BRAOL	20	234	53.09	6	0	3	2	3	0		0	0	0		2	2	0	1	1	1	0		59644	ATP synthase subunit beta OS=Brassica oleracea var. oleracea OX=109376 GN=106327662 PE=3 SV=1
A0A3P6AKB1|A0A3P6AKB1_BRAOL	20	228	53.09	6	0	3	2	3	0		0	0	0		2	2	0	1	1	1	0		59632	Uncharacterized protein OS=Brassica oleracea OX=3712 GN=BOLC3T12982H PE=4 SV=1
A0A3P6D1T4|A0A3P6D1T4_BRAOL	20	236	53.09	6	0	3	2	3	0		0	0	0		2	2	0	1	1	1	0		59644	Uncharacterized protein OS=Brassica oleracea OX=3712 GN=BOLC2T06329H PE=4 SV=1
A0A3N6RKR2|A0A3N6RKR2_BRACR	20	230	53.09	6	0	3	2	3	0		0	0	0		2	2	0	1	1	1	0		59632	Uncharacterized protein OS=Brassica cretica OX=69181 GN=DY000_00020111 PE=4 SV=1
M4CYR3|M4CYR3_BRARP	20	237	53.09	6	0	3	2	3	0		0	0	0		2	2	0	1	1	1	0		59460	ATP synthase subunit beta OS=Brassica rapa subsp. pekinensis OX=51351 PE=3 SV=1
M1F2H2|M1F2H2_BRAOL	19	422	49.79	4	4	4	4	4	0	781	746	714	631		1	1	1	1	1	1	0		47889	Chloroplast ribulose-1 5-bisphosphate carboxylase/oxygenase activase OS=Brassica oleracea OX=3712 GN=RCA PE=2 SV=1
A0A078EZW2|A0A078EZW2_BRANA	19	428	49.79	4	4	4	4	4	0	781	746	714	631		1	1	1	1	1	1	0		51928	BnaA03g18710D protein OS=Brassica napus OX=3708 GN=BnaA03g18710D PE=4 SV=1
A0A078GEK4|A0A078GEK4_BRANA	19	429	49.79	4	4	4	4	4	0	781	746	714	631		1	1	1	1	1	1	0		51872	BnaC03g22220D protein OS=Brassica napus OX=3708 GN=BnaC03g22220D PE=4 SV=1
A0A0D3B5W7|A0A0D3B5W7_BRAOL	19	432	49.79	4	4	4	4	4	0	781	746	714	631		1	1	1	1	1	1	0		51900	Uncharacterized protein OS=Brassica oleracea var. oleracea OX=109376 GN=106335141 PE=4 SV=1
A0A397ZYD3|A0A397ZYD3_BRACM	19	431	49.79	4	4	4	4	4	0	781	746	714	631		1	1	1	1	1	1	0		51928	Uncharacterized protein OS=Brassica campestris OX=3711 GN=BRAA03T11455Z PE=4 SV=1
M4C7G6|M4C7G6_BRARP	19	418	49.79	4	4	4	4	4	0	781	746	714	631		1	1	1	1	1	1	0		51920	Uncharacterized protein OS=Brassica rapa subsp. pekinensis OX=51351 PE=4 SV=1
X2C5E1|X2C5E1_BRAOL	19	434	49.79	4	4	4	4	4	0	781	746	714	631		1	1	1	1	1	1	0		51900	Chloroplast ribulose-1 5-bisphosphate carboxylase/oxygenase activase protein OS=Brassica oleracea OX=3712 GN=BOLC3T15018H PE=2 SV=1
W8P5Z5|W8P5Z5_BRARC	19	457	49.79	4	4	4	4	4	0	781	746	714	631		1	1	1	1	1	1	0		47917	Ribulose-1 5-bisphosphate carboxylase/oxygenase activase OS=Brassica rapa subsp. chinensis OX=93385 GN=RCA PE=2 SV=1
A0A3P5ZAF5|A0A3P5ZAF5_BRACM	19	433	49.79	4	4	4	4	4	0	781	746	714	631		1	1	1	1	1	1	0		51970	Uncharacterized protein OS=Brassica campestris OX=3711 GN=BRAA05T19634Z PE=4 SV=1
A0A0D3BQG5|A0A0D3BQG5_BRAOL	19	425	49.79	4	4	4	4	4	0	781	746	714	631		1	1	1	1	1	1	0		51294	Uncharacterized protein OS=Brassica oleracea var. oleracea OX=109376 GN=106342672 PE=4 SV=1
A0A3P6BGT0|A0A3P6BGT0_BRAOL	19	426	49.79	4	4	4	4	4	0	781	746	714	631		1	1	1	1	1	1	0		51342	Uncharacterized protein OS=Brassica oleracea OX=3712 GN=BOLC4T22397H PE=4 SV=1
A0A078G525|A0A078G525_BRANA	19	427	49.79	4	4	4	4	4	0	781	746	714	631		1	1	1	1	1	1	0		51342	BnaC04g05700D protein OS=Brassica napus OX=3708 GN=BnaC04g05700D PE=4 SV=1
M4CLD2|M4CLD2_BRARP	19	430	49.79	4	4	4	4	4	0	781	746	714	631		1	1	1	1	1	1	0		51830	Uncharacterized protein OS=Brassica rapa subsp. pekinensis OX=51351 PE=4 SV=1
A0A0D3C580|A0A0D3C580_BRAOL	19	458	49.79	4	4	4	4	4	0	781	746	714	631		1	1	1	1	1	1	0		48111	Uncharacterized protein OS=Brassica oleracea var. oleracea OX=109376 GN=106341988 PE=4 SV=1
M4DKM4|M4DKM4_BRARP	19	436	49.79	4	4	4	4	4	0	781	746	714	631		1	1	1	1	1	1	0		48543	Uncharacterized protein OS=Brassica rapa subsp. pekinensis OX=51351 PE=4 SV=1
A0A397ZWZ9|A0A397ZWZ9_BRACM	19	459	49.79	4	4	4	4	4	0	781	746	714	631		1	1	1	1	1	1	0		48515	Uncharacterized protein OS=Brassica campestris OX=3711 GN=BRARA_D02409 PE=4 SV=1
A0A3P6CPM5|A0A3P6CPM5_BRAOL	19	460	49.79	4	4	4	4	4	0	781	746	714	631		1	1	1	1	1	1	0		48741	Uncharacterized protein OS=Brassica oleracea OX=3712 GN=BOLC4T28251H PE=4 SV=1
A0A3P6CS33|A0A3P6CS33_BRACM	19	461	49.79	4	4	4	4	4	0	781	746	714	631		1	1	1	1	1	1	0		49331	Uncharacterized protein OS=Brassica campestris OX=3711 GN=BRAA04T18477Z PE=4 SV=1
A0A397Z733|A0A397Z733_BRACM	19	417	49.79	4	4	4	4	4	0	781	746	714	631		1	1	1	1	1	1	0		47380	Uncharacterized protein OS=Brassica campestris OX=3711 GN=BRARA_E00605 PE=4 SV=1
A0A397ZWL3|A0A397ZWL3_BRACM	19	423	49.79	4	4	4	4	4	0	781	746	714	631		1	1	1	1	1	1	0		47961	Uncharacterized protein OS=Brassica campestris OX=3711 GN=BRARA_C02027 PE=4 SV=1
X2C2N0|X2C2N0_BRAOL	19	424	49.79	4	4	4	4	4	0	781	746	714	631		1	1	1	1	1	1	0		47933	Chloroplast ribulose-1 5-bisphosphate carboxylase/oxygenase activase protein OS=Brassica oleracea OX=3712 PE=2 SV=1
A0A3P6GBC6|A0A3P6GBC6_BRAOL	18	296	40.39	6	6	6	6	6	6	1420	2500	2490	1710	1130	1	1	1	2	1	1	1		42341	Uncharacterized protein OS=Brassica oleracea OX=3712 GN=BOLC6T38143H PE=4 SV=1
A0A397YN09|A0A397YN09_BRACM	18	293	40.39	10	10	10	10	10	10	1420	2500	2490	1710	1130	1	1	1	2	1	1	1		23358	Phosphoglycerate kinase OS=Brassica campestris OX=3711 GN=BRARA_G02075 PE=3 SV=1
A0A397YNC5|A0A397YNC5_BRACM	18	285	40.39	6	6	6	6	6	6	1420	2500	2490	1710	1130	1	1	1	2	1	1	1		40650	Phosphoglycerate kinase OS=Brassica campestris OX=3711 GN=BRARA_G02075 PE=3 SV=1
A0A0D3ARR0|A0A0D3ARR0_BRAOL	18	263	40.39	6	6	6	6	6	6	1420	2500	2490	1710	1130	1	1	1	2	1	1	1		42173	Phosphoglycerate kinase OS=Brassica oleracea var. oleracea OX=109376 GN=106327770 PE=3 SV=1
A0A3P6DI23|A0A3P6DI23_BRAOL	18	264	40.39	5	5	5	5	5	5	1420	2500	2490	1710	1130	1	1	1	2	1	1	1		44085	Uncharacterized protein (Fragment) OS=Brassica oleracea OX=3712 GN=BOLC2T09666H PE=4 SV=1
M4CHC2|M4CHC2_BRARP	18	438	40.39	6	6	6	6	6	6	1420	2500	2490	1710	1130	1	1	1	2	1	1	1		42395	Phosphoglycerate kinase OS=Brassica rapa subsp. pekinensis OX=51351 PE=3 SV=1
A0A398ACW5|A0A398ACW5_BRACM	18	291	40.39	16	16	16	16	16	16	1420	2500	2490	1710	1130	1	1	1	2	1	1	1		14980	Phosphoglycerate kinase OS=Brassica campestris OX=3711 GN=BRARA_B02375 PE=3 SV=1
A0A078IIE1|A0A078IIE1_BRANA	18	287	40.39	6	6	6	6	6	6	1420	2500	2490	1710	1130	1	1	1	2	1	1	1		40605	Phosphoglycerate kinase OS=Brassica napus OX=3708 GN=BnaA02g19260D PE=3 SV=1
M4CW24|M4CW24_BRARP	18	288	40.39	6	6	6	6	6	6	1420	2500	2490	1710	1130	1	1	1	2	1	1	1		42172	Phosphoglycerate kinase OS=Brassica rapa subsp. pekinensis OX=51351 PE=3 SV=1
A0A3P6APX5|A0A3P6APX5_BRACM	18	289	40.39	5	5	5	5	5	5	1420	2500	2490	1710	1130	1	1	1	2	1	1	1		44058	Uncharacterized protein (Fragment) OS=Brassica campestris OX=3711 GN=BRAA02T07294Z PE=4 SV=1
A0A397Z002|A0A397Z002_BRACM	18	298	40.39	7	7	7	7	7	7	1420	2500	2490	1710	1130	1	1	1	2	1	1	1		36187	Phosphoglycerate kinase OS=Brassica campestris OX=3711 GN=BRARA_G03672 PE=3 SV=1
A0A0D3CVS9|A0A0D3CVS9_BRAOL	18	295	40.39	6	6	6	6	6	6	1420	2500	2490	1710	1130	1	1	1	2	1	1	1		38680	Phosphoglycerate kinase OS=Brassica oleracea var. oleracea OX=109376 PE=3 SV=1
A0A0D3D1V1|A0A0D3D1V1_BRAOL	18	299	40.39	6	6	6	6	6	6	1420	2500	2490	1710	1130	1	1	1	2	1	1	1		42075	Phosphoglycerate kinase OS=Brassica oleracea var. oleracea OX=109376 GN=106300883 PE=3 SV=1
A0A3P6BLZ6|A0A3P6BLZ6_BRACM	18	300	40.39	6	6	6	6	6	6	1420	2500	2490	1710	1130	1	1	1	2	1	1	1		42232	Uncharacterized protein OS=Brassica campestris OX=3711 GN=BRAA07T31967Z PE=4 SV=1
M4F227|M4F227_BRARP	18	301	40.39	6	6	6	6	6	6	1420	2500	2490	1710	1130	1	1	1	2	1	1	1		42232	Phosphoglycerate kinase OS=Brassica rapa subsp. pekinensis OX=51351 PE=3 SV=1
A0A3P6B1K1|A0A3P6B1K1_BRACM	18	294	40.39	6	6	6	6	6	6	1420	2500	2490	1710	1130	1	1	1	2	1	1	1		42315	Uncharacterized protein OS=Brassica campestris OX=3711 GN=BRAA07T30352Z PE=4 SV=1
A0A3P6BWV0|A0A3P6BWV0_BRACM	18	290	40.39	6	6	6	6	6	6	1420	2500	2490	1710	1130	1	1	1	2	1	1	1		43082	Uncharacterized protein OS=Brassica campestris OX=3711 GN=BRAA07T30353Z PE=4 SV=1
A0A3P6H481|A0A3P6H481_BRAOL	18	302	40.39	6	6	6	6	6	6	1420	2500	2490	1710	1130	1	1	1	2	1	1	1		43660	Uncharacterized protein (Fragment) OS=Brassica oleracea OX=3712 GN=BOLC6T40357H PE=4 SV=1
A0A078JX92|A0A078JX92_BRANA	18	375	40.39	6	6	6	6	6	6	1420	2500	2490	1710	1130	1	1	1	2	1	1	1		42189	Phosphoglycerate kinase OS=Brassica napus OX=3708 GN=BnaC02g46710D PE=3 SV=1
A0A3P6GTB6|A0A3P6GTB6_BRAOL	18	505	40.39	7	7	7	7	7	7	1420	2500	2490	1710	1130	1	1	1	2	1	1	1		36098	Uncharacterized protein OS=Brassica oleracea OX=3712 GN=BOLC6T38144H PE=4 SV=1
A0A0D3A0R8|A0A0D3A0R8_BRAOL	18	504	40.39	21	21	21	21	21	21	1420	2500	2490	1710	1130	1	1	1	2	1	1	1		11362	Uncharacterized protein OS=Brassica oleracea var. oleracea OX=109376 PE=4 SV=1
A0A0D3BAZ0|A0A0D3BAZ0_BRAOL	14	353	39.8	3	0	3	3	3	0		941	1480	247		1	1	0	2	4	1	0		71256	Uncharacterized protein OS=Brassica oleracea var. oleracea OX=109376 GN=106335088 PE=3 SV=1
A0A3P6A2H9|A0A3P6A2H9_BRACM	14	351	39.8	3	0	3	3	3	0		941	1480	247		1	1	0	2	4	1	0		71346	Uncharacterized protein OS=Brassica campestris OX=3711 GN=BRAA03T12922Z PE=4 SV=1
A0A398A499|A0A398A499_BRACM	14	352	39.8	3	0	3	3	3	0		941	1480	247		1	1	0	2	4	1	0		71386	Uncharacterized protein OS=Brassica campestris OX=3711 GN=BRARA_C03420 PE=3 SV=1
A0A3N6R817|A0A3N6R817_BRACR	14	356	39.8	4	0	4	4	4	0		941	1480	247		1	1	0	2	4	1	0		52400	Uncharacterized protein OS=Brassica cretica OX=69181 GN=DY000_00022576 PE=4 SV=1
A0A3P6ES08|A0A3P6ES08_BRAOL	14	406	39.8	3	0	3	3	3	0		941	1480	247		1	1	0	2	4	1	0		71002	Uncharacterized protein OS=Brassica oleracea OX=3712 GN=BOLC5T30155H PE=4 SV=1
A0A0D3CAN6|A0A0D3CAN6_BRAOL	14	405	39.8	3	0	3	3	3	0		941	1480	247		1	1	0	2	4	1	0		71002	Uncharacterized protein OS=Brassica oleracea var. oleracea OX=109376 GN=106295243 PE=3 SV=1
A0A078H781|A0A078H781_BRANA	14	412	39.8	3	0	3	3	3	0		941	1480	247		1	1	0	2	4	1	0		56691	BnaC05g12240D protein OS=Brassica napus OX=3708 GN=BnaC05g12240D PE=3 SV=1
A0A078IA62|A0A078IA62_BRANA	14	400	39.8	3	0	3	3	3	0		941	1480	247		1	1	0	2	4	1	0		70507	BnaA03g17100D protein OS=Brassica napus OX=3708 GN=BnaA03g17100D PE=3 SV=1
A0A078J8W8|A0A078J8W8_BRANA	14	401	39.8	3	0	3	3	3	0		941	1480	247		1	1	0	2	4	1	0		70644	BnaC07g48050D protein OS=Brassica napus OX=3708 GN=BnaC07g48050D PE=3 SV=1
A0A078D911|A0A078D911_BRANA	14	404	39.8	3	0	3	3	3	0		941	1480	247		1	1	0	2	4	1	0		70559	BnaC03g17190D protein OS=Brassica napus OX=3708 GN=BnaC03g17190D PE=3 SV=1
A0A0D3D518|A0A0D3D518_BRAOL	14	402	39.8	3	0	3	3	3	0		941	1480	247		1	1	0	2	4	1	0		73673	Uncharacterized protein OS=Brassica oleracea var. oleracea OX=109376 GN=106306139 PE=3 SV=1
A0A3P6EL76|A0A3P6EL76_BRAOL	14	407	39.8	3	0	3	3	3	0		941	1480	247		1	1	0	2	4	1	0		73558	Uncharacterized protein OS=Brassica oleracea OX=3712 GN=BOLC7T41654H PE=4 SV=1
A0A0F6WBE5|A0A0F6WBE5_BRANA	14	403	39.8	3	0	3	3	3	0		941	1480	247		1	1	0	2	4	1	0		73849	Putative molecular chaperone binding protein OS=Brassica napus OX=3708 GN=BiP PE=2 SV=1
A0A3N6RH21|A0A3N6RH21_BRACR	14	390	39.8	3	0	3	3	3	0		941	1480	247		1	1	0	2	4	1	0		63870	Uncharacterized protein OS=Brassica cretica OX=69181 GN=DY000_00018423 PE=4 SV=1
A0A0D3CTE5|A0A0D3CTE5_BRAOL	14	391	39.8	3	0	3	3	3	0		941	1480	247		1	1	0	2	4	1	0		73616	Uncharacterized protein OS=Brassica oleracea var. oleracea OX=109376 GN=106296918 PE=3 SV=1
A0A078FJL2|A0A078FJL2_BRANA	14	392	39.8	3	0	3	3	3	0		941	1480	247		1	1	0	2	4	1	0		74469	BnaC06g13860D protein OS=Brassica napus OX=3708 GN=BnaC06g13860D PE=3 SV=1
A0A0D3BE26|A0A0D3BE26_BRAOL	14	368	39.8	2	0	2	2	2	0		941	1480	247		1	1	0	2	4	1	0		75543	Uncharacterized protein OS=Brassica oleracea var. oleracea OX=109376 PE=3 SV=1
A0A3P6BA31|A0A3P6BA31_BRAOL	14	369	39.8	2	0	2	2	2	0		941	1480	247		1	1	0	2	4	1	0		75543	Uncharacterized protein OS=Brassica oleracea OX=3712 GN=BOLC3T18032H PE=4 SV=1
A0A078HE32|A0A078HE32_BRANA	14	411	39.8	3	0	3	3	3	0		941	1480	247		1	1	0	2	4	1	0		56676	BnaA06g10730D protein OS=Brassica napus OX=3708 GN=BnaA06g10730D PE=3 SV=1
A0A0D3DPU9|A0A0D3DPU9_BRAOL	14	409	39.8	3	0	3	3	3	0		941	1480	247		1	1	0	2	4	1	0		71422	Uncharacterized protein OS=Brassica oleracea var. oleracea OX=109376 GN=106310495 PE=3 SV=1
A0A397YEJ4|A0A397YEJ4_BRACM	14	408	39.8	3	0	3	3	3	0		941	1480	247		1	1	0	2	4	1	0		71407	Uncharacterized protein OS=Brassica campestris OX=3711 GN=BRARA_H02518 PE=3 SV=1
A0A3N6R5U8|A0A3N6R5U8_BRACR	14	413	39.8	3	0	3	3	3	0		941	1480	247		1	1	0	2	4	1	0		58266	Uncharacterized protein OS=Brassica cretica OX=69181 GN=DY000_00021678 PE=4 SV=1
A0A078IS30|A0A078IS30_BRANA	14	385	39.8	3	0	3	3	3	0		941	1480	247		1	1	0	2	4	1	0		71071	BnaC01g38510D protein OS=Brassica napus OX=3708 GN=BnaC01g38510D PE=3 SV=1
A0A3P6FKE9|A0A3P6FKE9_BRAOL	14	386	39.8	3	0	3	3	3	0		941	1480	247		1	1	0	2	4	1	0		71027	Uncharacterized protein OS=Brassica oleracea OX=3712 GN=BOLC1T05199H PE=4 SV=1
A0A398A371|A0A398A371_BRACM	14	372	39.8	3	0	3	3	3	0		941	1480	247		1	1	0	2	4	1	0		71177	Uncharacterized protein OS=Brassica campestris OX=3711 GN=BRAA03T13736Z PE=3 SV=1
A0A3N6QGI3|A0A3N6QGI3_BRACR	14	373	39.8	4	0	4	4	4	0		941	1480	247		1	1	0	2	4	1	0		52041	Uncharacterized protein OS=Brassica cretica OX=69181 GN=DY000_00012649 PE=4 SV=1
M4E7E4|M4E7E4_BRARP	14	364	39.8	3	0	3	3	3	0		941	1480	247		1	1	0	2	4	1	0		63644	Uncharacterized protein OS=Brassica rapa subsp. pekinensis OX=51351 PE=3 SV=1
M4F320|M4F320_BRARP	14	370	39.8	3	0	3	3	3	0		941	1480	247		1	1	0	2	4	1	0		64918	Uncharacterized protein OS=Brassica rapa subsp. pekinensis OX=51351 PE=3 SV=1
A0A3P5Y348|A0A3P5Y348_BRACM	14	366	39.8	3	0	3	3	3	0		941	1480	247		1	1	0	2	4	1	0		71068	Uncharacterized protein OS=Brassica campestris OX=3711 GN=BRAA09T39503Z PE=4 SV=1
A0A3P6F7F9|A0A3P6F7F9_BRAOL	14	365	39.8	3	0	3	3	3	0		941	1480	247		1	1	0	2	4	1	0		71026	Uncharacterized protein OS=Brassica oleracea OX=3712 GN=BOLC5T31168H PE=4 SV=1
A0A397YYV7|A0A397YYV7_BRACM	14	350	39.8	3	0	3	3	3	0		941	1480	247		1	1	0	2	4	1	0		61270	Uncharacterized protein OS=Brassica campestris OX=3711 GN=BRARA_F00431 PE=3 SV=1
A0A3N6PTL5|A0A3N6PTL5_BRACR	14	363	39.8	4	0	4	4	4	0		941	1480	247		1	1	0	2	4	1	0		52174	Uncharacterized protein OS=Brassica cretica OX=69181 GN=DY000_00003020 PE=4 SV=1
A0A3P5ZCQ6|A0A3P5ZCQ6_BRACM	14	367	39.8	3	0	3	3	3	0		941	1480	247		1	1	0	2	4	1	0		70869	Uncharacterized protein OS=Brassica campestris OX=3711 GN=BRAA01T02941Z PE=4 SV=1
A0A3N6RK00|A0A3N6RK00_BRACR	14	393	39.8	4	0	4	4	4	0		941	1480	247		1	1	0	2	4	1	0		51305	Uncharacterized protein (Fragment) OS=Brassica cretica OX=69181 GN=DY000_00020831 PE=4 SV=1
O48563|O48563_BRANA	14	415	39.8	3	0	3	3	3	0		941	1480	247		1	1	0	2	4	1	0		70774	Heat shock cognate protein HSC70 OS=Brassica napus OX=3708 GN=Hsc70 PE=2 SV=1
A0A0D3EIB5|A0A0D3EIB5_BRAOL	14	397	39.8	3	0	3	3	3	0		941	1480	247		1	1	0	2	4	1	0		70844	Uncharacterized protein OS=Brassica oleracea var. oleracea OX=109376 GN=106317538 PE=3 SV=1
A0A3P6C6R3|A0A3P6C6R3_BRAOL	14	398	39.8	3	0	3	3	3	0		941	1480	247		1	1	0	2	4	1	0		70844	Uncharacterized protein OS=Brassica oleracea OX=3712 GN=BOLC4T27559H PE=4 SV=1
A0A3P6D5M4|A0A3P6D5M4_BRACM	14	395	39.8	3	0	3	3	3	0		941	1480	247		1	1	0	2	4	1	0		70875	Uncharacterized protein OS=Brassica campestris OX=3711 GN=BRAA10T45348Z PE=4 SV=1
A0A3P6E5T7|A0A3P6E5T7_BRAOL	14	396	39.8	3	0	3	3	3	0		941	1480	247		1	1	0	2	4	1	0		70860	Uncharacterized protein OS=Brassica oleracea OX=3712 GN=BOLC9T60141H PE=4 SV=1
A0A3P6DAP9|A0A3P6DAP9_BRACM	14	399	39.8	3	0	3	3	3	0		941	1480	247		1	1	0	2	4	1	0		70946	Uncharacterized protein OS=Brassica campestris OX=3711 GN=BRAA10T45346Z PE=4 SV=1
A0A0D3C3D3|A0A0D3C3D3_BRAOL	14	416	39.8	3	0	3	3	3	0		941	1480	247		1	1	0	2	4	1	0		70800	Uncharacterized protein OS=Brassica oleracea var. oleracea OX=109376 GN=106341975 PE=3 SV=1
A0A397XRK9|A0A397XRK9_BRACM	14	379	39.8	3	0	3	3	3	0		941	1480	247		1	1	0	2	4	1	0		70948	Uncharacterized protein OS=Brassica campestris OX=3711 GN=BRAA09T36403Z PE=3 SV=1
A0A0D3A9Z7|A0A0D3A9Z7_BRAOL	14	361	39.8	3	0	3	3	3	0		941	1480	247		1	1	0	2	4	1	0		66272	Uncharacterized protein OS=Brassica oleracea var. oleracea OX=109376 PE=3 SV=1
A0A0D3AE77|A0A0D3AE77_BRAOL	14	377	39.8	3	0	3	3	3	0		941	1480	247		1	1	0	2	4	1	0		71102	Uncharacterized protein OS=Brassica oleracea var. oleracea OX=109376 GN=106318090 PE=3 SV=1
A0A078IKL8|A0A078IKL8_BRANA	14	388	39.8	3	0	3	3	3	0		941	1480	247		1	1	0	2	4	1	0		71286	BnaA01g30490D protein OS=Brassica napus OX=3708 GN=BnaA01g30490D PE=3 SV=1
A0A3P5ZQ58|A0A3P5ZQ58_BRACM	14	389	39.8	3	0	3	3	3	0		941	1480	247		1	1	0	2	4	1	0		71302	Uncharacterized protein OS=Brassica campestris OX=3711 GN=BRAA01T04126Z PE=4 SV=1
M4FCB6|M4FCB6_BRARP	14	387	39.8	3	0	3	3	3	0		941	1480	247		1	1	0	2	4	1	0		71272	Uncharacterized protein OS=Brassica rapa subsp. pekinensis OX=51351 PE=3 SV=1
A0A398AYD5|A0A398AYD5_BRACM	14	378	39.8	3	0	3	3	3	0		941	1480	247		1	1	0	2	4	1	0		71214	Uncharacterized protein OS=Brassica campestris OX=3711 GN=BRARA_A03331 PE=3 SV=1
A0A0D3BUX9|A0A0D3BUX9_BRAOL	14	374	39.8	3	0	3	3	3	0		941	1480	247		1	1	0	2	4	1	0		59191	Uncharacterized protein OS=Brassica oleracea var. oleracea OX=109376 PE=3 SV=1
A0A3N6SUM3|A0A3N6SUM3_BRACR	14	410	39.8	4	0	4	4	4	0		941	1480	247		1	1	0	2	4	1	0		52248	Uncharacterized protein OS=Brassica cretica OX=69181 GN=DY000_00012377 PE=4 SV=1
A0A398AP59|A0A398AP59_BRACM	14	376	39.8	3	0	3	3	3	0		941	1480	247		1	1	0	2	4	1	0		57444	Uncharacterized protein OS=Brassica campestris OX=3711 GN=BRARA_A02225 PE=3 SV=1
A0A397XYS2|A0A397XYS2_BRACM	14	371	39.8	3	0	3	3	3	0		941	1480	247		1	1	0	2	4	1	0		57628	Uncharacterized protein OS=Brassica campestris OX=3711 GN=BRARA_I03132 PE=3 SV=1
M4CZD6|M4CZD6_BRARP	14	394	39.8	3	0	3	3	3	0		941	1480	247		1	1	0	2	4	1	0		65823	Uncharacterized protein OS=Brassica rapa subsp. pekinensis OX=51351 PE=3 SV=1
A0A0D3AEW4|A0A0D3AEW4_BRAOL	14	380	39.8	3	0	3	3	3	0		941	1480	247		1	1	0	2	4	1	0		69412	Uncharacterized protein OS=Brassica oleracea var. oleracea OX=109376 PE=3 SV=1
A0A3N6TSD5|A0A3N6TSD5_BRACR	14	437	39.8	3	0	3	3	3	0		941	1480	247		1	1	0	2	4	1	0		54094	Uncharacterized protein OS=Brassica cretica OX=69181 GN=DY000_00022495 PE=4 SV=1
M4D986|M4D986_BRARP	14	381	39.8	3	0	3	3	3	0		941	1480	247		1	1	0	2	4	1	0		59528	Uncharacterized protein OS=Brassica rapa subsp. pekinensis OX=51351 PE=3 SV=1
A0A0D3CD16|A0A0D3CD16_BRAOL	14	420	39.8	4	0	4	4	4	0		941	1480	247		1	1	0	2	4	1	0		42125	Uncharacterized protein OS=Brassica oleracea var. oleracea OX=109376 GN=106344571 PE=3 SV=2
A0A3P6AIS2|A0A3P6AIS2_BRAOL	24	439	39.24	20	20	0	0	0	0	3670					1	1	2	0	0	0	0	Carbamidomethylation	7002	Uncharacterized protein OS=Brassica oleracea OX=3712 GN=BOLC3T17038H PE=4 SV=1
A0A3N6SKZ4|A0A3N6SKZ4_BRACR	24	440	39.24	20	20	0	0	0	0	3670					1	1	2	0	0	0	0	Carbamidomethylation	6988	Uncharacterized protein OS=Brassica cretica OX=69181 GN=DY000_00006709 PE=4 SV=1
A0A0D3BBG3|A0A0D3BBG3_BRAOL	24	441	39.24	20	20	0	0	0	0	3670					1	1	2	0	0	0	0	Carbamidomethylation	7002	Uncharacterized protein OS=Brassica oleracea var. oleracea OX=109376 GN=106332528 PE=4 SV=1
Q852U1|Q852U1_BRAJU	24	414	39.24	19	19	0	0	0	0	3670					1	1	2	0	0	0	0	Carbamidomethylation	7221	Metallothionein type 3 OS=Brassica juncea OX=3707 GN=BjMT3c PE=2 SV=1
A0A078J5Z4|A0A078J5Z4_BRANA	31	358	38.52	12	12	0	0	0	0	547					1	1	1	0	0	0	0		16128	BnaC08g49360D protein OS=Brassica napus OX=3708 GN=BnaC08g49360D PE=4 SV=1
A0A0D3DW57|A0A0D3DW57_BRAOL	31	359	38.52	12	12	0	0	0	0	547					1	1	1	0	0	0	0		16128	Uncharacterized protein OS=Brassica oleracea var. oleracea OX=109376 GN=106307684 PE=4 SV=1
A0A397Y5L4|A0A397Y5L4_BRACM	31	382	38.52	12	12	0	0	0	0	547					1	1	1	0	0	0	0		16199	Uncharacterized protein OS=Brassica campestris OX=3711 GN=BRARA_I04624 PE=4 SV=1
A0A078JTM7|A0A078JTM7_BRANA	31	384	38.52	12	12	0	0	0	0	547					1	1	1	0	0	0	0		16199	BnaAnng35580D protein OS=Brassica napus OX=3708 GN=BnaAnng35580D PE=4 SV=1
M4EQY7|M4EQY7_BRARP	31	383	38.52	12	12	0	0	0	0	547					1	1	1	0	0	0	0		16199	Uncharacterized protein OS=Brassica rapa subsp. pekinensis OX=51351 PE=4 SV=1
A0A3P6GRF9|A0A3P6GRF9_BRAOL	31	362	38.52	12	12	0	0	0	0	547					1	1	1	0	0	0	0		16195	Uncharacterized protein OS=Brassica oleracea OX=3712 GN=BOLC8T51691H PE=4 SV=1
A0A3N6TUB8|A0A3N6TUB8_BRACR	25	191	36.09	8	8	0	0	0	0	0					1	1	1	0	0	0	0		18411	Uncharacterized protein OS=Brassica cretica OX=69181 GN=DY000_00023136 PE=4 SV=1
A0A078GNF2|A0A078GNF2_BRANA	25	194	36.09	8	8	0	0	0	0	0					1	1	1	0	0	0	0		18411	Peptidyl-prolyl cis-trans isomerase OS=Brassica napus OX=3708 GN=BnaC09g09060D PE=3 SV=1
A0A3P6E3H3|A0A3P6E3H3_BRAOL	25	192	36.09	8	8	0	0	0	0	0					1	1	1	0	0	0	0		18411	Uncharacterized protein OS=Brassica oleracea OX=3712 GN=BOLC9T54198H PE=4 SV=1
M4F885|M4F885_BRARP	25	195	36.09	8	8	0	0	0	0	0					1	1	1	0	0	0	0		18383	Peptidyl-prolyl cis-trans isomerase OS=Brassica rapa subsp. pekinensis OX=51351 PE=3 SV=1
A0A078IDN6|A0A078IDN6_BRANA	25	193	36.09	8	8	0	0	0	0	0					1	1	1	0	0	0	0		18383	Peptidyl-prolyl cis-trans isomerase OS=Brassica napus OX=3708 GN=BnaA09g08780D PE=3 SV=1
A0A397XXM3|A0A397XXM3_BRACM	25	196	36.09	8	8	0	0	0	0	0					1	1	1	0	0	0	0		18383	Peptidyl-prolyl cis-trans isomerase OS=Brassica campestris OX=3711 GN=BRARA_I00999 PE=3 SV=1
A0A3P5XW25|A0A3P5XW25_BRACM	25	197	36.09	8	8	0	0	0	0	0					1	1	1	0	0	0	0		18411	Uncharacterized protein OS=Brassica campestris OX=3711 GN=BRAA09T36748Z PE=4 SV=1
A0A0D3E317|A0A0D3E317_BRAOL	25	198	36.09	8	8	0	0	0	0	0					1	1	1	0	0	0	0		18411	Peptidyl-prolyl cis-trans isomerase OS=Brassica oleracea var. oleracea OX=109376 GN=106318134 PE=3 SV=1
sp|P24525|CYPH_BRANA	25	304	36.09	8	8	0	0	0	0	0					1	1	1	0	0	0	0		18516	Peptidyl-prolyl cis-trans isomerase OS=Brassica napus OX=3708 GN=CYP PE=2 SV=2
A0A0D3C4L8|A0A0D3C4L8_BRAOL	29	467	34.27	5	5	0	0	0	0	0					1	1	1	0	0	0	0		39231	Uncharacterized protein OS=Brassica oleracea var. oleracea OX=109376 PE=4 SV=1
A0A3P6CKW8|A0A3P6CKW8_BRAOL	29	468	34.27	4	4	0	0	0	0	0					1	1	1	0	0	0	0		46121	Uncharacterized protein OS=Brassica oleracea OX=3712 GN=BOLC4T28032H PE=4 SV=1
A0A3P6CXL4|A0A3P6CXL4_BRACM	29	470	34.27	4	4	0	0	0	0	0					1	1	1	0	0	0	0		46091	Uncharacterized protein OS=Brassica campestris OX=3711 GN=BRAA04T18290Z PE=4 SV=1
A0A078JKG1|A0A078JKG1_BRANA	29	471	34.27	4	4	0	0	0	0	0					1	1	1	0	0	0	0		46107	BnaAnng21140D protein OS=Brassica napus OX=3708 GN=BnaAnng21140D PE=3 SV=1
A0A397ZQ25|A0A397ZQ25_BRACM	29	480	34.27	4	4	0	0	0	0	0					1	1	1	0	0	0	0		47586	Uncharacterized protein OS=Brassica campestris OX=3711 GN=BRARA_D02228 PE=3 SV=1
M4DL50|M4DL50_BRARP	29	483	34.27	4	4	0	0	0	0	0					1	1	1	0	0	0	0		51448	Uncharacterized protein OS=Brassica rapa subsp. pekinensis OX=51351 PE=3 SV=1
A0A3P5ZB64|A0A3P5ZB64_BRACM	29	469	34.27	4	4	0	0	0	0	0					1	1	1	0	0	0	0		46107	Uncharacterized protein OS=Brassica campestris OX=3711 GN=BRAA05T19884Z PE=4 SV=1
M4CM24|M4CM24_BRARP	29	472	34.27	4	4	0	0	0	0	0					1	1	1	0	0	0	0		46107	Uncharacterized protein OS=Brassica rapa subsp. pekinensis OX=51351 PE=3 SV=1
A0A078H5M7|A0A078H5M7_BRANA	29	473	34.27	4	4	0	0	0	0	0					1	1	1	0	0	0	0		46107	BnaC04g08780D protein OS=Brassica napus OX=3708 GN=BnaC04g08780D PE=3 SV=1
A0A3P6BW60|A0A3P6BW60_BRAOL	29	474	34.27	4	4	0	0	0	0	0					1	1	1	0	0	0	0		46107	Uncharacterized protein OS=Brassica oleracea OX=3712 GN=BOLC4T22805H PE=4 SV=1
M4E2S1|M4E2S1_BRARP	29	478	34.27	4	4	0	0	0	0	0					1	1	1	0	0	0	0		47501	Uncharacterized protein OS=Brassica rapa subsp. pekinensis OX=51351 PE=3 SV=1
A0A397Z7R8|A0A397Z7R8_BRACM	29	475	34.27	4	4	0	0	0	0	0					1	1	1	0	0	0	0		47586	Uncharacterized protein OS=Brassica campestris OX=3711 GN=BRARA_E00832 PE=3 SV=1
Q6W7E8|Q6W7E8_BRACM	29	476	34.27	4	4	0	0	0	0	0					1	1	1	0	0	0	0		47376	Enolase OS=Brassica campestris OX=3711 PE=2 SV=1
A0A0D3BRG9|A0A0D3BRG9_BRAOL	29	479	34.27	4	4	0	0	0	0	0					1	1	1	0	0	0	0		47571	Uncharacterized protein OS=Brassica oleracea var. oleracea OX=109376 GN=106336600 PE=3 SV=1
A0A3P6ABM8|A0A3P6ABM8_BRAOL	29	477	34.27	4	4	0	0	0	0	0					1	1	1	0	0	0	0		47529	Uncharacterized protein OS=Brassica oleracea OX=3712 GN=BOLC3T14758H PE=4 SV=1
A0A397ZW13|A0A397ZW13_BRACM	29	481	34.27	4	4	0	0	0	0	0					1	1	1	0	0	0	0		47474	Uncharacterized protein OS=Brassica campestris OX=3711 GN=BRAA03T11268Z PE=3 SV=1
A0A0D3B589|A0A0D3B589_BRAOL	29	482	34.27	4	4	0	0	0	0	0					1	1	1	0	0	0	0		47529	Uncharacterized protein OS=Brassica oleracea var. oleracea OX=109376 GN=106336268 PE=3 SV=1
Q20D56|Q20D56_BRARC	29	466	34.27	4	4	0	0	0	0	0					1	1	1	0	0	0	0		47557	Los OS=Brassica rapa subsp. chinensis OX=93385 GN=los PE=2 SV=1
M4E5L0|M4E5L0_BRARP	29	512	34.27	10	10	0	0	0	0	0					1	1	1	0	0	0	0		19706	Uncharacterized protein OS=Brassica rapa subsp. pekinensis OX=51351 PE=4 SV=1
A0A0D3ADT8|A0A0D3ADT8_BRAOL	23	551	33.48	2	0	2	0	0	2		811			1110	1	1	0	1	0	0	1		46701	Uncharacterized protein OS=Brassica oleracea var. oleracea OX=109376 GN=106317470 PE=3 SV=1
A0A3N6SHB7|A0A3N6SHB7_BRACR	23	549	33.48	2	0	2	0	0	2		811			1110	1	1	0	1	0	0	1		46661	Uncharacterized protein OS=Brassica cretica OX=69181 GN=DY000_00005558 PE=4 SV=1
A0A078HNX3|A0A078HNX3_BRANA	23	554	33.48	2	0	2	0	0	2		811			1110	1	1	0	1	0	0	1		46646	BnaA01g29770D protein OS=Brassica napus OX=3708 GN=BnaA01g29770D PE=3 SV=1
A0A0D3CKF2|A0A0D3CKF2_BRAOL	23	565	33.48	2	0	2	0	0	2		811			1110	1	1	0	1	0	0	1		51159	Uncharacterized protein OS=Brassica oleracea var. oleracea OX=109376 PE=3 SV=1
A0A078IIS5|A0A078IIS5_BRANA	23	564	33.48	2	0	2	0	0	2		811			1110	1	1	0	1	0	0	1		48505	BnaA02g16100D protein OS=Brassica napus OX=3708 GN=BnaA02g16100D PE=3 SV=1
A0A3N6Q4I3|A0A3N6Q4I3_BRACR	23	557	33.48	2	0	2	0	0	2		811			1110	1	1	0	1	0	0	1		46851	Uncharacterized protein OS=Brassica cretica OX=69181 GN=DY000_00007442 PE=4 SV=1
A0A0D3AQ59|A0A0D3AQ59_BRAOL	23	558	33.48	2	0	2	0	0	2		811			1110	1	1	0	1	0	0	1		46851	Uncharacterized protein OS=Brassica oleracea var. oleracea OX=109376 GN=106321195 PE=3 SV=1
A0A0D3D068|A0A0D3D068_BRAOL	23	560	33.48	2	0	2	0	0	2		811			1110	1	1	0	1	0	0	1		46954	Uncharacterized protein OS=Brassica oleracea var. oleracea OX=109376 GN=106299842 PE=3 SV=1
A0A3N6QVQ0|A0A3N6QVQ0_BRACR	23	559	33.48	2	0	2	0	0	2		811			1110	1	1	0	1	0	0	1		46895	Uncharacterized protein OS=Brassica cretica OX=69181 GN=DY000_00010530 PE=4 SV=1
M4DHR0|M4DHR0_BRARP	23	566	33.48	1	0	1	0	0	1		811			1110	1	1	0	1	0	0	1		81508	Uncharacterized protein OS=Brassica rapa subsp. pekinensis OX=51351 PE=3 SV=1
A0A078HKW1|A0A078HKW1_BRANA	23	541	33.48	11	0	11	0	0	11		811			1110	1	1	0	1	0	0	1		10543	BnaC01g37340D protein OS=Brassica napus OX=3708 GN=BnaC01g37340D PE=4 SV=1
A0A078GI54|A0A078GI54_BRANA	23	542	33.48	10	0	10	0	0	10		811			1110	1	1	0	1	0	0	1		11614	BnaC06g10660D protein OS=Brassica napus OX=3708 GN=BnaC06g10660D PE=4 SV=1
A0A3N6T5H7|A0A3N6T5H7_BRACR	23	543	33.48	3	0	3	0	0	3		811			1110	1	1	0	1	0	0	1		40839	Uncharacterized protein (Fragment) OS=Brassica cretica OX=69181 GN=DY000_00015906 PE=4 SV=1
A0A078FC93|A0A078FC93_BRANA	23	546	33.48	2	0	2	0	0	2		811			1110	1	1	0	1	0	0	1		46579	BnaC03g70070D protein OS=Brassica napus OX=3708 GN=BnaC03g70070D PE=3 SV=1
A0A078F164|A0A078F164_BRANA	23	536	33.48	2	0	2	0	0	2		811			1110	1	1	0	1	0	0	1		46752	BnaA05g13990D protein OS=Brassica napus OX=3708 GN=BnaA05g13990D PE=3 SV=1
A0A397ZAD9|A0A397ZAD9_BRACM	23	537	33.48	2	0	2	0	0	2		811			1110	1	1	0	1	0	0	1		46752	Uncharacterized protein OS=Brassica campestris OX=3711 GN=BRARA_E01515 PE=3 SV=1
A0A397ZDN5|A0A397ZDN5_BRACM	23	547	33.48	2	0	2	0	0	2		811			1110	1	1	0	1	0	0	1		46695	Uncharacterized protein OS=Brassica campestris OX=3711 GN=BRARA_E02728 PE=3 SV=1
M4DCZ8|M4DCZ8_BRARP	23	538	33.48	2	0	2	0	0	2		811			1110	1	1	0	1	0	0	1		46704	Uncharacterized protein OS=Brassica rapa subsp. pekinensis OX=51351 PE=3 SV=1
A0A0D3BN25|A0A0D3BN25_BRAOL	23	552	33.48	2	0	2	0	0	2		811			1110	1	1	0	1	0	0	1		46693	Uncharacterized protein OS=Brassica oleracea var. oleracea OX=109376 GN=106336378 PE=3 SV=1
A0A0D3CSB9|A0A0D3CSB9_BRAOL	23	539	33.48	2	0	2	0	0	2		811			1110	1	1	0	1	0	0	1		46752	Uncharacterized protein OS=Brassica oleracea var. oleracea OX=109376 GN=106300659 PE=3 SV=1
M4EQ22|M4EQ22_BRARP	23	555	33.48	2	0	2	0	0	2		811			1110	1	1	0	1	0	0	1		46693	Uncharacterized protein OS=Brassica rapa subsp. pekinensis OX=51351 PE=3 SV=1
A0A0D3BB70|A0A0D3BB70_BRAOL	23	550	33.48	2	0	2	0	0	2		811			1110	1	1	0	1	0	0	1		46621	Uncharacterized protein OS=Brassica oleracea var. oleracea OX=109376 GN=106335974 PE=3 SV=1
M4CBF0|M4CBF0_BRARP	23	561	33.48	2	0	2	0	0	2		811			1110	1	1	0	1	0	0	1		47128	Uncharacterized protein OS=Brassica rapa subsp. pekinensis OX=51351 PE=3 SV=1
A0A0D3CQX0|A0A0D3CQX0_BRAOL	23	540	33.48	2	0	2	0	0	2		811			1110	1	1	0	1	0	0	1		46611	Uncharacterized protein OS=Brassica oleracea var. oleracea OX=109376 GN=106299003 PE=3 SV=1
A0A0D3B3U5|A0A0D3B3U5_BRAOL	23	544	33.48	3	0	3	0	0	3		811			1110	1	1	0	1	0	0	1		42331	Uncharacterized protein OS=Brassica oleracea var. oleracea OX=109376 PE=4 SV=1
A0A078H459|A0A078H459_BRANA	23	545	33.48	3	0	3	0	0	3		811			1110	1	1	0	1	0	0	1		42529	BnaC03g15540D protein OS=Brassica napus OX=3708 GN=BnaC03g15540D PE=4 SV=1
A0A078GFZ7|A0A078GFZ7_BRANA	23	548	33.48	2	0	2	0	0	2		811			1110	1	1	0	1	0	0	1		46653	BnaA06g00550D protein OS=Brassica napus OX=3708 GN=BnaA06g00550D PE=3 SV=1
A0A078H895|A0A078H895_BRANA	23	553	33.48	2	0	2	0	0	2		811			1110	1	1	0	1	0	0	1		46680	BnaC06g07060D protein OS=Brassica napus OX=3708 GN=BnaC06g07060D PE=3 SV=1
A0A397YT78|A0A397YT78_BRACM	23	556	33.48	2	0	2	0	0	2		811			1110	1	1	0	1	0	0	1		46653	Uncharacterized protein OS=Brassica campestris OX=3711 GN=BRARA_F00053 PE=3 SV=1
A0A078IY10|A0A078IY10_BRANA	23	562	33.48	2	0	2	0	0	2		811			1110	1	1	0	1	0	0	1		48061	BnaCnng28430D protein OS=Brassica napus OX=3708 GN=BnaCnng28430D PE=3 SV=1
A0A3P5Z9J6|A0A3P5Z9J6_BRACM	23	563	33.48	2	0	2	0	0	2		811			1110	1	1	0	1	0	0	1		48104	Uncharacterized protein OS=Brassica campestris OX=3711 GN=BRAA05T22359Z PE=4 SV=1
M4E0A0|M4E0A0_BRARP	11	928	31.13	27	27	27	27	0	27	0	5670	0		0	1	1	1	3	1	0	3	Deamidation (NQ)	14649	Uncharacterized protein OS=Brassica rapa subsp. pekinensis OX=51351 PE=4 SV=1
A0A3P5ZDY4|A0A3P5ZDY4_BRACM	11	2973	31.13	27	27	27	27	0	27	0	5670	0		0	1	1	1	3	1	0	3	Deamidation (NQ)	14603	Uncharacterized protein OS=Brassica campestris OX=3711 GN=BRAA05T22087Z PE=4 SV=1
A0A3P6EN73|A0A3P6EN73_BRAOL	11	3746	31.13	27	27	27	27	0	27	0	5670	0		0	1	1	1	3	1	0	3	Deamidation (NQ)	14762	Uncharacterized protein OS=Brassica oleracea OX=3712 GN=BOLC5T33674H PE=4 SV=1
A0A3P6BIA0|A0A3P6BIA0_BRACM	32	265	30.83	3	0	3	0	0	0		473				1	1	0	1	0	0	0		47072	Uncharacterized protein OS=Brassica campestris OX=3711 GN=BRAA07T28394Z PE=4 SV=1
A0A1S5SJP4|A0A1S5SJP4_ORYVI	32	262	30.83	3	0	3	0	0	0		473				1	1	0	1	0	0	0		55305	ATP synthase subunit alpha chloroplastic OS=Orychophragmus violaceus OX=71234 GN=atpA PE=3 SV=1
A0A078G6X6|A0A078G6X6_BRANA	32	286	30.83	4	0	4	0	0	0		473				1	1	0	1	0	0	0		33757	ATP synthase subunit alpha OS=Brassica napus OX=3708 GN=BnaA01g34170D PE=4 SV=1
A0A0H3XZN3|A0A0H3XZN3_BRAOC	32	279	30.83	3	0	3	0	0	0		473				1	1	0	1	0	0	0		55328	ATP synthase subunit alpha chloroplastic OS=Brassica oleracea var. capitata OX=3716 GN=atpA PE=3 SV=1
A0A1B1Y0L1|A0A1B1Y0L1_BRANA	32	280	30.83	3	0	3	0	0	0		473				1	1	0	1	0	0	0		55328	ATP synthase subunit alpha OS=Brassica napus var. napus OX=138011 GN=atpA PE=3 SV=1
D1L8M3|D1L8M3_BRANA	32	266	30.83	3	0	3	0	0	0		473				1	1	0	1	0	0	0		55302	ATP synthase subunit alpha OS=Brassica napus OX=3708 GN=atpA PE=3 SV=1
A0A249RRD3|A0A249RRD3_BRAOB	32	283	30.83	3	0	3	0	0	0		473				1	1	0	1	0	0	0		55328	ATP synthase subunit alpha chloroplastic OS=Brassica oleracea var. botrytis OX=3715 GN=atpA PE=3 SV=1
A0A249RRN9|A0A249RRN9_BRAOL	32	281	30.83	3	0	3	0	0	0		473				1	1	0	1	0	0	0		55328	ATP synthase subunit alpha chloroplastic OS=Brassica oleracea var. gongylodes OX=109379 GN=atpA PE=3 SV=1
A0A1B1XZE4|A0A1B1XZE4_BRANA	32	268	30.83	3	0	3	0	0	0		473				1	1	0	1	0	0	0		55302	ATP synthase subunit alpha OS=Brassica napus var. napus OX=138011 GN=atpA PE=3 SV=1
A0A249RRX4|A0A249RRX4_BRAOT	32	282	30.83	3	0	3	0	0	0		473				1	1	0	1	0	0	0		55328	ATP synthase subunit alpha chloroplastic OS=Brassica oleracea var. italica OX=36774 GN=atpA PE=3 SV=1
A0A218KGC3|A0A218KGC3_SINAR	32	269	30.83	3	0	3	0	0	0		473				1	1	0	1	0	0	0		55294	ATP synthase subunit alpha chloroplastic OS=Sinapis arvensis OX=29728 GN=atpA PE=3 SV=1
A0A249RTN3|A0A249RTN3_RAPSA	32	270	30.83	3	0	3	0	0	0		473				1	1	0	1	0	0	0		55356	ATP synthase subunit alpha chloroplastic OS=Raphanus sativus var. raphanistroides OX=282304 GN=atpA PE=3 SV=1
A0A249RSN0|A0A249RSN0_RAPSA	32	271	30.83	3	0	3	0	0	0		473				1	1	0	1	0	0	0		55314	ATP synthase subunit alpha chloroplastic OS=Raphanus sativus var. sativus OX=240228 GN=atpA PE=3 SV=1
A0A191SET8|A0A191SET8_BRANI	32	272	30.83	3	0	3	0	0	0		473				1	1	0	1	0	0	0		55354	ATP synthase subunit alpha chloroplastic OS=Brassica nigra OX=3710 GN=atpA PE=3 SV=1
A0A0P0KE06|A0A0P0KE06_BRAJU	32	273	30.83	3	0	3	0	0	0		473				1	1	0	1	0	0	0		55302	ATP synthase subunit alpha chloroplastic OS=Brassica juncea OX=3707 GN=atpA PE=3 SV=1
A0A249RVN0|A0A249RVN0_BRACI	32	261	30.83	3	0	3	0	0	0		473				1	1	0	1	0	0	0		55354	ATP synthase subunit alpha chloroplastic OS=Brassica carinata OX=52824 GN=atpA PE=3 SV=1
A0A3P6H6M3|A0A3P6H6M3_BRAOL	32	284	30.83	3	0	3	0	0	0		473				1	1	0	1	0	0	0		55328	Uncharacterized protein OS=Brassica oleracea OX=3712 GN=BOLSC46T60982H PE=4 SV=1
A0A249RRD6|A0A249RRD6_BRARP	32	274	30.83	3	0	3	0	0	0		473				1	1	0	1	0	0	0		55302	ATP synthase subunit alpha chloroplastic OS=Brassica rapa subsp. pekinensis OX=51351 GN=atpA PE=3 SV=1
A0A249RQ27|A0A249RQ27_BRARR	32	275	30.83	3	0	3	0	0	0		473				1	1	0	1	0	0	0		55302	ATP synthase subunit alpha chloroplastic OS=Brassica rapa subsp. rapa OX=51350 GN=atpA PE=3 SV=1
A0A249RT46|A0A249RT46_BRAJU	32	276	30.83	3	0	3	0	0	0		473				1	1	0	1	0	0	0		55302	ATP synthase subunit alpha chloroplastic OS=Brassica juncea subsp. integrifolia OX=1940530 GN=atpA PE=3 SV=1
A0A249RQ55|A0A249RQ55_BRARC	32	267	30.83	3	0	3	0	0	0		473				1	1	0	1	0	0	0		55302	ATP synthase subunit alpha chloroplastic OS=Brassica rapa subsp. chinensis OX=93385 GN=atpA PE=3 SV=1
A0A249RSJ8|A0A249RSJ8_RAPRL	32	277	30.83	3	0	3	0	0	0		473				1	1	0	1	0	0	0		55314	ATP synthase subunit alpha chloroplastic OS=Raphanus raphanistrum subsp. landra OX=328428 GN=atpA PE=3 SV=1
A0A249RPE5|A0A249RPE5_BRACM	32	278	30.83	3	0	3	0	0	0		473				1	1	0	1	0	0	0		55302	ATP synthase subunit alpha chloroplastic OS=Brassica campestris OX=3711 GN=atpA PE=3 SV=1
M4FJ40|M4FJ40_BRARP	32	525	30.83	3	0	3	0	0	0		473				1	1	0	1	0	0	0		55331	ATP synthase subunit alpha OS=Brassica rapa subsp. pekinensis OX=51351 PE=3 SV=1
A0A3P6GIP3|A0A3P6GIP3_BRAOL	32	583	30.83	7	0	7	0	0	0		473				1	1	0	1	0	0	0		21211	Uncharacterized protein OS=Brassica oleracea OX=3712 GN=BOLSC37T60758H PE=4 SV=1
A0A0D3ADM2|A0A0D3ADM2_BRAOL	21	522	30.4	1	0	0	0	1	1				14000	16400	1	1	0	0	0	1	1		80511	Uncharacterized protein OS=Brassica oleracea var. oleracea OX=109376 GN=106317035 PE=4 SV=1
M4DYH3|M4DYH3_BRARP	21	533	30.4	1	0	0	0	1	1				14000	16400	1	1	0	0	0	1	1		80722	Uncharacterized protein OS=Brassica rapa subsp. pekinensis OX=51351 PE=4 SV=1
A0A3P6FXN1|A0A3P6FXN1_BRAOL	21	521	30.4	1	0	0	0	1	1				14000	16400	1	1	0	0	0	1	1		80697	Uncharacterized protein OS=Brassica oleracea OX=3712 GN=BOLC1T04943H PE=4 SV=1
A0A397YZH1|A0A397YZH1_BRACM	36	528	29.94	5	0	0	5	0	0			396			1	1	0	0	1	0	0		47798	Uncharacterized protein OS=Brassica campestris OX=3711 GN=BRARA_F02095 PE=3 SV=1
A0A078G8U8|A0A078G8U8_BRANA	36	529	29.94	4	0	0	4	0	0			396			1	1	0	0	1	0	0		54409	BnaA06g20750D protein OS=Brassica napus OX=3708 GN=BnaA06g20750D PE=3 SV=1
M4DSM9|M4DSM9_BRARP	36	530	29.94	4	0	0	4	0	0			396			1	1	0	0	1	0	0		58362	Uncharacterized protein OS=Brassica rapa subsp. pekinensis OX=51351 PE=3 SV=1
A0A397Z1R0|A0A397Z1R0_BRACM	36	531	29.94	4	0	0	4	0	0			396			1	1	0	0	1	0	0		58771	Uncharacterized protein OS=Brassica campestris OX=3711 GN=BRARA_F02095 PE=3 SV=1
A0A3P6GK04|A0A3P6GK04_BRAOL	33	348	28.85	4	0	0	4	0	0			0			1	1	0	0	1	0	0		47582	Uncharacterized protein OS=Brassica oleracea OX=3712 GN=BOLC8T52193H PE=4 SV=1
A0A078FNT0|A0A078FNT0_BRANA	33	349	28.85	4	0	0	4	0	0			0			1	1	0	0	1	0	0		47553	Glyceraldehyde-3-phosphate dehydrogenase OS=Brassica napus OX=3708 GN=BnaC08g40330D PE=3 SV=1
A0A397YMG4|A0A397YMG4_BRACM	33	444	28.85	5	0	0	5	0	0			0			1	1	0	0	1	0	0		37067	Glyceraldehyde-3-phosphate dehydrogenase OS=Brassica campestris OX=3711 GN=BRARA_H02604 PE=3 SV=1
A0A0D3C9T6|A0A0D3C9T6_BRAOL	33	445	28.85	5	0	0	5	0	0			0			1	1	0	0	1	0	0		36969	Glyceraldehyde-3-phosphate dehydrogenase OS=Brassica oleracea var. oleracea OX=109376 GN=106295575 PE=3 SV=1
D8L1X5|D8L1X5_BRANA	33	446	28.85	5	0	0	5	0	0			0			1	1	0	0	1	0	0		36939	Glyceraldehyde-3-phosphate dehydrogenase OS=Brassica napus OX=3708 GN=GAPDH.2 PE=2 SV=1
A0A0D3DPI3|A0A0D3DPI3_BRAOL	33	447	28.85	5	0	0	5	0	0			0			1	1	0	0	1	0	0		37067	Glyceraldehyde-3-phosphate dehydrogenase OS=Brassica oleracea var. oleracea OX=109376 GN=106312081 PE=3 SV=1
A0A078ILF4|A0A078ILF4_BRANA	33	448	28.85	5	0	0	5	0	0			0			1	1	0	0	1	0	0		40768	Glyceraldehyde-3-phosphate dehydrogenase OS=Brassica napus OX=3708 GN=BnaC08g15900D PE=3 SV=1
A0A078G8S1|A0A078G8S1_BRANA	33	449	28.85	5	0	0	5	0	0			0			1	1	0	0	1	0	0		41077	Glyceraldehyde-3-phosphate dehydrogenase OS=Brassica napus OX=3708 GN=BnaA08g24270D PE=3 SV=1
A0A078GXV7|A0A078GXV7_BRANA	33	450	28.85	4	0	0	4	0	0			0			1	1	0	0	1	0	0		43219	Glyceraldehyde-3-phosphate dehydrogenase OS=Brassica napus OX=3708 GN=BnaC05g09880D PE=3 SV=1
A0A142G5J2|A0A142G5J2_BRAOV	33	334	28.85	8	0	0	8	0	0			0			1	1	0	0	1	0	0		21594	Glyeraldehyde-3-phosphate dehydrogenase (Fragment) OS=Brassica oleracea var. viridis OX=3713 GN=GapC PE=4 SV=1
A7YX84|A7YX84_BRAOG	33	346	28.85	8	0	0	8	0	0			0			1	1	0	0	1	0	0		21693	GAPDH (Fragment) OS=Brassica oleracea var. gemmifera OX=178616 PE=2 SV=1
A0A078IJW0|A0A078IJW0_BRANA	33	335	28.85	5	0	0	5	0	0			0			1	1	0	0	1	0	0		36596	Glyceraldehyde-3-phosphate dehydrogenase (Fragment) OS=Brassica napus OX=3708 GN=BnaA05g33200D PE=3 SV=1
A0A0D3CMV8|A0A0D3CMV8_BRAOL	33	330	28.85	5	0	0	5	0	0			0			1	1	0	0	1	0	0		36812	Glyceraldehyde-3-phosphate dehydrogenase OS=Brassica oleracea var. oleracea OX=109376 GN=106343207 PE=3 SV=1
A0A0D3B9L0|A0A0D3B9L0_BRAOL	33	342	28.85	5	0	0	5	0	0			0			1	1	0	0	1	0	0		36756	Glyceraldehyde-3-phosphate dehydrogenase OS=Brassica oleracea var. oleracea OX=109376 GN=106328523 PE=3 SV=1
M4EDP4|M4EDP4_BRARP	33	336	28.85	5	0	0	5	0	0			0			1	1	0	0	1	0	0		36827	Glyceraldehyde-3-phosphate dehydrogenase OS=Brassica rapa subsp. pekinensis OX=51351 PE=3 SV=1
A0A397ZGF1|A0A397ZGF1_BRACM	33	337	28.85	5	0	0	5	0	0			0			1	1	0	0	1	0	0		36798	Glyceraldehyde-3-phosphate dehydrogenase OS=Brassica campestris OX=3711 GN=BRARA_E03464 PE=3 SV=1
A0A397Y5U4|A0A397Y5U4_BRACM	33	338	28.85	5	0	0	5	0	0			0			1	1	0	0	1	0	0		36899	Glyceraldehyde-3-phosphate dehydrogenase OS=Brassica campestris OX=3711 GN=BRARA_I05055 PE=3 SV=1
A0A3P5ZKI7|A0A3P5ZKI7_BRACM	33	331	28.85	5	0	0	5	0	0			0			1	1	0	0	1	0	0		38412	Uncharacterized protein OS=Brassica campestris OX=3711 GN=BRAA05T23065Z PE=4 SV=1
A0A078HZ31|A0A078HZ31_BRANA	33	332	28.85	5	0	0	5	0	0			0			1	1	0	0	1	0	0		38422	Glyceraldehyde-3-phosphate dehydrogenase OS=Brassica napus OX=3708 GN=BnaC05g47450D PE=3 SV=1
A0A0D3DXJ2|A0A0D3DXJ2_BRAOL	33	347	28.85	5	0	0	5	0	0			0			1	1	0	0	1	0	0		39252	Glyceraldehyde-3-phosphate dehydrogenase OS=Brassica oleracea var. oleracea OX=109376 PE=3 SV=1
A0A3P6FP16|A0A3P6FP16_BRAOL	33	333	28.85	5	0	0	5	0	0			0			1	1	0	0	1	0	0		40319	Uncharacterized protein (Fragment) OS=Brassica oleracea OX=3712 GN=BOLC5T34952H PE=4 SV=1
A0A0D3AFP0|A0A0D3AFP0_BRAOL	33	339	28.85	5	0	0	5	0	0			0			1	1	0	0	1	0	0		41033	Glyceraldehyde-3-phosphate dehydrogenase OS=Brassica oleracea var. oleracea OX=109376 PE=3 SV=1
A0A3P6GAF7|A0A3P6GAF7_BRAOL	33	340	28.85	4	0	0	4	0	0			0			1	1	0	0	1	0	0		46059	Uncharacterized protein OS=Brassica oleracea OX=3712 GN=BOLC1T05761H PE=4 SV=1
A0A3N6S9K4|A0A3N6S9K4_BRACR	33	341	28.85	6	0	0	6	0	0			0			1	1	0	0	1	0	0		31753	Uncharacterized protein OS=Brassica cretica OX=69181 GN=DY000_00030065 PE=4 SV=1
A0A1P8NRQ6|A0A1P8NRQ6_BRAOT	33	343	28.85	9	0	0	9	0	0			0			1	1	0	0	1	0	0		19809	Glyceraldehyde 3-phosphate dehydrogenase (Fragment) OS=Brassica oleracea var. italica OX=36774 PE=4 SV=1
A0A1P8NRQ8|A0A1P8NRQ8_BRAOT	33	328	28.85	9	0	0	9	0	0			0			1	1	0	0	1	0	0		19769	Glyceraldehyde 3-phosphate dehydrogenase (Fragment) OS=Brassica oleracea var. italica OX=36774 PE=4 SV=1
T1TED8|T1TED8_BRACM	33	329	28.85	8	0	0	8	0	0			0			1	1	0	0	1	0	0		21250	Glyceraldehyde 3-phosphate dehydrogenase (Fragment) OS=Brassica rapa subsp. nipposinica OX=333344 PE=4 SV=1
Q4FAA7|Q4FAA7_BRANA	33	443	28.85	10	0	0	10	0	0			0			1	1	0	0	1	0	0		17646	Glyceraldehyde-3-phosphate dehydrogenase (Fragment) OS=Brassica napus OX=3708 PE=2 SV=1
I3RXT6|I3RXT6_BRAOL	33	532	28.85	9	0	0	9	0	0			0			1	1	0	0	1	0	0		19721	Glyceraldehyde-3-phosphate dehydrogenase (Fragment) OS=Brassica oleracea OX=3712 PE=4 SV=1
E3T2G1|E3T2G1_BRANA	33	344	28.85	12	0	0	12	0	0			0			1	1	0	0	1	0	0		15690	Glyceraldehyde-3-phosphate dehydrogenase (Fragment) OS=Brassica napus OX=3708 GN=GPD1 PE=2 SV=1
A0A3N6RF62|A0A3N6RF62_BRACR	33	345	28.85	12	0	0	12	0	0			0			1	1	0	0	1	0	0		15904	Uncharacterized protein (Fragment) OS=Brassica cretica OX=69181 GN=DY000_00017757 PE=4 SV=1
A0A397Y5X4|A0A397Y5X4_BRACM	26	518	28.75	3	3	0	0	0	0	0					1	1	1	0	0	0	0		59029	Uncharacterized protein OS=Brassica campestris OX=3711 GN=BRARA_I05082 PE=4 SV=1
M4EDT1|M4EDT1_BRARP	26	515	28.75	3	3	0	0	0	0	0					1	1	1	0	0	0	0		58111	Uncharacterized protein OS=Brassica rapa subsp. pekinensis OX=51351 PE=4 SV=1
A0A3P5Y973|A0A3P5Y973_BRACM	26	516	28.75	3	3	0	0	0	0	0					1	1	1	0	0	0	0		58153	Uncharacterized protein OS=Brassica campestris OX=3711 GN=BRAA09T41698Z PE=4 SV=1
A0A078GMR8|A0A078GMR8_BRANA	26	524	28.75	4	4	0	0	0	0	0					1	1	1	0	0	0	0		54572	BnaA09g46710D protein OS=Brassica napus OX=3708 GN=BnaA09g46710D PE=4 SV=1
A0A3P6C2V1|A0A3P6C2V1_BRACM	30	594	28.46	2	0	0	2	0	0			393			1	1	0	0	1	0	0		89795	Uncharacterized protein (Fragment) OS=Brassica campestris OX=3711 GN=BRAA08T33898Z PE=4 SV=1
M4D1F0|M4D1F0_BRARP	30	590	28.46	2	0	0	2	0	0			393			1	1	0	0	1	0	0		103298	Plasma membrane ATPase OS=Brassica rapa subsp. pekinensis OX=51351 PE=3 SV=1
A0A078FM63|A0A078FM63_BRANA	30	591	28.46	2	0	0	2	0	0			393			1	1	0	0	1	0	0		103298	Plasma membrane ATPase OS=Brassica napus OX=3708 GN=BnaA08g13170D PE=3 SV=1
M4D1E9|M4D1E9_BRARP	30	593	28.46	2	0	0	2	0	0			393			1	1	0	0	1	0	0		104219	Plasma membrane ATPase OS=Brassica rapa subsp. pekinensis OX=51351 PE=3 SV=1
M4FCL6|M4FCL6_BRARP	30	589	28.46	2	0	0	2	0	0			393			1	1	0	0	1	0	0		104275	Plasma membrane ATPase OS=Brassica rapa subsp. pekinensis OX=51351 PE=3 SV=1
A0A3P6DR59|A0A3P6DR59_BRAOL	30	588	28.46	2	0	0	2	0	0			393			1	1	0	0	1	0	0		104385	Uncharacterized protein OS=Brassica oleracea OX=3712 GN=BOLC9T54339H PE=4 SV=1
M4E5P7|M4E5P7_BRARP	30	581	28.46	2	0	0	2	0	0			393			1	1	0	0	1	0	0		99344	Plasma membrane ATPase OS=Brassica rapa subsp. pekinensis OX=51351 PE=3 SV=1
A0A3P6A909|A0A3P6A909_BRACM	30	582	28.46	2	0	0	2	0	0			393			1	1	0	0	1	0	0		104120	Uncharacterized protein OS=Brassica campestris OX=3711 GN=BRAA03T15011Z PE=4 SV=1
A0A078HQP4|A0A078HQP4_BRANA	30	57987	28.46	2	0	0	2	0	0			393			1	1	0	0	1	0	0		94866	BnaC06g40340D protein OS=Brassica napus OX=3708 GN=BnaC06g40340D PE=4 SV=1
M4F266|M4F266_BRARP	30	584	28.46	2	0	0	2	0	0			393			1	1	0	0	1	0	0		99742	Plasma membrane ATPase OS=Brassica rapa subsp. pekinensis OX=51351 PE=3 SV=1
A0A397YI78|A0A397YI78_BRACM	30	592	28.46	2	0	0	2	0	0			393			1	1	0	0	1	0	0		104259	Plasma membrane ATPase OS=Brassica campestris OX=3711 GN=BRARA_H01417 PE=3 SV=1
M4CH93|M4CH93_BRARP	30	580	28.46	2	0	0	2	0	0			393			1	1	0	0	1	0	0		93666	Plasma membrane ATPase OS=Brassica rapa subsp. pekinensis OX=51351 PE=3 SV=1
A0A078INX4|A0A078INX4_BRANA	30	595	28.46	2	0	0	2	0	0			393			1	1	0	0	1	0	0		98697	Plasma membrane ATPase OS=Brassica napus OX=3708 GN=BnaAnng10910D PE=3 SV=1
A0A078JHS9|A0A078JHS9_BRANA	30	597	28.46	2	0	0	2	0	0			393			1	1	0	0	1	0	0		101002	Plasma membrane ATPase OS=Brassica napus OX=3708 GN=BnaAnng23670D PE=3 SV=1
M4E5P6|M4E5P6_BRARP	30	596	28.46	2	0	0	2	0	0			393			1	1	0	0	1	0	0		104216	Plasma membrane ATPase OS=Brassica rapa subsp. pekinensis OX=51351 PE=3 SV=1
A0A078GSP9|A0A078GSP9_BRANA	30	598	28.46	2	0	0	2	0	0			393			1	1	0	0	1	0	0		104352	Plasma membrane ATPase OS=Brassica napus OX=3708 GN=BnaA01g06820D PE=3 SV=1
A0A0D3CLE1|A0A0D3CLE1_BRAOL	38	608	28.36	17	17	0	0	0	0	0					1	1	1	0	0	0	0	Carbamidomethylation	8146	Uncharacterized protein OS=Brassica oleracea var. oleracea OX=109376 GN=106343272 PE=4 SV=1
A0A078F6C1|A0A078F6C1_BRANA	38	623	28.36	17	17	0	0	0	0	0					1	1	1	0	0	0	0	Carbamidomethylation	8142	BnaA05g28250D protein OS=Brassica napus OX=3708 GN=BnaA05g28250D PE=4 SV=1
M4EM34|M4EM34_BRARP	38	624	28.36	17	17	0	0	0	0	0					1	1	1	0	0	0	0	Carbamidomethylation	8142	Uncharacterized protein OS=Brassica rapa subsp. pekinensis OX=51351 PE=4 SV=1
A0A397ZI67|A0A397ZI67_BRACM	38	625	28.36	17	17	0	0	0	0	0					1	1	1	0	0	0	0	Carbamidomethylation	8142	Uncharacterized protein OS=Brassica campestris OX=3711 GN=BRARA_E03003 PE=4 SV=1
A0A397ZGK4|A0A397ZGK4_BRACM	27	609	28.21	2	0	0	0	2	0				1330		1	1	0	0	0	1	0		82452	Uncharacterized protein OS=Brassica campestris OX=3711 GN=BRARA_E03536 PE=4 SV=1
A0A3P6FZ83|A0A3P6FZ83_BRAOL	27	610	28.21	2	0	0	0	2	0				1330		1	1	0	0	0	1	0		82542	Uncharacterized protein OS=Brassica oleracea OX=3712 GN=BOLC5T35036H PE=4 SV=1
A0A0D3CN42|A0A0D3CN42_BRAOL	27	611	28.21	2	0	0	0	2	0				1330		1	1	0	0	0	1	0		83060	Uncharacterized protein OS=Brassica oleracea var. oleracea OX=109376 GN=106294468 PE=4 SV=1
A0A3P6E1P8|A0A3P6E1P8_BRACM	27	613	28.21	2	0	0	0	2	0				1330		1	1	0	0	0	1	0		83302	Uncharacterized protein OS=Brassica campestris OX=3711 GN=BRASC90T46706Z PE=4 SV=1
M4ET84|M4ET84_BRARP	27	612	28.21	2	0	0	0	2	0				1330		1	1	0	0	0	1	0		83302	Uncharacterized protein OS=Brassica rapa subsp. pekinensis OX=51351 PE=4 SV=1
A0A078GQB9|A0A078GQB9_BRANA	27	633	28.21	2	0	0	0	2	0				1330		1	1	0	0	0	1	0		82921	BnaCnng06260D protein OS=Brassica napus OX=3708 GN=BnaCnng06260D PE=4 SV=1
A0A078FTH0|A0A078FTH0_BRANA	37	585	28.19	5	0	0	0	0	5					655	1	1	0	0	0	0	1		25457	BnaC08g39960D protein OS=Brassica napus OX=3708 GN=BnaC08g39960D PE=4 SV=1
A0A0D3DXG0|A0A0D3DXG0_BRAOL	37	586	28.19	5	0	0	0	0	5					655	1	1	0	0	0	0	1		25711	Uncharacterized protein OS=Brassica oleracea var. oleracea OX=109376 PE=4 SV=1
A0A3P6GGA9|A0A3P6GGA9_BRAOL	37	574	28.19	5	0	0	0	0	5					655	1	1	0	0	0	0	1		25805	Uncharacterized protein OS=Brassica oleracea OX=3712 GN=BOLC8T52160H PE=4 SV=1
A0A078FQW3|A0A078FQW3_BRANA	35	10437	27.98	9	0	0	9	0	0			20100			1	1	0	0	1	0	0	Oxidation or Hydroxylation	17234	BnaA08g27950D protein OS=Brassica napus OX=3708 GN=BnaA08g27950D PE=4 SV=1
A0A397YHZ7|A0A397YHZ7_BRACM	35	10438	27.98	9	0	0	9	0	0			20100			1	1	0	0	1	0	0	Oxidation or Hydroxylation	17234	Uncharacterized protein OS=Brassica campestris OX=3711 GN=BRARA_H03043 PE=4 SV=1
A0A397Y0X6|A0A397Y0X6_BRACM	34	616	27.38	2	0	0	0	0	2					0	1	1	0	0	0	0	1		54645	Uncharacterized protein OS=Brassica campestris OX=3711 GN=BRARA_I03885 PE=4 SV=1
M4CSQ6|M4CSQ6_BRARP	34	614	27.38	2	0	0	0	0	2					0	1	1	0	0	0	0	1		54591	Uncharacterized protein OS=Brassica rapa subsp. pekinensis OX=51351 PE=4 SV=1
A0A3P6FY37|A0A3P6FY37_BRAOL	28	667	27.29	0	0	0	0	0	0		534				1	1	0	1	0	0	0		247101	Uncharacterized protein OS=Brassica oleracea OX=3712 GN=BOLC1T01691H PE=4 SV=1

## Sheet: F2
Accession	Protein Group	Protein ID	-10lgP	Coverage (%)	Coverage (%) F2_1-3	Coverage (%) F2_11-13	Coverage (%) F2_4-7	Coverage (%) F2_8-10	Intensity F2_1-3	Intensity F2_11-13	Intensity F2_4-7	Intensity F2_8-10	#Peptides	#Unique	#Spec F2_1-3	#Spec F2_11-13	#Spec F2_4-7	#Spec F2_8-10	PTM	Avg. Mass	Description
A0A078DBS4|A0A078DBS4_BRANA	1	1	182.02	26	21	18	26	26	1280	2890	2420	3290	7	2	9	17	14	17	Oxidation (M); Deamidation (NQ)	39145	BnaC02g00690D protein OS=Brassica napus OX=3708 GN=BnaC02g00690D PE=3 SV=1
M4CXY4|M4CXY4_BRARP	1	2	182.02	26	21	18	26	26	1280	2890	2420	3290	7	2	9	17	14	17	Oxidation (M); Deamidation (NQ)	39159	Uncharacterized protein OS=Brassica rapa subsp. pekinensis OX=51351 PE=3 SV=1
A0A3N6QUY3|A0A3N6QUY3_BRACR	1	3	182.02	25	20	18	25	25	1280	2890	2420	3290	7	2	9	17	14	17	Oxidation (M); Deamidation (NQ)	39616	Uncharacterized protein (Fragment) OS=Brassica cretica OX=69181 GN=DY000_00010097 PE=4 SV=1
A0A3N6QG92|A0A3N6QG92_BRACR	1	4	182.02	24	19	17	24	24	1280	2890	2420	3290	7	2	9	17	14	17	Oxidation (M); Deamidation (NQ)	41690	Uncharacterized protein OS=Brassica cretica OX=69181 GN=DY000_00004750 PE=4 SV=1
A0A0D3EGN0|A0A0D3EGN0_BRAOL	1	5	182.02	24	19	17	24	24	1280	2890	2420	3290	7	2	9	17	14	17	Oxidation (M); Deamidation (NQ)	41690	Uncharacterized protein OS=Brassica oleracea var. oleracea OX=109376 GN=106318407 PE=3 SV=1
A0A078G9C9|A0A078G9C9_BRANA	1	6	182.02	24	19	17	24	24	1280	2890	2420	3290	7	2	9	17	14	17	Oxidation (M); Deamidation (NQ)	41690	BnaC09g46850D protein OS=Brassica napus OX=3708 GN=BnaC09g46850D PE=3 SV=1
A0A078J2R9|A0A078J2R9_BRANA	1	7	182.02	24	19	17	24	24	1280	2890	2420	3290	7	2	9	17	14	17	Oxidation (M); Deamidation (NQ)	41720	BnaA03g55890D protein OS=Brassica napus OX=3708 GN=BnaA03g55890D PE=3 SV=1
A0A3P6D716|A0A3P6D716_BRAOL	1	8	182.02	24	19	17	24	24	1280	2890	2420	3290	7	2	9	17	14	17	Oxidation (M); Deamidation (NQ)	41692	Uncharacterized protein OS=Brassica oleracea OX=3712 GN=BOLC2T06372H PE=4 SV=1
A0A0B5JHX6|A0A0B5JHX6_BRANA	1	9	182.02	24	19	17	24	24	1280	2890	2420	3290	7	2	9	17	14	17	Oxidation (M); Deamidation (NQ)	41706	Actin OS=Brassica napus OX=3708 PE=2 SV=1
A0A0D3B0E4|A0A0D3B0E4_BRAOL	1	10	182.02	24	19	17	24	24	1280	2890	2420	3290	7	2	9	17	14	17	Oxidation (M); Deamidation (NQ)	41704	Uncharacterized protein OS=Brassica oleracea var. oleracea OX=109376 GN=106335398 PE=3 SV=1
A0A0B5JD35|A0A0B5JD35_BRAJU	1	11	182.02	24	19	17	24	24	1280	2890	2420	3290	7	2	9	17	14	17	Oxidation (M); Deamidation (NQ)	41692	Actin OS=Brassica juncea OX=3707 PE=2 SV=1
A0A397ZXR4|A0A397ZXR4_BRACM	1	12	182.02	24	19	17	24	24	1280	2890	2420	3290	7	2	9	17	14	17	Oxidation (M); Deamidation (NQ)	41704	Uncharacterized protein OS=Brassica campestris OX=3711 GN=BRARA_C00393 PE=3 SV=1
A0A0D3AIC2|A0A0D3AIC2_BRAOL	1	13	182.02	24	19	17	24	24	1280	2890	2420	3290	7	2	9	17	14	17	Oxidation (M); Deamidation (NQ)	41692	Uncharacterized protein OS=Brassica oleracea var. oleracea OX=109376 GN=106327159 PE=3 SV=1
A0A3P6FHT8|A0A3P6FHT8_BRAOL	3	15	161.07	21	13	14	18	18	0	1130	0	0	7	2	4	9	5	7		41659	Uncharacterized protein OS=Brassica oleracea OX=3712 GN=BOLC5T34238H PE=4 SV=1
A0A0D3CKY7|A0A0D3CKY7_BRAOL	3	16	161.07	21	13	14	18	18	0	1130	0	0	7	2	4	9	5	7		41659	Uncharacterized protein OS=Brassica oleracea var. oleracea OX=109376 GN=106295995 PE=3 SV=1
A0A3N6S5G4|A0A3N6S5G4_BRACR	3	17	161.07	21	13	14	18	18	0	1130	0	0	7	2	4	9	5	7		41673	Uncharacterized protein OS=Brassica cretica OX=69181 GN=DY000_00028647 PE=4 SV=1
A0A078F1X0|A0A078F1X0_BRANA	3	18	161.07	21	13	14	18	18	0	1130	0	0	7	2	4	9	5	7		41633	BnaA05g26910D protein OS=Brassica napus OX=3708 GN=BnaA05g26910D PE=3 SV=1
A0A3N6SEL7|A0A3N6SEL7_BRACR	3	19	161.07	21	13	14	18	18	0	1130	0	0	7	2	4	9	5	7		41807	Uncharacterized protein OS=Brassica cretica OX=69181 GN=DY000_00018343 PE=4 SV=1
A0A3P6AD13|A0A3P6AD13_BRAOL	3	20	161.07	21	13	14	18	18	0	1130	0	0	7	2	4	9	5	7		41792	Uncharacterized protein OS=Brassica oleracea OX=3712 GN=BOLC3T13828H PE=4 SV=1
A0A078G9T2|A0A078G9T2_BRANA	3	21	161.07	21	13	14	18	18	0	1130	0	0	7	2	4	9	5	7		41781	BnaA06g20460D protein OS=Brassica napus OX=3708 GN=BnaA06g20460D PE=3 SV=1
A0A0D3BGK1|A0A0D3BGK1_BRAOL	3	22	161.07	21	13	14	18	18	0	1130	0	0	7	2	4	9	5	7		41766	Uncharacterized protein OS=Brassica oleracea var. oleracea OX=109376 GN=106329240 PE=3 SV=1
A0A078HKC3|A0A078HKC3_BRANA	3	23	161.07	21	13	14	18	18	0	1130	0	0	7	2	4	9	5	7		41780	BnaC03g75050D protein OS=Brassica napus OX=3708 GN=BnaC03g75050D PE=3 SV=1
A0A3N6TBB2|A0A3N6TBB2_BRACR	8	377	160.06	46	45	46	45	46	1510	24600	2680	7980	5	5	3	7	3	5	Carbamidomethylation; Deamidation (NQ); Acetylation (Protein N-term)	7399	Uncharacterized protein (Fragment) OS=Brassica cretica OX=69181 GN=DY000_00017738 PE=4 SV=1
A0A0D3CJY0|A0A0D3CJY0_BRAOL	8	378	160.06	48	46	48	46	48	1510	24600	2680	7980	5	5	3	7	3	5	Carbamidomethylation; Deamidation (NQ); Acetylation (Protein N-term)	7158	Uncharacterized protein OS=Brassica oleracea var. oleracea OX=109376 GN=106343382 PE=4 SV=1
M4EEP2|M4EEP2_BRARP	8	379	160.06	48	46	48	46	48	1510	24600	2680	7980	5	5	3	7	3	5	Carbamidomethylation; Deamidation (NQ); Acetylation (Protein N-term)	7138	Uncharacterized protein OS=Brassica rapa subsp. pekinensis OX=51351 PE=4 SV=1
A0A397ZH64|A0A397ZH64_BRACM	8	380	160.06	48	46	48	46	48	1510	24600	2680	7980	5	5	3	7	3	5	Carbamidomethylation; Deamidation (NQ); Acetylation (Protein N-term)	7111	Uncharacterized protein OS=Brassica campestris OX=3711 GN=BRARA_E02605 PE=4 SV=1
J7G5T6|J7G5T6_BRANA	8	381	160.06	48	46	48	46	48	1510	24600	2680	7980	5	5	3	7	3	5	Carbamidomethylation; Deamidation (NQ); Acetylation (Protein N-term)	7158	Putative metallothionein type 3 OS=Brassica napus OX=3708 PE=4 SV=1
Q852U3|Q852U3_BRAJU	8	382	160.06	48	46	48	46	48	1510	24600	2680	7980	5	5	3	7	3	5	Carbamidomethylation; Deamidation (NQ); Acetylation (Protein N-term)	7138	Metallothionein type 3 OS=Brassica juncea OX=3707 GN=BjMT3a PE=2 SV=1
A0A3P6ENE0|A0A3P6ENE0_BRAOL	8	383	160.06	48	46	48	46	48	1510	24600	2680	7980	5	5	3	7	3	5	Carbamidomethylation; Deamidation (NQ); Acetylation (Protein N-term)	7158	Uncharacterized protein OS=Brassica oleracea OX=3712 GN=BOLC5T33870H PE=4 SV=1
A0A397XKZ5|A0A397XKZ5_BRACM	13	44	157	15	8	15	5	15	1350	1430	1760	2490	4	1	2	4	2	5	Carbamidomethylation	45221	Tubulin alpha chain OS=Brassica campestris OX=3711 GN=BRARA_J01612 PE=3 SV=1
M4DU69|M4DU69_BRARP	13	45	157	14	7	14	5	14	1350	1430	1760	2490	4	1	2	4	2	5	Carbamidomethylation	49682	Tubulin alpha chain OS=Brassica rapa subsp. pekinensis OX=51351 PE=3 SV=1
M4CDI0|M4CDI0_BRARP	13	46	157	14	7	14	5	14	1350	1430	1760	2490	4	1	2	4	2	5	Carbamidomethylation	49654	Tubulin alpha chain OS=Brassica rapa subsp. pekinensis OX=51351 PE=3 SV=1
A0A397XV51|A0A397XV51_BRACM	13	47	157	14	7	14	5	14	1350	1430	1760	2490	4	1	2	4	2	5	Carbamidomethylation	49654	Tubulin alpha chain OS=Brassica campestris OX=3711 GN=BRAA10T44069Z PE=3 SV=1
A0A0D3EDY8|A0A0D3EDY8_BRAOL	13	48	157	14	7	14	5	14	1350	1430	1760	2490	4	1	2	4	2	5	Carbamidomethylation	49668	Tubulin alpha chain OS=Brassica oleracea var. oleracea OX=109376 GN=106318519 PE=3 SV=1
A0A3P6AEQ1|A0A3P6AEQ1_BRACM	13	49	157	14	7	14	5	14	1350	1430	1760	2490	4	1	2	4	2	5	Carbamidomethylation	49682	Uncharacterized protein OS=Brassica campestris OX=3711 GN=BRAA02T05532Z PE=4 SV=1
A0A3P6EGP4|A0A3P6EGP4_BRAOL	13	50	157	14	7	14	5	14	1350	1430	1760	2490	4	1	2	4	2	5	Carbamidomethylation	49668	Uncharacterized protein OS=Brassica oleracea OX=3712 GN=BOLC9T58508H PE=4 SV=1
A0A1B1LN80|A0A1B1LN80_BRARC	13	51	157	14	7	14	5	14	1350	1430	1760	2490	4	1	2	4	2	5	Carbamidomethylation	49654	Tubulin alpha chain OS=Brassica rapa subsp. chinensis OX=93385 GN=TUA5 PE=2 SV=1
A0A3P6CWI0|A0A3P6CWI0_BRAOL	13	54	157	14	7	14	5	14	1350	1430	1760	2490	4	1	2	4	2	5	Carbamidomethylation	49698	Uncharacterized protein OS=Brassica oleracea OX=3712 GN=BOLC2T06980H PE=4 SV=1
A0A078HY73|A0A078HY73_BRANA	13	55	157	14	7	14	5	14	1350	1430	1760	2490	4	1	2	4	2	5	Carbamidomethylation	49668	Tubulin alpha chain OS=Brassica napus OX=3708 GN=BnaC02g09000D PE=3 SV=1
M4CQM8|M4CQM8_BRARP	13	56	157	14	7	14	5	14	1350	1430	1760	2490	4	1	2	4	2	5	Carbamidomethylation	49694	Tubulin alpha chain OS=Brassica rapa subsp. pekinensis OX=51351 PE=3 SV=1
A0A0D3AK04|A0A0D3AK04_BRAOL	13	57	157	14	7	14	5	14	1350	1430	1760	2490	4	1	2	4	2	5	Carbamidomethylation	49668	Tubulin alpha chain OS=Brassica oleracea var. oleracea OX=109376 GN=106327575 PE=3 SV=1
A0A398A0U7|A0A398A0U7_BRACM	13	58	157	14	7	14	5	14	1350	1430	1760	2490	4	1	2	4	2	5	Carbamidomethylation	49668	Tubulin alpha chain OS=Brassica campestris OX=3711 GN=BRAA03T10279Z PE=3 SV=1
A0A0D3B200|A0A0D3B200_BRAOL	13	59	157	14	7	14	5	14	1350	1430	1760	2490	4	1	2	4	2	5	Carbamidomethylation	49668	Tubulin alpha chain OS=Brassica oleracea var. oleracea OX=109376 GN=106334732 PE=3 SV=1
A0A3P6D5M7|A0A3P6D5M7_BRAOL	13	60	157	14	7	14	5	14	1350	1430	1760	2490	4	1	2	4	2	5	Carbamidomethylation	49668	Uncharacterized protein OS=Brassica oleracea OX=3712 GN=BOLC2T06979H PE=4 SV=1
A0A3P6ABP6|A0A3P6ABP6_BRAOL	13	61	157	14	7	14	5	14	1350	1430	1760	2490	4	1	2	4	2	5	Carbamidomethylation	49668	Uncharacterized protein OS=Brassica oleracea OX=3712 GN=BOLC3T13589H PE=4 SV=1
A0A0D2ZXE2|A0A0D2ZXE2_BRAOL	13	79	157	24	13	24	8	24	1350	1430	1760	2490	4	1	2	4	2	5	Carbamidomethylation	28456	Uncharacterized protein OS=Brassica oleracea var. oleracea OX=109376 PE=3 SV=1
M4CDH9|M4CDH9_BRARP	13	80	157	15	8	15	5	15	1350	1430	1760	2490	4	1	2	4	2	5	Carbamidomethylation	45462	Uncharacterized protein OS=Brassica rapa subsp. pekinensis OX=51351 PE=3 SV=1
A0A397ZEN4|A0A397ZEN4_BRACM	7	31	156.37	12	12	12	12	12	4340	6920	5770	6600	3	3	6	4	5	4		49866	Tubulin beta chain OS=Brassica campestris OX=3711 GN=BRAA05T20034Z PE=3 SV=1
A0A078H495|A0A078H495_BRANA	7	32	156.37	12	12	12	12	12	4340	6920	5770	6600	3	3	6	4	5	4		49866	Tubulin beta chain OS=Brassica napus OX=3708 GN=BnaA05g09090D PE=3 SV=1
A0A3P6BUF5|A0A3P6BUF5_BRAOL	7	33	156.37	11	11	11	11	11	4340	6920	5770	6600	3	3	6	4	5	4		54907	Uncharacterized protein (Fragment) OS=Brassica oleracea OX=3712 GN=BOLC4T22990H PE=4 SV=1
A0A0D3BS15|A0A0D3BS15_BRAOL	7	34	156.37	11	11	11	11	11	4340	6920	5770	6600	3	3	6	4	5	4		54847	Tubulin beta chain OS=Brassica oleracea var. oleracea OX=109376 PE=3 SV=1
M4CMF7|M4CMF7_BRARP	7	35	156.37	13	13	13	13	13	4340	6920	5770	6600	3	3	6	4	5	4		44969	Tubulin beta chain OS=Brassica rapa subsp. pekinensis OX=51351 PE=3 SV=1
A0A0D3AL07|A0A0D3AL07_BRAOL	11	160	153.85	47	15	30	30	47	760	4040	4310	5300	4	4	1	4	5	5	Carbamidomethylation; Deamidation (NQ)	11375	Non-specific lipid-transfer protein OS=Brassica oleracea var. oleracea OX=109376 GN=106325159 PE=3 SV=1
A0A398A856|A0A398A856_BRACM	11	161	153.85	47	15	30	30	47	760	4040	4310	5300	4	4	1	4	5	5	Carbamidomethylation; Deamidation (NQ)	11375	Non-specific lipid-transfer protein OS=Brassica campestris OX=3711 GN=BRARA_B01105 PE=3 SV=1
Q19R27|Q19R27_BRANA	11	162	153.85	47	15	30	30	47	760	4040	4310	5300	4	4	1	4	5	5	Carbamidomethylation; Deamidation (NQ)	11409	Non-specific lipid-transfer protein OS=Brassica napus OX=3708 PE=2 SV=1
M4DUX9|M4DUX9_BRARP	11	163	153.85	47	15	30	30	47	760	4040	4310	5300	4	4	1	4	5	5	Carbamidomethylation; Deamidation (NQ)	11375	Non-specific lipid-transfer protein OS=Brassica rapa subsp. pekinensis OX=51351 PE=3 SV=1
A0A078H7A9|A0A078H7A9_BRANA	9	241	148.42	18	18	18	18	9	1290	0	2260	2210	4	1	5	3	5	3		16633	BnaA09g11620D protein OS=Brassica napus OX=3708 GN=BnaA09g11620D PE=4 SV=1
A0A397XTH3|A0A397XTH3_BRACM	9	242	148.42	18	18	18	18	9	1290	0	2260	2210	4	1	5	3	5	3		16632	Uncharacterized protein OS=Brassica campestris OX=3711 GN=BRARA_I01337 PE=4 SV=1
M4EFY3|M4EFY3_BRARP	9	243	148.42	18	18	18	18	9	1290	0	2260	2210	4	1	5	3	5	3		16760	Uncharacterized protein OS=Brassica rapa subsp. pekinensis OX=51351 PE=4 SV=1
A0A3P5XWW3|A0A3P5XWW3_BRACM	9	244	148.42	18	18	18	18	9	1290	0	2260	2210	4	1	5	3	5	3		16760	Uncharacterized protein OS=Brassica campestris OX=3711 GN=BRAA09T37078Z PE=4 SV=1
M4CND2|M4CND2_BRARP	5	579	148.08	28	28	28	26	19	380	0	1580	184	4	4	5	7	4	5	Carbamidomethylation; Acetylation (Protein N-term)	8033	Uncharacterized protein OS=Brassica rapa subsp. pekinensis OX=51351 PE=4 SV=1
A0A3P5ZDQ0|A0A3P5ZDQ0_BRACM	5	580	148.08	28	28	28	26	19	380	0	1580	184	4	4	5	7	4	5	Carbamidomethylation; Acetylation (Protein N-term)	8077	Uncharacterized protein OS=Brassica campestris OX=3711 GN=BRAA03T09455Z PE=4 SV=1
A0A397XPW8|A0A397XPW8_BRACM	5	581	148.08	28	28	28	26	19	380	0	1580	184	4	4	5	7	4	5	Carbamidomethylation; Acetylation (Protein N-term)	8031	Uncharacterized protein OS=Brassica campestris OX=3711 GN=BRARA_J02884 PE=4 SV=1
A0A3P6EUJ1|A0A3P6EUJ1_BRAOL	5	582	148.08	28	28	28	26	19	380	0	1580	184	4	4	5	7	4	5	Carbamidomethylation; Acetylation (Protein N-term)	8031	Uncharacterized protein OS=Brassica oleracea OX=3712 GN=BOLC9T60152H PE=4 SV=1
sp|P56170|MT23_BRAJU	5	583	148.08	28	28	28	26	19	380	0	1580	184	4	4	5	7	4	5	Carbamidomethylation; Acetylation (Protein N-term)	8033	Metallothionein-like protein type 2 MT2-22 OS=Brassica juncea OX=3707 PE=3 SV=1
sp|P56172|MT25_BRAJU	5	584	148.08	28	28	28	26	19	380	0	1580	184	4	4	5	7	4	5	Carbamidomethylation; Acetylation (Protein N-term)	8059	Metallothionein-like protein type 2 MT2-28 OS=Brassica juncea OX=3707 PE=3 SV=1
A0A078JCT1|A0A078JCT1_BRANA	5	585	148.08	28	28	28	26	19	380	0	1580	184	4	4	5	7	4	5	Carbamidomethylation; Acetylation (Protein N-term)	8031	BnaA10g27170D protein OS=Brassica napus OX=3708 GN=BnaCnng40400D PE=4 SV=1
M4CZE8|M4CZE8_BRARP	5	586	148.08	28	28	28	26	19	380	0	1580	184	4	4	5	7	4	5	Carbamidomethylation; Acetylation (Protein N-term)	8031	Uncharacterized protein OS=Brassica rapa subsp. pekinensis OX=51351 PE=4 SV=1
A0A397ZTW8|A0A397ZTW8_BRACM	5	587	148.08	28	28	28	26	19	380	0	1580	184	4	4	5	7	4	5	Carbamidomethylation; Acetylation (Protein N-term)	8033	Uncharacterized protein OS=Brassica campestris OX=3711 GN=BRARA_C00067 PE=4 SV=1
A0A078J101|A0A078J101_BRANA	5	588	148.08	28	28	28	26	19	380	0	1580	184	4	4	5	7	4	5	Carbamidomethylation; Acetylation (Protein N-term)	8077	BnaA03g54880D protein OS=Brassica napus OX=3708 GN=BnaA03g54880D PE=4 SV=1
B7X6W1|B7X6W1_BRARC	2	384	140.59	48	48	42	48	48	5800	2890	20000	6100	3	3	8	4	8	6	Carbamidomethylation; Deamidation (NQ)	8555	Defensin 1.2 OS=Brassica rapa subsp. chinensis OX=93385 GN=BcAF PE=2 SV=1
M4DH32|M4DH32_BRARP	2	385	140.59	48	48	42	48	48	5800	2890	20000	6100	3	3	8	4	8	6	Carbamidomethylation; Deamidation (NQ)	8555	Uncharacterized protein OS=Brassica rapa subsp. pekinensis OX=51351 PE=3 SV=1
sp|Q39313|DEF3_BRANA	2	386	140.59	48	48	42	48	48	5800	2890	20000	6100	3	3	8	4	8	6	Carbamidomethylation; Deamidation (NQ)	8555	Defensin-like protein 3 OS=Brassica napus OX=3708 GN=AFP3 PE=3 SV=1
B1N8L9|B1N8L9_BRAOG	2	387	140.59	48	48	42	48	48	5800	2890	20000	6100	3	3	8	4	8	6	Carbamidomethylation; Deamidation (NQ)	8555	Defensin OS=Brassica oleracea var. gemmifera OX=178616 PE=2 SV=1
A0A397YU40|A0A397YU40_BRACM	2	388	140.59	48	48	42	48	48	5800	2890	20000	6100	3	3	8	4	8	6	Carbamidomethylation; Deamidation (NQ)	8567	Uncharacterized protein OS=Brassica campestris OX=3711 GN=BRARA_G03384 PE=3 SV=1
A0A3P6BU05|A0A3P6BU05_BRACM	2	389	140.59	48	48	42	48	48	5800	2890	20000	6100	3	3	8	4	8	6	Carbamidomethylation; Deamidation (NQ)	8555	Uncharacterized protein OS=Brassica campestris OX=3711 GN=BRAA07T31672Z PE=4 SV=1
Q58QQ0|Q58QQ0_BRANA	2	390	140.59	48	48	42	48	48	5800	2890	20000	6100	3	3	8	4	8	6	Carbamidomethylation; Deamidation (NQ)	8555	Defensin 1.2 OS=Brassica napus OX=3708 GN=def3 PE=2 SV=1
A0A3N6RVS7|A0A3N6RVS7_BRACR	12	95	136.98	16	11	11	16	16	434	1410	3770	2710	3	3	4	3	4	4	Carbamidomethylation; Deamidation (NQ)	35947	Uncharacterized protein OS=Brassica cretica OX=69181 GN=DY000_00012025 PE=4 SV=1
M4CR80|M4CR80_BRARP	12	97	136.98	45	31	31	45	45	434	1410	3770	2710	3	3	4	3	4	4	Carbamidomethylation; Deamidation (NQ)	11615	Non-specific lipid-transfer protein OS=Brassica rapa subsp. pekinensis OX=51351 PE=3 SV=1
A0A397ZVF3|A0A397ZVF3_BRACM	12	98	136.98	45	31	31	45	45	434	1410	3770	2710	3	3	4	3	4	4	Carbamidomethylation; Deamidation (NQ)	11615	Non-specific lipid-transfer protein OS=Brassica campestris OX=3711 GN=BRARA_C01093 PE=3 SV=1
A0A3P6A2T0|A0A3P6A2T0_BRACM	12	99	136.98	45	31	31	45	45	434	1410	3770	2710	3	3	4	3	4	4	Carbamidomethylation; Deamidation (NQ)	11811	Uncharacterized protein OS=Brassica campestris OX=3711 GN=BRAA03T10488Z PE=4 SV=1
A0A3P6APZ9|A0A3P6APZ9_BRAOL	12	100	136.98	45	31	31	45	45	434	1410	3770	2710	3	3	4	3	4	4	Carbamidomethylation; Deamidation (NQ)	11811	Uncharacterized protein OS=Brassica oleracea OX=3712 GN=BOLC3T13830H PE=4 SV=1
A0A078INH1|A0A078INH1_BRANA	14	52	130	12	5	12	3	12	3570	2080	2100	1780	4	1	3	4	1	4	Carbamidomethylation	49538	Tubulin alpha chain OS=Brassica napus OX=3708 GN=BnaA06g37700D PE=3 SV=1
A0A397YFK3|A0A397YFK3_BRACM	14	53	130	12	5	12	3	12	3570	2080	2100	1780	4	1	3	4	1	4	Carbamidomethylation	49541	Tubulin alpha chain OS=Brassica campestris OX=3711 GN=BRAA08T32372Z PE=3 SV=1
A0A3N6S3X9|A0A3N6S3X9_BRACR	14	62	130	13	6	13	3	13	3570	2080	2100	1780	4	1	3	4	1	4	Carbamidomethylation	45610	Uncharacterized protein OS=Brassica cretica OX=69181 GN=DY000_00001020 PE=4 SV=1
A0A078GVZ3|A0A078GVZ3_BRANA	14	63	130	12	6	12	3	12	3570	2080	2100	1780	4	1	3	4	1	4	Carbamidomethylation	47485	Tubulin alpha chain OS=Brassica napus OX=3708 GN=BnaA05g16010D PE=3 SV=1
A0A078JJJ6|A0A078JJJ6_BRANA	14	64	130	12	6	12	3	12	3570	2080	2100	1780	4	1	3	4	1	4	Carbamidomethylation	48064	Tubulin alpha chain OS=Brassica napus OX=3708 GN=BnaCnng51680D PE=3 SV=1
Q1ZZV1|Q1ZZV1_BRARO	14	65	130	12	5	12	3	12	3570	2080	2100	1780	4	1	3	4	1	4	Carbamidomethylation	49538	Tubulin alpha chain OS=Brassica rapa subsp. oleifera OX=145471 PE=2 SV=1
A0A397ZHU5|A0A397ZHU5_BRACM	14	66	130	12	5	12	3	12	3570	2080	2100	1780	4	1	3	4	1	4	Carbamidomethylation	49568	Tubulin alpha chain OS=Brassica campestris OX=3711 GN=BRAA05T20944Z PE=3 SV=1
A0A3P6GUY4|A0A3P6GUY4_BRAOL	14	67	130	12	5	12	3	12	3570	2080	2100	1780	4	1	3	4	1	4	Carbamidomethylation	49538	Uncharacterized protein OS=Brassica oleracea OX=3712 GN=BOLC6T35608H PE=4 SV=1
M4DQN2|M4DQN2_BRARP	14	68	130	12	5	12	3	12	3570	2080	2100	1780	4	1	3	4	1	4	Carbamidomethylation	49510	Tubulin alpha chain OS=Brassica rapa subsp. pekinensis OX=51351 PE=3 SV=1
A0A3N6SZY7|A0A3N6SZY7_BRACR	14	69	130	12	5	12	3	12	3570	2080	2100	1780	4	1	3	4	1	4	Carbamidomethylation	49538	Uncharacterized protein OS=Brassica cretica OX=69181 GN=DY000_00024167 PE=4 SV=1
A0A397YWC1|A0A397YWC1_BRACM	14	70	130	12	5	12	3	12	3570	2080	2100	1780	4	1	3	4	1	4	Carbamidomethylation	49538	Tubulin alpha chain OS=Brassica campestris OX=3711 GN=BRAA06T23550Z PE=3 SV=1
M4DCL6|M4DCL6_BRARP	14	71	130	12	5	12	3	12	3570	2080	2100	1780	4	1	3	4	1	4	Carbamidomethylation	49541	Tubulin alpha chain OS=Brassica rapa subsp. pekinensis OX=51351 PE=3 SV=1
A0A078EVJ4|A0A078EVJ4_BRANA	14	72	130	12	5	12	3	12	3570	2080	2100	1780	4	1	3	4	1	4	Carbamidomethylation	49541	Tubulin alpha chain OS=Brassica napus OX=3708 GN=BnaA08g02320D PE=3 SV=1
A0A3P6DKB8|A0A3P6DKB8_BRAOL	14	73	130	12	5	12	3	12	3570	2080	2100	1780	4	1	3	4	1	4	Carbamidomethylation	49568	Uncharacterized protein OS=Brassica oleracea OX=3712 GN=BOLC2T11899H PE=4 SV=1
A0A0D3BMD9|A0A0D3BMD9_BRAOL	14	74	130	12	5	12	3	12	3570	2080	2100	1780	4	1	3	4	1	4	Carbamidomethylation	49541	Tubulin alpha chain OS=Brassica oleracea var. oleracea OX=109376 GN=106334604 PE=3 SV=1
M4FEX6|M4FEX6_BRARP	14	75	130	12	5	12	3	12	3570	2080	2100	1780	4	1	3	4	1	4	Carbamidomethylation	49633	Tubulin alpha chain OS=Brassica rapa subsp. pekinensis OX=51351 PE=3 SV=1
A0A3P6BPJ1|A0A3P6BPJ1_BRAOL	14	76	130	11	5	11	3	11	3570	2080	2100	1780	4	1	3	4	1	4	Carbamidomethylation	52463	Uncharacterized protein OS=Brassica oleracea OX=3712 GN=BOLC3T21256H PE=4 SV=1
A0A0D3CPM5|A0A0D3CPM5_BRAOL	14	77	130	11	5	11	3	11	3570	2080	2100	1780	4	1	3	4	1	4	Carbamidomethylation	53232	Tubulin alpha chain OS=Brassica oleracea var. oleracea OX=109376 PE=3 SV=1
A0A3N6Q2Y7|A0A3N6Q2Y7_BRACR	14	78	130	13	6	13	3	13	3570	2080	2100	1780	4	1	3	4	1	4	Carbamidomethylation	46477	Uncharacterized protein OS=Brassica cretica OX=69181 GN=DY000_00007775 PE=4 SV=1
Q6UBL2|Q6UBL2_BRANA	14	82	130	12	5	12	3	12	3570	2080	2100	1780	4	1	3	4	1	4	Carbamidomethylation	49437	Tubulin alpha chain OS=Brassica napus OX=3708 GN=TUA1 PE=2 SV=1
A0A397YXP8|A0A397YXP8_BRACM	19	254	120.4	7	7	7	4	7	1140	800	328	818	2	2	2	2	1	2	Carbamidomethylation; Deamidation (NQ)	44415	Glyceraldehyde-3-phosphate dehydrogenase OS=Brassica campestris OX=3711 GN=BRARA_G02076 PE=3 SV=1
A0A3P5YXZ9|A0A3P5YXZ9_BRACM	19	255	120.4	7	7	7	4	7	1140	800	328	818	2	2	2	2	1	2	Carbamidomethylation; Deamidation (NQ)	45361	Uncharacterized protein OS=Brassica campestris OX=3711 GN=BRAA06T24390Z PE=4 SV=1
M4EBA9|M4EBA9_BRARP	19	256	120.4	7	7	7	4	7	1140	800	328	818	2	2	2	2	1	2	Carbamidomethylation; Deamidation (NQ)	45295	Glyceraldehyde-3-phosphate dehydrogenase OS=Brassica rapa subsp. pekinensis OX=51351 PE=3 SV=1
A0A397YWF6|A0A397YWF6_BRACM	19	257	120.4	7	7	7	4	7	1140	800	328	818	2	2	2	2	1	2	Carbamidomethylation; Deamidation (NQ)	45605	Glyceraldehyde-3-phosphate dehydrogenase OS=Brassica campestris OX=3711 GN=BRARA_F01129 PE=3 SV=1
A0A0D3ARQ8|A0A0D3ARQ8_BRAOL	19	258	120.4	7	7	7	4	7	1140	800	328	818	2	2	2	2	1	2	Carbamidomethylation; Deamidation (NQ)	44534	Glyceraldehyde-3-phosphate dehydrogenase OS=Brassica oleracea var. oleracea OX=109376 GN=106324681 PE=3 SV=1
A0A398ABU0|A0A398ABU0_BRACM	19	261	120.4	7	7	7	4	7	1140	800	328	818	2	2	2	2	1	2	Carbamidomethylation; Deamidation (NQ)	44515	Glyceraldehyde-3-phosphate dehydrogenase OS=Brassica campestris OX=3711 GN=BRARA_B02372 PE=3 SV=1
A0A3P6AP27|A0A3P6AP27_BRACM	19	262	120.4	7	7	7	4	7	1140	800	328	818	2	2	2	2	1	2	Carbamidomethylation; Deamidation (NQ)	43971	Uncharacterized protein OS=Brassica campestris OX=3711 GN=BRAA02T07288Z PE=4 SV=1
M4CW19|M4CW19_BRARP	19	263	120.4	7	7	7	4	7	1140	800	328	818	2	2	2	2	1	2	Carbamidomethylation; Deamidation (NQ)	43955	Glyceraldehyde-3-phosphate dehydrogenase OS=Brassica rapa subsp. pekinensis OX=51351 PE=3 SV=1
A0A078GJI0|A0A078GJI0_BRANA	19	264	120.4	7	7	7	4	7	1140	800	328	818	2	2	2	2	1	2	Carbamidomethylation; Deamidation (NQ)	43886	Glyceraldehyde-3-phosphate dehydrogenase OS=Brassica napus OX=3708 GN=BnaC01g30110D PE=3 SV=1
A0A078GA61|A0A078GA61_BRANA	19	265	120.4	7	7	7	4	7	1140	800	328	818	2	2	2	2	1	2	Carbamidomethylation; Deamidation (NQ)	44377	Glyceraldehyde-3-phosphate dehydrogenase OS=Brassica napus OX=3708 GN=BnaC02g25850D PE=3 SV=1
A0A3P6DT25|A0A3P6DT25_BRAOL	19	266	120.4	7	7	7	4	7	1140	800	328	818	2	2	2	2	1	2	Carbamidomethylation; Deamidation (NQ)	44648	Uncharacterized protein OS=Brassica oleracea OX=3712 GN=BOLC2T09664H PE=4 SV=1
A0A0D3CVT1|A0A0D3CVT1_BRAOL	19	268	120.4	7	7	7	4	7	1140	800	328	818	2	2	2	2	1	2	Carbamidomethylation; Deamidation (NQ)	44434	Glyceraldehyde-3-phosphate dehydrogenase OS=Brassica oleracea var. oleracea OX=109376 GN=106296770 PE=3 SV=1
A0A3P6H3E4|A0A3P6H3E4_BRAOL	19	269	120.4	7	7	7	4	7	1140	800	328	818	2	2	2	2	1	2	Carbamidomethylation; Deamidation (NQ)	44690	Uncharacterized protein OS=Brassica oleracea OX=3712 GN=BOLC6T38145H PE=4 SV=1
M4CHC3|M4CHC3_BRARP	19	270	120.4	7	7	7	4	7	1140	800	328	818	2	2	2	2	1	2	Carbamidomethylation; Deamidation (NQ)	45037	Glyceraldehyde-3-phosphate dehydrogenase OS=Brassica rapa subsp. pekinensis OX=51351 PE=3 SV=1
A0A3P6BS10|A0A3P6BS10_BRACM	19	271	120.4	7	7	7	4	7	1140	800	328	818	2	2	2	2	1	2	Carbamidomethylation; Deamidation (NQ)	45133	Uncharacterized protein OS=Brassica campestris OX=3711 GN=BRAA07T30354Z PE=4 SV=1
A0A3N6PN52|A0A3N6PN52_BRACR	19	309	120.4	6	6	6	3	6	1140	800	328	818	2	2	2	2	1	2	Carbamidomethylation; Deamidation (NQ)	55551	Uncharacterized protein OS=Brassica cretica OX=69181 GN=DY000_00000308 PE=4 SV=1
A0A3P6FB23|A0A3P6FB23_BRAOL	19	318	120.4	7	7	7	4	7	1140	800	328	818	2	2	2	2	1	2	Carbamidomethylation; Deamidation (NQ)	45202	Uncharacterized protein OS=Brassica oleracea OX=3712 GN=BOLC5T30172H PE=4 SV=1
A0A0D3CAQ3|A0A0D3CAQ3_BRAOL	19	319	120.4	7	7	7	4	7	1140	800	328	818	2	2	2	2	1	2	Carbamidomethylation; Deamidation (NQ)	45655	Glyceraldehyde-3-phosphate dehydrogenase OS=Brassica oleracea var. oleracea OX=109376 GN=106292581 PE=3 SV=1
A0A078H9I5|A0A078H9I5_BRANA	19	320	120.4	7	7	7	4	7	1140	800	328	818	2	2	2	2	1	2	Carbamidomethylation; Deamidation (NQ)	45448	Glyceraldehyde-3-phosphate dehydrogenase OS=Brassica napus OX=3708 GN=BnaA06g10900D PE=3 SV=1
A0A078H920|A0A078H920_BRANA	19	321	120.4	7	7	7	4	7	1140	800	328	818	2	2	2	2	1	2	Carbamidomethylation; Deamidation (NQ)	45655	Glyceraldehyde-3-phosphate dehydrogenase OS=Brassica napus OX=3708 GN=BnaC05g12400D PE=3 SV=1
M4DQ89|M4DQ89_BRARP	24	84	111.68	36	0	36	0	0		5010			4	4	0	5	0	0	Oxidation (M)	11387	Histone H4 OS=Brassica rapa subsp. pekinensis OX=51351 PE=3 SV=1
A0A397ZXC0|A0A397ZXC0_BRACM	24	85	111.68	37	0	37	0	0		5010			4	4	0	5	0	0	Oxidation (M)	10978	Histone H4 (Fragment) OS=Brassica campestris OX=3711 GN=BRARA_C01220 PE=3 SV=1
A0A078H5R4|A0A078H5R4_BRANA	24	86	111.68	36	0	36	0	0		5010			4	4	0	5	0	0	Oxidation (M)	11409	Histone H4 OS=Brassica napus OX=3708 GN=BnaC08g02310D PE=3 SV=1
A0A3P6AIN4|A0A3P6AIN4_BRAOL	24	87	111.68	36	0	36	0	0		5010			4	4	0	5	0	0	Oxidation (M)	11409	Uncharacterized protein OS=Brassica oleracea OX=3712 GN=BOLC2T07328H PE=4 SV=1
A0A3N6TCB2|A0A3N6TCB2_BRACR	24	88	111.68	36	0	36	0	0		5010			4	4	0	5	0	0	Oxidation (M)	11409	Uncharacterized protein OS=Brassica cretica OX=69181 GN=DY000_00014888 PE=4 SV=1
A0A397YYV3|A0A397YYV3_BRACM	24	89	111.68	36	0	36	0	0		5010			4	4	0	5	0	0	Oxidation (M)	11409	Histone H4 OS=Brassica campestris OX=3711 GN=BRAA02T05775Z PE=3 SV=1
M4C8F3|M4C8F3_BRARP	24	90	111.68	36	0	36	0	0		5010			4	4	0	5	0	0	Oxidation (M)	11409	Histone H4 OS=Brassica rapa subsp. pekinensis OX=51351 PE=3 SV=1
A0A0D3C2P6|A0A0D3C2P6_BRAOL	24	91	111.68	36	0	36	0	0		5010			4	4	0	5	0	0	Oxidation (M)	11409	Histone H4 OS=Brassica oleracea var. oleracea OX=109376 GN=106329410 PE=3 SV=1
A0A3P5Y9W5|A0A3P5Y9W5_BRACM	24	92	111.68	33	0	33	0	0		5010			4	4	0	5	0	0	Oxidation (M)	12891	Uncharacterized protein (Fragment) OS=Brassica campestris OX=3711 GN=BRAA09T41968Z PE=4 SV=1
A0A397ZZE2|A0A397ZZE2_BRACM	24	93	111.68	24	0	24	0	0		5010			4	4	0	5	0	0	Oxidation (M)	17726	Histone H4 (Fragment) OS=Brassica campestris OX=3711 GN=BRARA_C01885 PE=3 SV=1
A0A0D3DSU9|A0A0D3DSU9_BRAOL	24	94	111.68	13	0	13	0	0		5010			4	4	0	5	0	0	Oxidation (M)	32082	Histone H4 OS=Brassica oleracea var. oleracea OX=109376 PE=3 SV=1
A0A078F4M3|A0A078F4M3_BRANA	27	172	107.9	21	0	7	5	8		2120	702		3	2	0	2	1	1	Deamidation (NQ); Acetylation (Protein N-term)	16512	BnaC09g12250D protein OS=Brassica napus OX=3708 GN=BnaC09g12250D PE=4 SV=1
A0A3P6DPJ6|A0A3P6DPJ6_BRAOL	27	173	107.9	21	0	7	5	8		2120	702		3	2	0	2	1	1	Deamidation (NQ); Acetylation (Protein N-term)	16512	Uncharacterized protein OS=Brassica oleracea OX=3712 GN=BOLC9T54683H PE=4 SV=1
A0A0D3E4A3|A0A0D3E4A3_BRAOL	27	174	107.9	21	0	7	5	8		2120	702		3	2	0	2	1	1	Deamidation (NQ); Acetylation (Protein N-term)	16512	Uncharacterized protein OS=Brassica oleracea var. oleracea OX=109376 GN=106319507 PE=4 SV=1
A0A3P6BA14|A0A3P6BA14_BRAOL	22	101	106.82	11	0	0	11	7			993	0	3	2	0	0	4	2		48517	Uncharacterized protein OS=Brassica oleracea OX=3712 GN=BOLC3T20769H PE=4 SV=1
A0A3P6BUB0|A0A3P6BUB0_BRAOL	22	102	106.82	11	0	0	11	7			993	0	3	2	0	0	4	2		49158	Uncharacterized protein OS=Brassica oleracea OX=3712 GN=BOLC3T20771H PE=4 SV=1
A0A078JTL8|A0A078JTL8_BRANA	22	107	106.82	12	0	0	12	8			993	0	3	2	0	0	4	2		46934	BnaAnng31450D protein OS=Brassica napus OX=3708 GN=BnaAnng31450D PE=4 SV=1
M4F2B6|M4F2B6_BRARP	22	171	106.82	11	0	0	11	7			993	0	3	2	0	0	4	2		48529	Uncharacterized protein OS=Brassica rapa subsp. pekinensis OX=51351 PE=4 SV=1
Q852U1|Q852U1_BRAJU	21	286	106.53	45	19	25	45	25	0	0	1180	0	2	2	1	2	3	1	Carbamidomethylation; Acetylation (Protein N-term)	7221	Metallothionein type 3 OS=Brassica juncea OX=3707 GN=BjMT3c PE=2 SV=1
A0A3P6AIS2|A0A3P6AIS2_BRAOL	21	391	106.53	46	20	26	46	26	0	0	1180	0	2	2	1	2	3	1	Carbamidomethylation; Acetylation (Protein N-term)	7002	Uncharacterized protein OS=Brassica oleracea OX=3712 GN=BOLC3T17038H PE=4 SV=1
A0A3N6SKZ4|A0A3N6SKZ4_BRACR	21	392	106.53	46	20	26	46	26	0	0	1180	0	2	2	1	2	3	1	Carbamidomethylation; Acetylation (Protein N-term)	6988	Uncharacterized protein OS=Brassica cretica OX=69181 GN=DY000_00006709 PE=4 SV=1
A0A0D3BBG3|A0A0D3BBG3_BRAOL	21	393	106.53	46	20	26	46	26	0	0	1180	0	2	2	1	2	3	1	Carbamidomethylation; Acetylation (Protein N-term)	7002	Uncharacterized protein OS=Brassica oleracea var. oleracea OX=109376 GN=106332528 PE=4 SV=1
A0A0D3CT06|A0A0D3CT06_BRAOL	20	175	105.34	43	0	43	19	34		552		289	3	1	0	3	1	3	Deamidation (NQ)	9362	Uncharacterized protein OS=Brassica oleracea var. oleracea OX=109376 PE=4 SV=1
A0A3P6FTI4|A0A3P6FTI4_BRAOL	20	176	105.34	43	0	43	19	34		552		289	3	1	0	3	1	3	Deamidation (NQ)	9362	Uncharacterized protein OS=Brassica oleracea OX=3712 GN=BOLC6T37086H PE=4 SV=1
A0A078JJ05|A0A078JJ05_BRANA	20	177	105.34	43	0	43	19	34		552		289	3	1	0	3	1	3	Deamidation (NQ)	9362	BnaCnng46650D protein OS=Brassica napus OX=3708 GN=BnaCnng46650D PE=4 SV=1
M4EI31|M4EI31_BRARP	10	178	104.71	41	13	41	31	31	363	375	665	620	3	1	3	5	3	4	Deamidation (NQ)	9389	Uncharacterized protein OS=Brassica rapa subsp. pekinensis OX=51351 PE=4 SV=1
A0A397YL23|A0A397YL23_BRACM	10	201	104.71	41	13	41	31	31	363	375	665	620	3	1	3	5	3	4	Deamidation (NQ)	9417	Uncharacterized protein OS=Brassica campestris OX=3711 GN=BRAA07T29714Z PE=4 SV=1
A0A0D3D748|A0A0D3D748_BRAOL	17	259	103.36	17	6	17	17	17	1100	2200	1400	1520	2	2	1	2	3	2		17753	Uncharacterized protein OS=Brassica oleracea var. oleracea OX=109376 GN=106302112 PE=4 SV=1
A0A078D4W1|A0A078D4W1_BRANA	17	260	103.36	17	6	17	17	17	1100	2200	1400	1520	2	2	1	2	3	2		17741	BnaC03g72450D protein OS=Brassica napus OX=3708 GN=BnaC03g72450D PE=4 SV=1
A0A078K0K2|A0A078K0K2_BRANA	17	287	103.36	36	12	36	36	36	1100	2200	1400	1520	2	2	1	2	3	2		8387	BnaCnng72870D protein (Fragment) OS=Brassica napus OX=3708 GN=BnaCnng72870D PE=4 SV=1
A0A078JX72|A0A078JX72_BRANA	17	288	103.36	33	11	33	33	33	1100	2200	1400	1520	2	2	1	2	3	2		9272	BnaA08g30590D protein (Fragment) OS=Brassica napus OX=3708 GN=BnaA08g30590D PE=4 SV=1
A0A078HQW3|A0A078HQW3_BRANA	17	289	103.36	27	9	27	27	27	1100	2200	1400	1520	2	2	1	2	3	2		11485	BnaC09g21810D protein OS=Brassica napus OX=3708 GN=BnaC09g21810D PE=4 SV=1
A0A078JY26|A0A078JY26_BRANA	17	290	103.36	26	9	26	26	26	1100	2200	1400	1520	2	2	1	2	3	2		11748	BnaAnng33460D protein (Fragment) OS=Brassica napus OX=3708 GN=BnaAnng33460D PE=4 SV=1
A0A078I8E7|A0A078I8E7_BRANA	17	291	103.36	18	6	18	18	18	1100	2200	1400	1520	2	2	1	2	3	2		17179	BnaA09g19810D protein OS=Brassica napus OX=3708 GN=BnaA09g19810D PE=4 SV=1
A0A3P6E9S3|A0A3P6E9S3_BRAOL	17	292	103.36	17	6	17	17	17	1100	2200	1400	1520	2	2	1	2	3	2		17397	Uncharacterized protein OS=Brassica oleracea OX=3712 GN=BOLC7T41948H PE=4 SV=1
A0A078ILB0|A0A078ILB0_BRANA	17	293	103.36	17	6	17	17	17	1100	2200	1400	1520	2	2	1	2	3	2		17397	BnaCnng19460D protein OS=Brassica napus OX=3708 GN=BnaCnng19460D PE=4 SV=1
A0A078GZ20|A0A078GZ20_BRANA	17	294	103.36	17	6	17	17	17	1100	2200	1400	1520	2	2	1	2	3	2		17523	BnaA05g08370D protein OS=Brassica napus OX=3708 GN=BnaA05g08370D PE=4 SV=1
A0A397Z8D4|A0A397Z8D4_BRACM	17	295	103.36	17	6	17	17	17	1100	2200	1400	1520	2	2	1	2	3	2		17523	Uncharacterized protein OS=Brassica campestris OX=3711 GN=BRAA05T19945Z PE=4 SV=1
A0A0D3BRQ7|A0A0D3BRQ7_BRAOL	17	296	103.36	17	6	17	17	17	1100	2200	1400	1520	2	2	1	2	3	2		17626	Uncharacterized protein OS=Brassica oleracea var. oleracea OX=109376 GN=106341779 PE=4 SV=1
A0A3P6BTS6|A0A3P6BTS6_BRAOL	17	297	103.36	17	6	17	17	17	1100	2200	1400	1520	2	2	1	2	3	2		17580	Uncharacterized protein OS=Brassica oleracea OX=3712 GN=BOLC4T22888H PE=4 SV=1
A0A0D3ACM7|A0A0D3ACM7_BRAOL	17	298	103.36	7	2	7	7	7	1100	2200	1400	1520	2	2	1	2	3	2		42665	Uncharacterized protein OS=Brassica oleracea var. oleracea OX=109376 GN=106315597 PE=4 SV=1
D8L1X7|D8L1X7_BRANA	17	299	103.36	7	2	7	7	7	1100	2200	1400	1520	2	2	1	2	3	2		42665	Ubiquitin 10.2 OS=Brassica napus OX=3708 GN=UBQ10.2 PE=2 SV=1
A0A0D3BEK5|A0A0D3BEK5_BRAOL	17	300	103.36	6	2	6	6	6	1100	2200	1400	1520	2	2	1	2	3	2		51206	Uncharacterized protein OS=Brassica oleracea var. oleracea OX=109376 GN=106334294 PE=4 SV=1
D8L1X6|D8L1X6_BRANA	17	301	103.36	6	2	6	6	6	1100	2200	1400	1520	2	2	1	2	3	2		51206	Ubiquitin 10.1 OS=Brassica napus OX=3708 GN=UBQ10.1 PE=2 SV=1
A0A0D3DHW6|A0A0D3DHW6_BRAOL	15	239	99.03	13	13	5	5	13	1510	623	497	1120	2	2	4	1	1	4	Carbamidomethylation	23156	Uncharacterized protein OS=Brassica oleracea var. oleracea OX=109376 GN=106303681 PE=4 SV=1
A0A3P6E9N1|A0A3P6E9N1_BRAOL	15	240	99.03	13	13	5	5	13	1510	623	497	1120	2	2	4	1	1	4	Carbamidomethylation	23165	Uncharacterized protein OS=Brassica oleracea OX=3712 GN=BOLC7T46563H PE=4 SV=1
M4D588|M4D588_BRARP	15	245	99.03	13	13	5	5	13	1510	623	497	1120	2	2	4	1	1	4	Carbamidomethylation	23097	Uncharacterized protein OS=Brassica rapa subsp. pekinensis OX=51351 PE=4 SV=1
A0A3P6FJS0|A0A3P6FJS0_BRAOL	15	246	99.03	13	13	5	5	13	1510	623	497	1120	2	2	4	1	1	4	Carbamidomethylation	23097	Uncharacterized protein OS=Brassica oleracea OX=3712 GN=BOLC1T00303H PE=4 SV=1
A0A398AHQ9|A0A398AHQ9_BRACM	15	247	99.03	13	13	5	5	13	1510	623	497	1120	2	2	4	1	1	4	Carbamidomethylation	23097	Uncharacterized protein OS=Brassica campestris OX=3711 GN=BRAA01T00267Z PE=4 SV=1
A0A078ICJ5|A0A078ICJ5_BRANA	15	248	99.03	13	13	5	5	13	1510	623	497	1120	2	2	4	1	1	4	Carbamidomethylation	23113	BnaAnng08270D protein OS=Brassica napus OX=3708 GN=BnaAnng08270D PE=4 SV=1
M4DMJ8|M4DMJ8_BRARP	15	249	99.03	13	13	5	5	13	1510	623	497	1120	2	2	4	1	1	4	Carbamidomethylation	23113	Uncharacterized protein OS=Brassica rapa subsp. pekinensis OX=51351 PE=4 SV=1
A0A397KWD3|A0A397KWD3_BRACM	15	250	99.03	13	13	5	5	13	1510	623	497	1120	2	2	4	1	1	4	Carbamidomethylation	23113	Uncharacterized protein OS=Brassica campestris OX=3711 GN=BRAA03T15460Z PE=4 SV=1
Q2A9B8|Q2A9B8_BRAOL	15	272	99.03	14	14	6	6	14	1510	623	497	1120	2	2	4	1	1	4	Carbamidomethylation	21703	GTP-binding protein RAB2A putative OS=Brassica oleracea OX=3712 GN=40.t00003 PE=4 SV=1
A0A397YE72|A0A397YE72_BRACM	15	273	99.03	13	13	5	5	13	1510	623	497	1120	2	2	4	1	1	4	Carbamidomethylation	23098	Uncharacterized protein OS=Brassica campestris OX=3711 GN=BRAA08T33275Z PE=4 SV=1
A0A3P6FS83|A0A3P6FS83_BRAOL	15	274	99.03	13	13	5	5	13	1510	623	497	1120	2	2	4	1	1	4	Carbamidomethylation	23098	Uncharacterized protein OS=Brassica oleracea OX=3712 GN=BOLC8T48439H PE=4 SV=1
A0A078IJF6|A0A078IJF6_BRANA	15	275	99.03	13	13	5	5	13	1510	623	497	1120	2	2	4	1	1	4	Carbamidomethylation	23098	BnaA08g30220D protein OS=Brassica napus OX=3708 GN=BnaCnng18750D PE=4 SV=1
M4DX19|M4DX19_BRARP	15	276	99.03	13	13	5	5	13	1510	623	497	1120	2	2	4	1	1	4	Carbamidomethylation	23098	Uncharacterized protein OS=Brassica rapa subsp. pekinensis OX=51351 PE=4 SV=1
M4EBS2|M4EBS2_BRARP	15	277	99.03	13	13	5	5	13	1510	623	497	1120	2	2	4	1	1	4	Carbamidomethylation	23178	Uncharacterized protein OS=Brassica rapa subsp. pekinensis OX=51351 PE=4 SV=1
A0A078F8I6|A0A078F8I6_BRANA	15	278	99.03	13	13	5	5	13	1510	623	497	1120	2	2	4	1	1	4	Carbamidomethylation	23179	BnaC07g34200D protein OS=Brassica napus OX=3708 GN=BnaC07g34200D PE=4 SV=1
A0A0D3A7E4|A0A0D3A7E4_BRAOL	15	279	99.03	13	13	5	5	13	1510	623	497	1120	2	2	4	1	1	4	Carbamidomethylation	23178	Uncharacterized protein OS=Brassica oleracea var. oleracea OX=109376 GN=106343326 PE=4 SV=1
A0A3P6EJ33|A0A3P6EJ33_BRAOL	15	280	99.03	13	13	5	5	13	1510	623	497	1120	2	2	4	1	1	4	Carbamidomethylation	23179	Uncharacterized protein OS=Brassica oleracea OX=3712 GN=BOLC7T45370H PE=4 SV=1
A0A0D3DEK1|A0A0D3DEK1_BRAOL	15	281	99.03	13	13	5	5	13	1510	623	497	1120	2	2	4	1	1	4	Carbamidomethylation	23179	Uncharacterized protein OS=Brassica oleracea var. oleracea OX=109376 GN=106303684 PE=4 SV=1
A0A078HD06|A0A078HD06_BRANA	15	282	99.03	13	13	5	5	13	1510	623	497	1120	2	2	4	1	1	4	Carbamidomethylation	23178	BnaA01g17930D protein OS=Brassica napus OX=3708 GN=BnaC01g21180D PE=4 SV=1
A0A398AMX2|A0A398AMX2_BRACM	15	283	99.03	13	13	5	5	13	1510	623	497	1120	2	2	4	1	1	4	Carbamidomethylation	23178	Uncharacterized protein OS=Brassica campestris OX=3711 GN=BRAA01T01945Z PE=4 SV=1
A0A3P6EY80|A0A3P6EY80_BRAOL	15	284	99.03	13	13	5	5	13	1510	623	497	1120	2	2	4	1	1	4	Carbamidomethylation	23364	Uncharacterized protein OS=Brassica oleracea OX=3712 GN=BOLC1T02486H PE=4 SV=1
A0A3N6RG64|A0A3N6RG64_BRACR	15	285	99.03	12	12	5	5	12	1510	623	497	1120	2	2	4	1	1	4	Carbamidomethylation	24751	Uncharacterized protein OS=Brassica cretica OX=69181 GN=DY000_00019035 PE=4 SV=1
A0A3N6SZ81|A0A3N6SZ81_BRACR	15	307	99.03	14	14	6	6	14	1510	623	497	1120	2	2	4	1	1	4	Carbamidomethylation	20977	Uncharacterized protein (Fragment) OS=Brassica cretica OX=69181 GN=DY000_00010732 PE=4 SV=1
A0A345TT90|A0A345TT90_9PLEO	18	434	93.71	4	4	4	4	4	3560	2980	2540	3060	2	2	2	2	2	2		32944	Tubulin beta chain (Fragment) OS=Leptosphaeria biglobosa OX=220672 GN=btub1 PE=3 SV=1
A0A346QPG8|A0A346QPG8_9PLEO	18	435	93.71	4	4	4	4	4	3560	2980	2540	3060	2	2	2	2	2	2		33788	Tubulin beta chain (Fragment) OS=Leptosphaeria biglobosa OX=220672 GN=btub1 PE=3 SV=1
B6UPH2|B6UPH2_LEPMC	18	449	93.71	9	9	9	9	9	3560	2980	2540	3060	2	2	2	2	2	2		13833	Beta-tubulin (Fragment) OS=Leptosphaeria maculans OX=5022 PE=3 SV=1
B6UPH1|B6UPH1_9PLEO	18	450	93.71	9	9	9	9	9	3560	2980	2540	3060	2	2	2	2	2	2		13833	Beta-tubulin (Fragment) OS=Leptosphaeria biglobosa 'canadensis' group OX=225339 PE=3 SV=1
A0A385NHR6|A0A385NHR6_9PLEO	18	451	93.71	9	9	9	9	9	3560	2980	2540	3060	2	2	2	2	2	2		14028	Beta-tubulin (Fragment) OS=Leptosphaeria biglobosa OX=220672 PE=3 SV=1
U5LUT7|U5LUT7_9PLEO	18	452	93.71	8	8	8	8	8	3560	2980	2540	3060	2	2	2	2	2	2		15728	Beta-tubulin (Fragment) OS=Leptosphaeria biglobosa OX=220672 GN=btub1 PE=3 SV=1
A0A3P6DQ94|A0A3P6DQ94_BRAOL	28	310	83.9	5	0	2	2	5		576	0	607	2	2	0	1	1	2	Carbamidomethylation	60997	Uncharacterized protein OS=Brassica oleracea OX=3712 GN=BOLC9T54149H PE=4 SV=1
M4EPP3|M4EPP3_BRARP	32	311	83.13	4	0	4	2	0		4050	0		2	2	0	2	1	0	Carbamidomethylation	75051	Uncharacterized protein OS=Brassica rapa subsp. pekinensis OX=51351 PE=3 SV=1
A0A3P6BQY2|A0A3P6BQY2_BRACM	32	312	83.13	4	0	4	2	0		4050	0		2	2	0	2	1	0	Carbamidomethylation	75222	Uncharacterized protein OS=Brassica campestris OX=3711 GN=BRAA08T35385Z PE=4 SV=1
A0A3P6B857|A0A3P6B857_BRACM	32	334	83.13	19	0	19	8	0		4050	0		2	2	0	2	1	0	Carbamidomethylation	15227	Uncharacterized protein (Fragment) OS=Brassica campestris OX=3711 GN=BRAA02T08725Z PE=4 SV=1
A0A3P6DFT4|A0A3P6DFT4_BRAOL	32	341	83.13	16	0	16	7	0		4050	0		2	2	0	2	1	0	Carbamidomethylation	17413	Uncharacterized protein (Fragment) OS=Brassica oleracea OX=3712 GN=BOLC9T55416H PE=4 SV=1
A0A3N6RB01|A0A3N6RB01_BRACR	32	397	83.13	22	0	22	10	0		4050	0		2	2	0	2	1	0	Carbamidomethylation	12809	Uncharacterized protein (Fragment) OS=Brassica cretica OX=69181 GN=DY000_00024053 PE=4 SV=1
M4D5Q6|M4D5Q6_BRARP	32	398	83.13	22	0	22	9	0		4050	0		2	2	0	2	1	0	Carbamidomethylation	12877	Uncharacterized protein OS=Brassica rapa subsp. pekinensis OX=51351 PE=3 SV=1
A0A078CWM8|A0A078CWM8_BRANA	32	399	83.13	21	0	21	9	0		4050	0		2	2	0	2	1	0	Carbamidomethylation	12941	Histone H3 OS=Brassica napus OX=3708 GN=BnaC04g29010D PE=3 SV=1
A0A3P6AHY8|A0A3P6AHY8_BRACM	32	400	83.13	20	0	20	9	0		4050	0		2	2	0	2	1	0	Carbamidomethylation	14000	Uncharacterized protein OS=Brassica campestris OX=3711 GN=BRAA02T09313Z PE=4 SV=1
A0A078JL41|A0A078JL41_BRANA	32	401	83.13	19	0	19	8	0		4050	0		2	2	0	2	1	0	Carbamidomethylation	14953	Histone H3 OS=Brassica napus OX=3708 GN=BnaCnng58100D PE=3 SV=1
A0A0D3B0H1|A0A0D3B0H1_BRAOL	32	402	83.13	19	0	19	8	0		4050	0		2	2	0	2	1	0	Carbamidomethylation	15211	Histone H3 OS=Brassica oleracea var. oleracea OX=109376 GN=106334227 PE=3 SV=1
A0A397YSL9|A0A397YSL9_BRACM	32	403	83.13	18	0	18	8	0		4050	0		2	2	0	2	1	0	Carbamidomethylation	15406	Histone H3 OS=Brassica campestris OX=3711 GN=BRAA01T00093Z PE=3 SV=1
A0A3P6ANJ0|A0A3P6ANJ0_BRAOL	32	404	83.13	18	0	18	8	0		4050	0		2	2	0	2	1	0	Carbamidomethylation	15268	Uncharacterized protein OS=Brassica oleracea OX=3712 GN=BOLC2T06403H PE=4 SV=1
A0A3P6ANV1|A0A3P6ANV1_BRAOL	32	405	83.13	18	0	18	8	0		4050	0		2	2	0	2	1	0	Carbamidomethylation	15406	Uncharacterized protein OS=Brassica oleracea OX=3712 GN=BOLC3T13064H PE=4 SV=1
M4CHR2|M4CHR2_BRARP	32	406	83.13	18	0	18	8	0		4050	0		2	2	0	2	1	0	Carbamidomethylation	15406	Histone H3 OS=Brassica rapa subsp. pekinensis OX=51351 PE=3 SV=1
A0A1Z2WUZ4|A0A1Z2WUZ4_BRAJU	32	407	83.13	18	0	18	8	0		4050	0		2	2	0	2	1	0	Carbamidomethylation	15406	Histone H3 OS=Brassica juncea OX=3707 GN=H3.3 PE=2 SV=1
A0A3N6RP41|A0A3N6RP41_BRACR	32	408	83.13	18	0	18	8	0		4050	0		2	2	0	2	1	0	Carbamidomethylation	15406	Uncharacterized protein OS=Brassica cretica OX=69181 GN=DY000_00021498 PE=4 SV=1
A0A3P6FEV2|A0A3P6FEV2_BRAOL	32	409	83.13	18	0	18	8	0		4050	0		2	2	0	2	1	0	Carbamidomethylation	15440	Uncharacterized protein OS=Brassica oleracea OX=3712 GN=BOLC1T00105H PE=4 SV=1
A0A078D939|A0A078D939_BRANA	32	410	83.13	18	0	18	8	0		4050	0		2	2	0	2	1	0	Carbamidomethylation	15406	Histone H3 OS=Brassica napus OX=3708 GN=BnaCnng63830D PE=3 SV=1
A0A1B1LN79|A0A1B1LN79_BRARC	32	411	83.13	18	0	18	8	0		4050	0		2	2	0	2	1	0	Carbamidomethylation	15406	Histone H3 OS=Brassica rapa subsp. chinensis OX=93385 GN=HIS PE=2 SV=1
A0A3N6R7E1|A0A3N6R7E1_BRACR	32	412	83.13	18	0	18	8	0		4050	0		2	2	0	2	1	0	Carbamidomethylation	15268	Uncharacterized protein OS=Brassica cretica OX=69181 GN=DY000_00005580 PE=4 SV=1
Q4AC00|Q4AC00_BRACM	32	413	83.13	18	0	18	8	0		4050	0		2	2	0	2	1	0	Carbamidomethylation	15268	Histone H3 OS=Brassica campestris OX=3711 GN=117M18_20 PE=3 SV=1
A0A3P6BVV9|A0A3P6BVV9_BRACM	32	414	83.13	18	0	18	8	0		4050	0		2	2	0	2	1	0	Carbamidomethylation	15652	Uncharacterized protein OS=Brassica campestris OX=3711 GN=BRAA07T30515Z PE=4 SV=1
A0A3P6BWI9|A0A3P6BWI9_BRAOL	32	415	83.13	16	0	16	7	0		4050	0		2	2	0	2	1	0	Carbamidomethylation	17215	Uncharacterized protein (Fragment) OS=Brassica oleracea OX=3712 GN=BOLC4T25720H PE=4 SV=1
A0A0D3BYR9|A0A0D3BYR9_BRAOL	32	416	83.13	16	0	16	7	0		4050	0		2	2	0	2	1	0	Carbamidomethylation	17993	Uncharacterized protein OS=Brassica oleracea var. oleracea OX=109376 GN=106336903 PE=3 SV=1
A0A3P6BXJ9|A0A3P6BXJ9_BRAOL	32	417	83.13	16	0	16	7	0		4050	0		2	2	0	2	1	0	Carbamidomethylation	18116	Uncharacterized protein (Fragment) OS=Brassica oleracea OX=3712 GN=BOLC4T25743H PE=4 SV=1
A0A398A5T3|A0A398A5T3_BRACM	32	418	83.13	15	0	15	7	0		4050	0		2	2	0	2	1	0	Carbamidomethylation	18296	Uncharacterized protein (Fragment) OS=Brassica campestris OX=3711 GN=BRARA_B00354 PE=3 SV=1
A0A0D3D3Q6|A0A0D3D3Q6_BRAOL	32	419	83.13	15	0	15	7	0		4050	0		2	2	0	2	1	0	Carbamidomethylation	18996	Uncharacterized protein OS=Brassica oleracea var. oleracea OX=109376 GN=106306837 PE=3 SV=1
A0A0D3AQT1|A0A0D3AQT1_BRAOL	32	420	83.13	15	0	15	6	0		4050	0		2	2	0	2	1	0	Carbamidomethylation	19500	Uncharacterized protein OS=Brassica oleracea var. oleracea OX=109376 PE=3 SV=1
A0A0D3DNK7|A0A0D3DNK7_BRAOL	32	421	83.13	7	0	7	3	0		4050	0		2	2	0	2	1	0	Carbamidomethylation	38148	Uncharacterized protein OS=Brassica oleracea var. oleracea OX=109376 PE=4 SV=1
A0A3P6FCQ1|A0A3P6FCQ1_BRAOL	32	422	83.13	7	0	7	3	0		4050	0		2	2	0	2	1	0	Carbamidomethylation	38148	Uncharacterized protein OS=Brassica oleracea OX=3712 GN=BOLC8T48892H PE=4 SV=1
A0A3P6B9R8|A0A3P6B9R8_BRAOL	31	111	76.83	8	0	0	8	3			0		2	1	0	0	2	1		48896	Uncharacterized protein OS=Brassica oleracea OX=3712 GN=BOLC3T20764H PE=4 SV=1
A0A078HU44|A0A078HU44_BRANA	31	113	76.83	13	0	0	13	5			0		2	1	0	0	2	1		27581	BnaC03g65220D protein OS=Brassica napus OX=3708 GN=BnaC03g65220D PE=4 SV=1
A0A078J5Z4|A0A078J5Z4_BRANA	34	336	68.19	13	0	0	0	13				345	2	2	0	0	0	2		16128	BnaC08g49360D protein OS=Brassica napus OX=3708 GN=BnaC08g49360D PE=4 SV=1
A0A0D3DW57|A0A0D3DW57_BRAOL	34	337	68.19	13	0	0	0	13				345	2	2	0	0	0	2		16128	Uncharacterized protein OS=Brassica oleracea var. oleracea OX=109376 GN=106307684 PE=4 SV=1
A0A397Y5L4|A0A397Y5L4_BRACM	34	338	68.19	12	0	0	0	12				345	2	2	0	0	0	2		16199	Uncharacterized protein OS=Brassica campestris OX=3711 GN=BRARA_I04624 PE=4 SV=1
A0A078JTM7|A0A078JTM7_BRANA	34	339	68.19	12	0	0	0	12				345	2	2	0	0	0	2		16199	BnaAnng35580D protein OS=Brassica napus OX=3708 GN=BnaAnng35580D PE=4 SV=1
M4EQY7|M4EQY7_BRARP	34	340	68.19	12	0	0	0	12				345	2	2	0	0	0	2		16199	Uncharacterized protein OS=Brassica rapa subsp. pekinensis OX=51351 PE=4 SV=1
sp|P49310|GRP1_SINAL	34	342	68.19	13	0	0	0	13				345	2	2	0	0	0	2		16016	Glycine-rich RNA-binding protein GRP1A OS=Sinapis alba OX=3728 PE=2 SV=1
A0A3P5YS87|A0A3P5YS87_BRACM	34	428	68.19	17	0	0	0	17				345	2	2	0	0	0	2		12260	Uncharacterized protein (Fragment) OS=Brassica campestris OX=3711 GN=BRAA09T41192Z PE=4 SV=1
sp|P49311|GRP2_SINAL	34	429	68.19	12	0	0	0	12				345	2	2	0	0	0	2		16360	Glycine-rich RNA-binding protein GRP2A OS=Sinapis alba OX=3728 PE=2 SV=1
A0A078JRG4|A0A078JRG4_BRANA	23	324	67.25	6	0	6	6	6		1050	1060	1340	1	1	0	1	2	2		25479	BnaA01g34970D protein OS=Brassica napus OX=3708 GN=BnaA01g34970D PE=4 SV=1
A0A3P5ZPA7|A0A3P5ZPA7_BRACM	23	326	67.25	6	0	6	6	6		1050	1060	1340	1	1	0	1	2	2		25482	Uncharacterized protein OS=Brassica campestris OX=3711 GN=BRAA01T01113Z PE=4 SV=1
A0A1S5SJT5|A0A1S5SJT5_ORYVI	46	672	63.53	31	0	0	0	31				898	1	1	0	0	0	1	Acetylation (Protein N-term)	4424	Cytochrome b559 subunit beta OS=Orychophragmus violaceus OX=71234 GN=psbF PE=3 SV=1
A0A249RQ60|A0A249RQ60_BRARR	46	673	63.53	31	0	0	0	31				898	1	1	0	0	0	1	Acetylation (Protein N-term)	4424	Cytochrome b559 subunit beta OS=Brassica rapa subsp. rapa OX=51350 GN=psbF PE=3 SV=1
A0A249RV83|A0A249RV83_BRACI	46	674	63.53	31	0	0	0	31				898	1	1	0	0	0	1	Acetylation (Protein N-term)	4424	Cytochrome b559 subunit beta OS=Brassica carinata OX=52824 GN=psbF PE=3 SV=1
A0A3P6H5J7|A0A3P6H5J7_BRAOL	46	675	63.53	31	0	0	0	31				898	1	1	0	0	0	1	Acetylation (Protein N-term)	4458	Uncharacterized protein (Fragment) OS=Brassica oleracea OX=3712 GN=BOLSC35T60652H PE=4 SV=1
A0A249RRY3|A0A249RRY3_BRAOB	46	676	63.53	31	0	0	0	31				898	1	1	0	0	0	1	Acetylation (Protein N-term)	4424	Cytochrome b559 subunit beta OS=Brassica oleracea var. botrytis OX=3715 GN=psbF PE=3 SV=1
A0A249RPX0|A0A249RPX0_BRARP	46	677	63.53	31	0	0	0	31				898	1	1	0	0	0	1	Acetylation (Protein N-term)	4424	Cytochrome b559 subunit beta OS=Brassica rapa subsp. pekinensis OX=51351 GN=psbF PE=3 SV=1
A0A249RSF8|A0A249RSF8_RAPSA	46	678	63.53	31	0	0	0	31				898	1	1	0	0	0	1	Acetylation (Protein N-term)	4424	Cytochrome b559 subunit beta OS=Raphanus sativus var. raphanistroides OX=282304 GN=psbF PE=3 SV=1
A0A218KGE7|A0A218KGE7_SINAR	46	679	63.53	31	0	0	0	31				898	1	1	0	0	0	1	Acetylation (Protein N-term)	4424	Cytochrome b559 subunit beta OS=Sinapis arvensis OX=29728 GN=psbF PE=3 SV=1
A0A249RPF8|A0A249RPF8_BRACM	46	680	63.53	31	0	0	0	31				898	1	1	0	0	0	1	Acetylation (Protein N-term)	4424	Cytochrome b559 subunit beta OS=Brassica campestris OX=3711 GN=psbF PE=3 SV=1
A0A249RT41|A0A249RT41_BRAOL	46	681	63.53	31	0	0	0	31				898	1	1	0	0	0	1	Acetylation (Protein N-term)	4424	Cytochrome b559 subunit beta OS=Brassica oleracea var. gongylodes OX=109379 GN=psbF PE=3 SV=1
A0A1B1Y0F2|A0A1B1Y0F2_BRANA	46	682	63.53	31	0	0	0	31				898	1	1	0	0	0	1	Acetylation (Protein N-term)	4424	Cytochrome b559 subunit beta OS=Brassica napus var. napus OX=138011 GN=psbF PE=3 SV=1
A0A249RS62|A0A249RS62_RAPRL	46	683	63.53	31	0	0	0	31				898	1	1	0	0	0	1	Acetylation (Protein N-term)	4424	Cytochrome b559 subunit beta OS=Raphanus raphanistrum subsp. landra OX=328428 GN=psbF PE=3 SV=1
A0A249RTV7|A0A249RTV7_RAPSA	46	684	63.53	31	0	0	0	31				898	1	1	0	0	0	1	Acetylation (Protein N-term)	4424	Cytochrome b559 subunit beta OS=Raphanus sativus var. sativus OX=240228 GN=psbF PE=3 SV=1
A0A0H3Y2I1|A0A0H3Y2I1_BRAOC	46	685	63.53	31	0	0	0	31				898	1	1	0	0	0	1	Acetylation (Protein N-term)	4424	Cytochrome b559 subunit beta OS=Brassica oleracea var. capitata OX=3716 GN=psbF PE=3 SV=1
A0A249RPP8|A0A249RPP8_BRARC	46	686	63.53	31	0	0	0	31				898	1	1	0	0	0	1	Acetylation (Protein N-term)	4424	Cytochrome b559 subunit beta OS=Brassica rapa subsp. chinensis OX=93385 GN=psbF PE=3 SV=1
A0A0N7J0J4|A0A0N7J0J4_BRAJU	46	687	63.53	31	0	0	0	31				898	1	1	0	0	0	1	Acetylation (Protein N-term)	4424	Cytochrome b559 subunit beta OS=Brassica juncea OX=3707 GN=psbF PE=3 SV=1
A0A249RRY7|A0A249RRY7_BRAOT	46	688	63.53	31	0	0	0	31				898	1	1	0	0	0	1	Acetylation (Protein N-term)	4424	Cytochrome b559 subunit beta OS=Brassica oleracea var. italica OX=36774 GN=psbF PE=3 SV=1
D1L8Q4|D1L8Q4_BRANA	46	689	63.53	31	0	0	0	31				898	1	1	0	0	0	1	Acetylation (Protein N-term)	4424	Cytochrome b559 subunit beta OS=Brassica napus OX=3708 GN=psbF PE=3 SV=1
A0A3P6H6X5|A0A3P6H6X5_BRAOL	46	690	63.53	31	0	0	0	31				898	1	1	0	0	0	1	Acetylation (Protein N-term)	4424	Uncharacterized protein OS=Brassica oleracea OX=3712 GN=BOLSC29T60471H PE=4 SV=1
A0A249RT77|A0A249RT77_BRAJU	46	691	63.53	31	0	0	0	31				898	1	1	0	0	0	1	Acetylation (Protein N-term)	4424	Cytochrome b559 subunit beta OS=Brassica juncea subsp. integrifolia OX=1940530 GN=psbF PE=3 SV=1
A0A191SEX6|A0A191SEX6_BRANI	46	692	63.53	31	0	0	0	31				898	1	1	0	0	0	1	Acetylation (Protein N-term)	4424	Cytochrome b559 subunit beta OS=Brassica nigra OX=3710 GN=psbF PE=3 SV=1
A0A3P6G9Z3|A0A3P6G9Z3_BRAOL	33	228	62.95	4	0	0	4	4			0	0	1	1	0	0	1	1		71436	Uncharacterized protein OS=Brassica oleracea OX=3712 GN=BOLC8T49363H PE=4 SV=1
A0A0D3DPU9|A0A0D3DPU9_BRAOL	33	229	62.95	4	0	0	4	4			0	0	1	1	0	0	1	1		71422	Uncharacterized protein OS=Brassica oleracea var. oleracea OX=109376 GN=106310495 PE=3 SV=1
A0A3N6PSD1|A0A3N6PSD1_BRACR	33	230	62.95	4	0	0	4	4			0	0	1	1	0	0	1	1		70961	Uncharacterized protein (Fragment) OS=Brassica cretica OX=69181 GN=DY000_00003384 PE=4 SV=1
A0A397YEJ4|A0A397YEJ4_BRACM	33	231	62.95	4	0	0	4	4			0	0	1	1	0	0	1	1		71407	Uncharacterized protein OS=Brassica campestris OX=3711 GN=BRARA_H02518 PE=3 SV=1
A0A3P6ES08|A0A3P6ES08_BRAOL	33	232	62.95	4	0	0	4	4			0	0	1	1	0	0	1	1		71002	Uncharacterized protein OS=Brassica oleracea OX=3712 GN=BOLC5T30155H PE=4 SV=1
A0A0D3CAN6|A0A0D3CAN6_BRAOL	33	233	62.95	4	0	0	4	4			0	0	1	1	0	0	1	1		71002	Uncharacterized protein OS=Brassica oleracea var. oleracea OX=109376 GN=106295243 PE=3 SV=1
M4EBC5|M4EBC5_BRARP	33	234	62.95	4	0	0	4	4			0	0	1	1	0	0	1	1		71044	Uncharacterized protein OS=Brassica rapa subsp. pekinensis OX=51351 PE=3 SV=1
A0A397YWE1|A0A397YWE1_BRACM	33	235	62.95	4	0	0	4	4			0	0	1	1	0	0	1	1		71044	Uncharacterized protein OS=Brassica campestris OX=3711 GN=BRARA_F01114 PE=3 SV=1
A0A3P5YRM4|A0A3P5YRM4_BRACM	33	236	62.95	4	0	0	4	4			0	0	1	1	0	0	1	1		71019	Uncharacterized protein OS=Brassica campestris OX=3711 GN=BRAA06T24375Z PE=4 SV=1
M4DJG6|M4DJG6_BRARP	33	237	62.95	4	0	0	4	4			0	0	1	1	0	0	1	1		71343	Uncharacterized protein OS=Brassica rapa subsp. pekinensis OX=51351 PE=3 SV=1
A0A3P6BPB7|A0A3P6BPB7_BRACM	33	238	62.95	4	0	0	4	4			0	0	1	1	0	0	1	1		71408	Uncharacterized protein OS=Brassica campestris OX=3711 GN=BRAA08T35065Z PE=4 SV=1
M4EIN4|M4EIN4_BRARP	26	345	62.74	2	2	2	2	2	877	0	0	0	1	1	1	1	1	1		61223	ATP synthase subunit beta OS=Brassica rapa subsp. pekinensis OX=51351 PE=3 SV=1
M4EIN3|M4EIN3_BRARP	26	346	62.74	2	2	2	2	2	877	0	0	0	1	1	1	1	1	1		59690	ATP synthase subunit beta OS=Brassica rapa subsp. pekinensis OX=51351 PE=3 SV=1
A0A078HSC2|A0A078HSC2_BRANA	26	347	62.74	2	2	2	2	2	877	0	0	0	1	1	1	1	1	1		59616	ATP synthase subunit beta OS=Brassica napus OX=3708 GN=BnaAnng06000D PE=3 SV=1
A0A3P6ENV3|A0A3P6ENV3_BRAOL	26	348	62.74	2	2	2	2	2	877	0	0	0	1	1	1	1	1	1		59598	Uncharacterized protein OS=Brassica oleracea OX=3712 GN=BOLC9T59575H PE=4 SV=1
A0A0D3EGT1|A0A0D3EGT1_BRAOL	26	349	62.74	2	2	2	2	2	877	0	0	0	1	1	1	1	1	1		59598	ATP synthase subunit beta OS=Brassica oleracea var. oleracea OX=109376 GN=106318936 PE=3 SV=1
A0A078I6L6|A0A078I6L6_BRANA	26	350	62.74	2	2	2	2	2	877	0	0	0	1	1	1	1	1	1		59502	ATP synthase subunit beta OS=Brassica napus OX=3708 GN=BnaC02g01040D PE=3 SV=1
A0A078GA38|A0A078GA38_BRANA	26	351	62.74	2	2	2	2	2	877	0	0	0	1	1	1	1	1	1		59503	ATP synthase subunit beta OS=Brassica napus OX=3708 GN=BnaC09g47340D PE=3 SV=1
A0A3P6DRP9|A0A3P6DRP9_BRAOL	26	352	62.74	2	2	2	2	2	877	0	0	0	1	1	1	1	1	1		59503	Uncharacterized protein OS=Brassica oleracea OX=3712 GN=BOLC9T59576H PE=4 SV=1
M4CP75|M4CP75_BRARP	26	353	62.74	2	2	2	2	2	877	0	0	0	1	1	1	1	1	1		59531	ATP synthase subunit beta OS=Brassica rapa subsp. pekinensis OX=51351 PE=3 SV=1
A0A0D3EGT2|A0A0D3EGT2_BRAOL	26	354	62.74	2	2	2	2	2	877	0	0	0	1	1	1	1	1	1		59624	ATP synthase subunit beta OS=Brassica oleracea var. oleracea OX=109376 GN=106318231 PE=3 SV=1
A0A0D3AI86|A0A0D3AI86_BRAOL	26	355	62.74	2	2	2	2	2	877	0	0	0	1	1	1	1	1	1		59644	ATP synthase subunit beta OS=Brassica oleracea var. oleracea OX=109376 GN=106327128 PE=3 SV=1
A0A078HSM2|A0A078HSM2_BRANA	26	356	62.74	2	2	2	2	2	877	0	0	0	1	1	1	1	1	1		59630	ATP synthase subunit beta OS=Brassica napus OX=3708 GN=BnaAnng05990D PE=3 SV=1
A0A3P6ABS0|A0A3P6ABS0_BRACM	26	357	62.74	2	2	2	2	2	877	0	0	0	1	1	1	1	1	1		59630	Uncharacterized protein OS=Brassica campestris OX=3711 GN=BRAA02T04965Z PE=4 SV=1
A0A0D3B0C3|A0A0D3B0C3_BRAOL	26	358	62.74	2	2	2	2	2	877	0	0	0	1	1	1	1	1	1		59533	ATP synthase subunit beta OS=Brassica oleracea var. oleracea OX=109376 GN=106335923 PE=3 SV=1
A0A0D3AI87|A0A0D3AI87_BRAOL	26	359	62.74	2	2	2	2	2	877	0	0	0	1	1	1	1	1	1		59644	ATP synthase subunit beta OS=Brassica oleracea var. oleracea OX=109376 GN=106327662 PE=3 SV=1
A0A3P6AKB1|A0A3P6AKB1_BRAOL	26	360	62.74	2	2	2	2	2	877	0	0	0	1	1	1	1	1	1		59632	Uncharacterized protein OS=Brassica oleracea OX=3712 GN=BOLC3T12982H PE=4 SV=1
A0A3P6D1T4|A0A3P6D1T4_BRAOL	26	361	62.74	2	2	2	2	2	877	0	0	0	1	1	1	1	1	1		59644	Uncharacterized protein OS=Brassica oleracea OX=3712 GN=BOLC2T06329H PE=4 SV=1
A0A3N6RKR2|A0A3N6RKR2_BRACR	26	362	62.74	2	2	2	2	2	877	0	0	0	1	1	1	1	1	1		59632	Uncharacterized protein OS=Brassica cretica OX=69181 GN=DY000_00020111 PE=4 SV=1
A0A3P5ZZT5|A0A3P5ZZT5_BRAOL	26	363	62.74	2	2	2	2	2	877	0	0	0	1	1	1	1	1	1		59675	Uncharacterized protein OS=Brassica oleracea OX=3712 GN=BOLC3T12983H PE=4 SV=1
A0A397ZRF0|A0A397ZRF0_BRACM	26	364	62.74	2	2	2	2	2	877	0	0	0	1	1	1	1	1	1		59776	ATP synthase subunit beta OS=Brassica campestris OX=3711 GN=BRARA_C00372 PE=3 SV=1
A0A3P6A1B6|A0A3P6A1B6_BRACM	26	365	62.74	2	2	2	2	2	877	0	0	0	1	1	1	1	1	1		59832	Uncharacterized protein OS=Brassica campestris OX=3711 GN=BRAA03T09749Z PE=4 SV=1
A0A3P6D0B4|A0A3P6D0B4_BRACM	26	366	62.74	2	2	2	2	2	877	0	0	0	1	1	1	1	1	1		59606	Uncharacterized protein OS=Brassica campestris OX=3711 GN=BRAA10T44857Z PE=4 SV=1
A0A397XPU0|A0A397XPU0_BRACM	26	367	62.74	2	2	2	2	2	877	0	0	0	1	1	1	1	1	1		59769	ATP synthase subunit beta OS=Brassica campestris OX=3711 GN=BRARA_J02405 PE=3 SV=1
M4CYR6|M4CYR6_BRARP	26	368	62.74	2	2	2	2	2	877	0	0	0	1	1	1	1	1	1		59725	ATP synthase subunit beta OS=Brassica rapa subsp. pekinensis OX=51351 PE=3 SV=1
A0A3P6D330|A0A3P6D330_BRACM	26	369	62.74	2	2	2	2	2	877	0	0	0	1	1	1	1	1	1		59725	Uncharacterized protein OS=Brassica campestris OX=3711 GN=BRAA10T44856Z PE=4 SV=1
A0A0D3B0C4|A0A0D3B0C4_BRAOL	26	370	62.74	2	2	2	2	2	877	0	0	0	1	1	1	1	1	1		59804	ATP synthase subunit beta OS=Brassica oleracea var. oleracea OX=109376 GN=106335115 PE=3 SV=1
M4CP76|M4CP76_BRARP	26	371	62.74	2	2	2	2	2	877	0	0	0	1	1	1	1	1	1		79443	ATP synthase subunit beta OS=Brassica rapa subsp. pekinensis OX=51351 PE=3 SV=1
M4CYR3|M4CYR3_BRARP	26	373	62.74	2	2	2	2	2	877	0	0	0	1	1	1	1	1	1		59460	ATP synthase subunit beta OS=Brassica rapa subsp. pekinensis OX=51351 PE=3 SV=1
A0A3P6CSI8|A0A3P6CSI8_BRAOL	26	425	62.74	4	4	4	4	4	877	0	0	0	1	1	1	1	1	1		33188	Uncharacterized protein OS=Brassica oleracea OX=3712 GN=BOLC2T06330H PE=4 SV=1
A0A3N6TTY8|A0A3N6TTY8_BRACR	26	427	62.74	3	3	3	3	3	877	0	0	0	1	1	1	1	1	1		44412	Uncharacterized protein (Fragment) OS=Brassica cretica OX=69181 GN=DY000_00020110 PE=4 SV=1
M4E5L0|M4E5L0_BRARP	36	611	62.34	10	10	0	10	0	584		521		1	1	1	0	1	0		19706	Uncharacterized protein OS=Brassica rapa subsp. pekinensis OX=51351 PE=4 SV=1
A0A0D3C4L8|A0A0D3C4L8_BRAOL	36	612	62.34	5	5	0	5	0	584		521		1	1	1	0	1	0		39231	Uncharacterized protein OS=Brassica oleracea var. oleracea OX=109376 PE=4 SV=1
A0A3P6CKW8|A0A3P6CKW8_BRAOL	36	613	62.34	4	4	0	4	0	584		521		1	1	1	0	1	0		46121	Uncharacterized protein OS=Brassica oleracea OX=3712 GN=BOLC4T28032H PE=4 SV=1
A0A3P5ZB64|A0A3P5ZB64_BRACM	36	614	62.34	4	4	0	4	0	584		521		1	1	1	0	1	0		46107	Uncharacterized protein OS=Brassica campestris OX=3711 GN=BRAA05T19884Z PE=4 SV=1
A0A3P6CXL4|A0A3P6CXL4_BRACM	36	615	62.34	4	4	0	4	0	584		521		1	1	1	0	1	0		46091	Uncharacterized protein OS=Brassica campestris OX=3711 GN=BRAA04T18290Z PE=4 SV=1
M4CM24|M4CM24_BRARP	36	616	62.34	4	4	0	4	0	584		521		1	1	1	0	1	0		46107	Uncharacterized protein OS=Brassica rapa subsp. pekinensis OX=51351 PE=3 SV=1
A0A078H5M7|A0A078H5M7_BRANA	36	617	62.34	4	4	0	4	0	584		521		1	1	1	0	1	0		46107	BnaC04g08780D protein OS=Brassica napus OX=3708 GN=BnaC04g08780D PE=3 SV=1
A0A3P6BW60|A0A3P6BW60_BRAOL	36	618	62.34	4	4	0	4	0	584		521		1	1	1	0	1	0		46107	Uncharacterized protein OS=Brassica oleracea OX=3712 GN=BOLC4T22805H PE=4 SV=1
A0A078JKG1|A0A078JKG1_BRANA	36	619	62.34	4	4	0	4	0	584		521		1	1	1	0	1	0		46107	BnaAnng21140D protein OS=Brassica napus OX=3708 GN=BnaAnng21140D PE=3 SV=1
M4E2S1|M4E2S1_BRARP	36	620	62.34	4	4	0	4	0	584		521		1	1	1	0	1	0		47501	Uncharacterized protein OS=Brassica rapa subsp. pekinensis OX=51351 PE=3 SV=1
A0A397Z7R8|A0A397Z7R8_BRACM	36	621	62.34	4	4	0	4	0	584		521		1	1	1	0	1	0		47586	Uncharacterized protein OS=Brassica campestris OX=3711 GN=BRARA_E00832 PE=3 SV=1
Q6W7E8|Q6W7E8_BRACM	36	622	62.34	4	4	0	4	0	584		521		1	1	1	0	1	0		47376	Enolase OS=Brassica campestris OX=3711 PE=2 SV=1
Q20D56|Q20D56_BRARC	36	623	62.34	4	4	0	4	0	584		521		1	1	1	0	1	0		47557	Los OS=Brassica rapa subsp. chinensis OX=93385 GN=los PE=2 SV=1
A0A0D3BRG9|A0A0D3BRG9_BRAOL	36	624	62.34	4	4	0	4	0	584		521		1	1	1	0	1	0		47571	Uncharacterized protein OS=Brassica oleracea var. oleracea OX=109376 GN=106336600 PE=3 SV=1
A0A3P6ABM8|A0A3P6ABM8_BRAOL	36	625	62.34	4	4	0	4	0	584		521		1	1	1	0	1	0		47529	Uncharacterized protein OS=Brassica oleracea OX=3712 GN=BOLC3T14758H PE=4 SV=1
A0A397ZQ25|A0A397ZQ25_BRACM	36	626	62.34	4	4	0	4	0	584		521		1	1	1	0	1	0		47586	Uncharacterized protein OS=Brassica campestris OX=3711 GN=BRARA_D02228 PE=3 SV=1
A0A397ZW13|A0A397ZW13_BRACM	36	627	62.34	4	4	0	4	0	584		521		1	1	1	0	1	0		47474	Uncharacterized protein OS=Brassica campestris OX=3711 GN=BRAA03T11268Z PE=3 SV=1
A0A0D3B589|A0A0D3B589_BRAOL	36	628	62.34	4	4	0	4	0	584		521		1	1	1	0	1	0		47529	Uncharacterized protein OS=Brassica oleracea var. oleracea OX=109376 GN=106336268 PE=3 SV=1
M4DL50|M4DL50_BRARP	36	629	62.34	4	4	0	4	0	584		521		1	1	1	0	1	0		51448	Uncharacterized protein OS=Brassica rapa subsp. pekinensis OX=51351 PE=3 SV=1
A0A023VTN3|A0A023VTN3_BRARC	25	440	61.22	6	6	6	6	0	571	532	0		1	1	2	1	2	0		27224	Triosephosphate isomerase OS=Brassica rapa subsp. chinensis OX=93385 PE=2 SV=1
A0A3P6C3N4|A0A3P6C3N4_BRAOL	25	444	61.22	6	6	6	6	0	571	532	0		1	1	2	1	2	0		27705	Uncharacterized protein OS=Brassica oleracea OX=3712 GN=BOLC4T25257H PE=4 SV=1
A0A3P6C684|A0A3P6C684_BRAOL	25	446	61.22	5	5	5	5	0	571	532	0		1	1	2	1	2	0		31126	Uncharacterized protein OS=Brassica oleracea OX=3712 GN=BOLC4T25259H PE=4 SV=1
A0A078HNT9|A0A078HNT9_BRANA	25	447	61.22	7	7	7	7	0	571	532	0		1	1	2	1	2	0		24280	BnaA09g35020D protein OS=Brassica napus OX=3708 GN=BnaA09g35020D PE=4 SV=1
A0A3P5Y5L2|A0A3P5Y5L2_BRACM	25	448	61.22	7	7	7	7	0	571	532	0		1	1	2	1	2	0		24280	Uncharacterized protein OS=Brassica campestris OX=3711 GN=BRAA09T40290Z PE=4 SV=1
A0A3P6CCR3|A0A3P6CCR3_BRACM	25	453	61.22	6	6	6	6	0	571	532	0		1	1	2	1	2	0		27226	Uncharacterized protein OS=Brassica campestris OX=3711 GN=BRAA04T16160Z PE=4 SV=1
A0A397ZHQ8|A0A397ZHQ8_BRACM	25	454	61.22	6	6	6	6	0	571	532	0		1	1	2	1	2	0		27264	Uncharacterized protein OS=Brassica campestris OX=3711 GN=BRARA_D00398 PE=3 SV=1
M4DE24|M4DE24_BRARP	25	455	61.22	6	6	6	6	0	571	532	0		1	1	2	1	2	0		27281	Uncharacterized protein OS=Brassica rapa subsp. pekinensis OX=51351 PE=3 SV=1
M4DE25|M4DE25_BRARP	25	456	61.22	6	6	6	6	0	571	532	0		1	1	2	1	2	0		27238	Uncharacterized protein OS=Brassica rapa subsp. pekinensis OX=51351 PE=3 SV=1
A0A0D3BXQ9|A0A0D3BXQ9_BRAOL	25	457	61.22	6	6	6	6	0	571	532	0		1	1	2	1	2	0		27211	Uncharacterized protein OS=Brassica oleracea var. oleracea OX=109376 GN=106342295 PE=3 SV=1
A0A0D3BXR0|A0A0D3BXR0_BRAOL	25	458	61.22	6	6	6	6	0	571	532	0		1	1	2	1	2	0		27186	Uncharacterized protein OS=Brassica oleracea var. oleracea OX=109376 GN=106342294 PE=3 SV=1
A0A397ZI79|A0A397ZI79_BRACM	25	459	61.22	6	6	6	6	0	571	532	0		1	1	2	1	2	0		27263	Uncharacterized protein OS=Brassica campestris OX=3711 GN=BRARA_D00397 PE=3 SV=1
M4CSH1|M4CSH1_BRARP	25	578	61.22	8	8	8	8	0	571	532	0		1	1	2	1	2	0		21094	Uncharacterized protein OS=Brassica rapa subsp. pekinensis OX=51351 PE=4 SV=1
U5QEM7|U5QEM7_9PEZI	16	556	60.11	17	17	17	17	17	4390	2890	3260	4630	1	1	3	3	1	3	Oxidation (M)	9353	Beta-tubulin (Fragment) OS=Colletotrichum truncatum OX=5467 GN=tub2 PE=4 SV=1
T2FJ16|T2FJ16_9PEZI	16	557	60.11	17	17	17	17	17	4390	2890	3260	4630	1	1	3	3	1	3	Oxidation (M)	9446	Beta-tubulin (Fragment) OS=Colletotrichum truncatum OX=5467 GN=tub2 PE=4 SV=1
T1SJZ5|T1SJZ5_9PEZI	16	558	60.11	17	17	17	17	17	4390	2890	3260	4630	1	1	3	3	1	3	Oxidation (M)	9539	Beta-tubulin (Fragment) OS=Colletotrichum truncatum OX=5467 GN=tub2 PE=4 SV=2
A0A3P6C0Y3|A0A3P6C0Y3_BRACM	29	699	57.42	5	5	5	5	5	745	2210	0	2820	1	1	1	1	1	1		22499	Uncharacterized protein OS=Brassica campestris OX=3711 GN=BRAA07T31072Z PE=4 SV=1
M4CJ83|M4CJ83_BRARP	29	700	57.42	5	5	5	5	5	745	2210	0	2820	1	1	1	1	1	1		22527	Uncharacterized protein OS=Brassica rapa subsp. pekinensis OX=51351 PE=4 SV=1
A0A397YPZ7|A0A397YPZ7_BRACM	29	701	57.42	5	5	5	5	5	745	2210	0	2820	1	1	1	1	1	1		23373	Uncharacterized protein OS=Brassica campestris OX=3711 GN=BRARA_G02747 PE=4 SV=1
A0A0D3CYT9|A0A0D3CYT9_BRAOL	29	702	57.42	5	5	5	5	5	745	2210	0	2820	1	1	1	1	1	1		25248	Uncharacterized protein OS=Brassica oleracea var. oleracea OX=109376 GN=106296232 PE=4 SV=1
A0A3P6GU97|A0A3P6GU97_BRAOL	29	703	57.42	4	4	4	4	4	745	2210	0	2820	1	1	1	1	1	1		26162	Uncharacterized protein OS=Brassica oleracea OX=3712 GN=BOLC6T39219H PE=4 SV=1
M4DQW4|M4DQW4_BRARP	40	604	57.2	12	0	0	0	12				0	1	1	0	0	0	1	Carbamidomethylation	11023	Uncharacterized protein OS=Brassica rapa subsp. pekinensis OX=51351 PE=4 SV=1
A0A3P5YY97|A0A3P5YY97_BRACM	40	605	57.2	12	0	0	0	12				0	1	1	0	0	0	1	Carbamidomethylation	11007	Uncharacterized protein OS=Brassica campestris OX=3711 GN=BRAA06T23458Z PE=4 SV=1
A0A3N6S160|A0A3N6S160_BRACR	40	694	57.2	12	0	0	0	12				0	1	1	0	0	0	1	Carbamidomethylation	10964	Uncharacterized protein OS=Brassica cretica OX=69181 GN=DY000_00026220 PE=4 SV=1
A0A397YYC7|A0A397YYC7_BRACM	40	695	57.2	12	0	0	0	12				0	1	1	0	0	0	1	Carbamidomethylation	10994	Uncharacterized protein OS=Brassica campestris OX=3711 GN=BRARA_F00256 PE=4 SV=1
A0A078G8S3|A0A078G8S3_BRANA	40	696	57.2	12	0	0	0	12				0	1	1	0	0	0	1	Carbamidomethylation	11022	BnaA06g02370D protein OS=Brassica napus OX=3708 GN=BnaA06g02370D PE=4 SV=1
A0A078IIM7|A0A078IIM7_BRANA	40	697	57.2	12	0	0	0	12				0	1	1	0	0	0	1	Carbamidomethylation	10965	BnaC06g04530D protein OS=Brassica napus OX=3708 GN=BnaC06g04530D PE=4 SV=1
A0A3P6GVH0|A0A3P6GVH0_BRAOL	40	698	57.2	12	0	0	0	12				0	1	1	0	0	0	1	Carbamidomethylation	10965	Uncharacterized protein OS=Brassica oleracea OX=3712 GN=BOLC6T35768H PE=4 SV=1
A4USC2|A4USC2_BRAJU	41	543	55.2	3	3	0	0	0	0				1	1	1	0	0	0		55070	ATP synthase subunit alpha OS=Brassica juncea OX=3707 GN=atpA PE=2 SV=1
A0A0D6CBC9|A0A0D6CBC9_BRANI	41	630	55.2	3	3	0	0	0	0				1	1	1	0	0	0		55057	ATP synthase subunit alpha OS=Brassica nigra OX=3710 GN=atp1 PE=3 SV=1
A0A224AUA8|A0A224AUA8_BRACM	41	631	55.2	3	3	0	0	0	0				1	1	1	0	0	0		55057	ATP synthase subunit alpha OS=Brassica rapa subsp. nipposinica OX=333344 GN=atp1 PE=3 SV=1
F8K8U8|F8K8U8_BRANA	41	632	55.2	3	3	0	0	0	0				1	1	1	0	0	0		55057	ATP synthase subunit alpha OS=Brassica napus OX=3708 GN=atp1 PE=3 SV=1
A4USC0|A4USC0_BRAJU	41	633	55.2	3	3	0	0	0	0				1	1	1	0	0	0		55057	ATP synthase subunit alpha OS=Brassica juncea OX=3707 GN=atpA PE=2 SV=1
A4USC3|A4USC3_BRAJU	41	640	55.2	3	3	0	0	0	0				1	1	1	0	0	0		55089	ATP synthase subunit alpha OS=Brassica juncea OX=3707 GN=atpA PE=2 SV=1
Q6YSN4|Q6YSN4_BRANA	41	641	55.2	3	3	0	0	0	0				1	1	1	0	0	0		55131	ATP synthase subunit alpha OS=Brassica napus OX=3708 GN=atp1 PE=3 SV=1
A0A0D2ZQE9|A0A0D2ZQE9_BRAOL	41	708	55.2	4	4	0	0	0	0				1	1	1	0	0	0		39284	Uncharacterized protein OS=Brassica oleracea var. oleracea OX=109376 GN=11271709 PE=4 SV=1
Q85MU3|Q85MU3_BRAJU	41	709	55.2	3	3	0	0	0	0				1	1	1	0	0	0		46485	ATP synthase subunit alpha OS=Brassica juncea OX=3707 PE=3 SV=2
A0A3P6E134|A0A3P6E134_BRACM	41	710	55.2	3	3	0	0	0	0				1	1	1	0	0	0		55057	Uncharacterized protein OS=Brassica campestris OX=3711 GN=BRASC77T46655Z PE=4 SV=1
C0KTH5|C0KTH5_DIPCT	41	711	55.2	3	3	0	0	0	0				1	1	1	0	0	0		55057	ATP synthase subunit alpha OS=Diplotaxis catholica OX=230966 GN=atpA PE=3 SV=1
A0A023VWS4|A0A023VWS4_BRAJU	41	712	55.2	3	3	0	0	0	0				1	1	1	0	0	0		55057	ATP synthase subunit alpha OS=Brassica juncea var. tumida OX=323352 GN=atp1 PE=3 SV=1
A0A1U9H0H2|A0A1U9H0H2_BRAOC	41	713	55.2	3	3	0	0	0	0				1	1	1	0	0	0		55057	ATP synthase subunit alpha OS=Brassica oleracea var. capitata OX=3716 GN=atp1 PE=3 SV=1
H6UH56|H6UH56_9BRAS	41	714	55.2	3	3	0	0	0	0				1	1	1	0	0	0		55057	ATP synthase subunit alpha OS=Diplotaxis berthautii OX=308278 GN=atpA PE=3 SV=1
A0A1C9HJ67|A0A1C9HJ67_9BRAS	41	715	55.2	3	3	0	0	0	0				1	1	1	0	0	0		55057	ATP synthase subunit alpha OS=Brassica juncea x Brassica oxyrrhina OX=1897650 GN=atp1 PE=2 SV=1
G4XYD7|G4XYD7_BRAOL	41	716	55.2	3	3	0	0	0	0				1	1	1	0	0	0		55057	ATP synthase subunit alpha OS=Brassica oleracea OX=3712 GN=atp1 PE=3 SV=1
G4XYA2|G4XYA2_BRARO	41	717	55.2	3	3	0	0	0	0				1	1	1	0	0	0		55057	ATP synthase subunit alpha OS=Brassica rapa subsp. oleifera OX=145471 GN=atp1 PE=3 SV=1
A0A1D6WM41|A0A1D6WM41_SINAR	41	718	55.2	3	3	0	0	0	0				1	1	1	0	0	0		55087	ATP synthase subunit alpha OS=Sinapis arvensis OX=29728 GN=atp1 PE=3 SV=1
A0A068BEY2|A0A068BEY2_BRAOB	41	719	55.2	3	3	0	0	0	0				1	1	1	0	0	0		55057	ATP synthase subunit alpha OS=Brassica oleracea var. botrytis OX=3715 GN=atp1 PE=3 SV=1
Q85MU2|Q85MU2_BRAJU	41	720	55.2	3	3	0	0	0	0				1	1	1	0	0	0		54997	ATP synthase subunit alpha OS=Brassica juncea OX=3707 PE=3 SV=2
J7MD33|J7MD33_RAPSA	41	721	55.2	3	3	0	0	0	0				1	1	1	0	0	0		55057	ATP synthase subunit alpha OS=Raphanus sativus OX=3726 GN=atp1 PE=3 SV=1
A0A1C9HJ75|A0A1C9HJ75_BRAOX	41	722	55.2	3	3	0	0	0	0				1	1	1	0	0	0		55057	ATP synthase subunit alpha OS=Brassica oxyrrhina OX=180534 GN=atp1 PE=2 SV=1
G4XYK3|G4XYK3_BRACI	41	723	55.2	3	3	0	0	0	0				1	1	1	0	0	0		55057	ATP synthase subunit alpha OS=Brassica carinata OX=52824 GN=atp1 PE=3 SV=1
A0A3P6C9T6|A0A3P6C9T6_BRAOL	41	724	55.2	3	3	0	0	0	0				1	1	1	0	0	0		55167	Uncharacterized protein OS=Brassica oleracea OX=3712 GN=BOLC4T23499H PE=4 SV=1
G1EL67|G1EL67_BRARC	41	725	55.2	3	3	0	0	0	0				1	1	1	0	0	0		55086	ATP synthase subunit alpha OS=Brassica rapa subsp. chinensis OX=93385 PE=3 SV=1
A0A3N6TUB8|A0A3N6TUB8_BRACR	37	213	50.12	8	0	8	0	0		0			1	1	0	1	0	0		18411	Uncharacterized protein OS=Brassica cretica OX=69181 GN=DY000_00023136 PE=4 SV=1
A0A078GNF2|A0A078GNF2_BRANA	37	214	50.12	8	0	8	0	0		0			1	1	0	1	0	0		18411	Peptidyl-prolyl cis-trans isomerase OS=Brassica napus OX=3708 GN=BnaC09g09060D PE=3 SV=1
A0A3P6E3H3|A0A3P6E3H3_BRAOL	37	215	50.12	8	0	8	0	0		0			1	1	0	1	0	0		18411	Uncharacterized protein OS=Brassica oleracea OX=3712 GN=BOLC9T54198H PE=4 SV=1
M4F885|M4F885_BRARP	37	216	50.12	8	0	8	0	0		0			1	1	0	1	0	0		18383	Peptidyl-prolyl cis-trans isomerase OS=Brassica rapa subsp. pekinensis OX=51351 PE=3 SV=1
A0A078IDN6|A0A078IDN6_BRANA	37	217	50.12	8	0	8	0	0		0			1	1	0	1	0	0		18383	Peptidyl-prolyl cis-trans isomerase OS=Brassica napus OX=3708 GN=BnaA09g08780D PE=3 SV=1
A0A397XXM3|A0A397XXM3_BRACM	37	218	50.12	8	0	8	0	0		0			1	1	0	1	0	0		18383	Peptidyl-prolyl cis-trans isomerase OS=Brassica campestris OX=3711 GN=BRARA_I00999 PE=3 SV=1
A0A3P5XW25|A0A3P5XW25_BRACM	37	219	50.12	8	0	8	0	0		0			1	1	0	1	0	0		18411	Uncharacterized protein OS=Brassica campestris OX=3711 GN=BRAA09T36748Z PE=4 SV=1
A0A0D3E317|A0A0D3E317_BRAOL	37	220	50.12	8	0	8	0	0		0			1	1	0	1	0	0		18411	Peptidyl-prolyl cis-trans isomerase OS=Brassica oleracea var. oleracea OX=109376 GN=106318134 PE=3 SV=1
sp|P24525|CYPH_BRANA	37	372	50.12	8	0	8	0	0		0			1	1	0	1	0	0		18516	Peptidyl-prolyl cis-trans isomerase OS=Brassica napus OX=3708 GN=CYP PE=2 SV=2
A0A3N6RAE9|A0A3N6RAE9_BRACR	45	642	48.73	8	8	0	0	0	643				1	1	1	0	0	0		14430	Uncharacterized protein OS=Brassica cretica OX=69181 GN=DY000_00023827 PE=4 SV=1
A0A3P6CQI1|A0A3P6CQI1_BRAOL	45	643	48.73	8	8	0	0	0	643				1	1	1	0	0	0		14430	Uncharacterized protein OS=Brassica oleracea OX=3712 GN=BOLC2T07370H PE=4 SV=1
A0A0D3AL18|A0A0D3AL18_BRAOL	45	644	48.73	8	8	0	0	0	643				1	1	1	0	0	0		14430	Uncharacterized protein OS=Brassica oleracea var. oleracea OX=109376 GN=106322680 PE=4 SV=1
A0A0D3ECP2|A0A0D3ECP2_BRAOL	45	741	48.73	8	8	0	0	0	643				1	1	1	0	0	0		14374	Uncharacterized protein OS=Brassica oleracea var. oleracea OX=109376 GN=106316036 PE=4 SV=1
A0A3P6DMR5|A0A3P6DMR5_BRAOL	45	742	48.73	8	8	0	0	0	643				1	1	1	0	0	0		14433	Uncharacterized protein OS=Brassica oleracea OX=3712 GN=BOLC9T58006H PE=4 SV=1
A0A078JJ22|A0A078JJ22_BRANA	45	743	48.73	8	8	0	0	0	643				1	1	1	0	0	0		14433	BnaCnng46790D protein OS=Brassica napus OX=3708 GN=BnaCnng46790D PE=4 SV=1
A0A398A865|A0A398A865_BRACM	45	744	48.73	8	8	0	0	0	643				1	1	1	0	0	0		14530	Uncharacterized protein OS=Brassica campestris OX=3711 GN=BRARA_B01115 PE=4 SV=1
A0A397XT07|A0A397XT07_BRACM	45	745	48.73	8	8	0	0	0	643				1	1	1	0	0	0		14425	Uncharacterized protein OS=Brassica campestris OX=3711 GN=BRAA10T43726Z PE=4 SV=1
A0A078H5D5|A0A078H5D5_BRANA	45	746	48.73	8	8	0	0	0	643				1	1	1	0	0	0		14466	BnaA02g07210D protein OS=Brassica napus OX=3708 GN=BnaA02g07210D PE=4 SV=1
A0A078H853|A0A078H853_BRANA	45	747	48.73	8	8	0	0	0	643				1	1	1	0	0	0		14425	BnaA10g12240D protein OS=Brassica napus OX=3708 GN=BnaA10g12240D PE=4 SV=1
M4DUY9|M4DUY9_BRARP	45	748	48.73	8	8	0	0	0	643				1	1	1	0	0	0		14466	Uncharacterized protein OS=Brassica rapa subsp. pekinensis OX=51351 PE=4 SV=1
A0A3P5ZZC0|A0A3P5ZZC0_BRACM	45	749	48.73	7	7	0	0	0	643				1	1	1	0	0	0		14816	Uncharacterized protein OS=Brassica campestris OX=3711 GN=BRAA02T05810Z PE=4 SV=1
M4CEF3|M4CEF3_BRARP	45	750	48.73	4	4	0	0	0	643				1	1	1	0	0	0		27680	Uncharacterized protein OS=Brassica rapa subsp. pekinensis OX=51351 PE=4 SV=1
A0A397Y9V5|A0A397Y9V5_BRACM	39	531	48.55	5	0	5	0	0		775			1	1	0	1	0	0		26139	Uncharacterized protein OS=Brassica campestris OX=3711 GN=BRARA_H00998 PE=4 SV=1
A0A3N6R9T7|A0A3N6R9T7_BRACR	39	532	48.55	5	0	5	0	0		775			1	1	0	1	0	0		26198	Uncharacterized protein OS=Brassica cretica OX=69181 GN=DY000_00023581 PE=4 SV=1
A0A078F7D4|A0A078F7D4_BRANA	39	533	48.55	5	0	5	0	0		775			1	1	0	1	0	0		26182	BnaC03g63410D protein OS=Brassica napus OX=3708 GN=BnaC03g63410D PE=4 SV=1
A0A3P6B8G0|A0A3P6B8G0_BRAOL	39	534	48.55	5	0	5	0	0		775			1	1	0	1	0	0		26182	Uncharacterized protein OS=Brassica oleracea OX=3712 GN=BOLC3T20519H PE=4 SV=1
A0A0D3BKJ2|A0A0D3BKJ2_BRAOL	39	535	48.55	5	0	5	0	0		775			1	1	0	1	0	0		26241	Uncharacterized protein OS=Brassica oleracea var. oleracea OX=109376 GN=106328675 PE=4 SV=1
A0A3P6BFV2|A0A3P6BFV2_BRACM	39	651	48.55	5	0	5	0	0		775			1	1	0	1	0	0		26292	Uncharacterized protein OS=Brassica campestris OX=3711 GN=BRAA08T33440Z PE=4 SV=1
M4DWQ3|M4DWQ3_BRARP	39	652	48.55	5	0	5	0	0		775			1	1	0	1	0	0		26360	Uncharacterized protein OS=Brassica rapa subsp. pekinensis OX=51351 PE=4 SV=1
A0A3P6GHL3|A0A3P6GHL3_BRAOL	42	648	46.72	7	0	7	0	0		2090			1	1	0	1	0	0		12969	Uncharacterized protein OS=Brassica oleracea OX=3712 GN=BOLC8T52505H PE=4 SV=1
A0A0D3DYD0|A0A0D3DYD0_BRAOL	42	649	46.72	7	0	7	0	0		2090			1	1	0	1	0	0		12969	Uncharacterized protein OS=Brassica oleracea var. oleracea OX=109376 PE=3 SV=1
A0A3N6QHU9|A0A3N6QHU9_BRACR	42	650	46.72	6	0	6	0	0		2090			1	1	0	1	0	0		14863	Uncharacterized protein OS=Brassica cretica OX=69181 GN=DY000_00005390 PE=4 SV=1
A0A0D3BY26|A0A0D3BY26_BRAOL	42	726	46.72	5	0	5	0	0		2090			1	1	0	1	0	0		20155	Histone H2A OS=Brassica oleracea var. oleracea OX=109376 PE=3 SV=1
A0A078FJ61|A0A078FJ61_BRANA	42	727	46.72	5	0	5	0	0		2090			1	1	0	1	0	0		20287	Histone H2A OS=Brassica napus OX=3708 GN=BnaC04g26190D PE=3 SV=1
A0A078FDW0|A0A078FDW0_BRANA	42	763	46.72	10	0	10	0	0		2090			1	1	0	1	0	0		9320	BnaA09g40570D protein OS=Brassica napus OX=3708 GN=BnaA09g40570D PE=3 SV=1
A0A078GFN6|A0A078GFN6_BRANA	42	764	46.72	8	0	8	0	0		2090			1	1	0	1	0	0		12796	BnaC04g49710D protein OS=Brassica napus OX=3708 GN=BnaC04g49710D PE=3 SV=1
A0A078J1Y1|A0A078J1Y1_BRANA	42	765	46.72	7	0	7	0	0		2090			1	1	0	1	0	0		13201	Histone H2A OS=Brassica napus OX=3708 GN=BnaA04g27780D PE=3 SV=1
A0A078JCB9|A0A078JCB9_BRANA	42	766	46.72	7	0	7	0	0		2090			1	1	0	1	0	0		13455	Histone H2A OS=Brassica napus OX=3708 GN=BnaA05g35660D PE=3 SV=1
A0A078FV69|A0A078FV69_BRANA	42	767	46.72	7	0	7	0	0		2090			1	1	0	1	0	0		13714	Histone H2A OS=Brassica napus OX=3708 GN=BnaC09g30950D PE=3 SV=1
A0A0D2ZR27|A0A0D2ZR27_BRAOL	42	768	46.72	7	0	7	0	0		2090			1	1	0	1	0	0		13977	Histone H2A OS=Brassica oleracea var. oleracea OX=109376 GN=106320054 PE=3 SV=1
A0A078GS30|A0A078GS30_BRANA	42	769	46.72	7	0	7	0	0		2090			1	1	0	1	0	0		14046	Histone H2A OS=Brassica napus OX=3708 GN=BnaC01g19370D PE=3 SV=1
M4DCR8|M4DCR8_BRARP	42	770	46.72	7	0	7	0	0		2090			1	1	0	1	0	0		13947	Histone H2A OS=Brassica rapa subsp. pekinensis OX=51351 PE=3 SV=1
A0A078I9R7|A0A078I9R7_BRANA	42	771	46.72	7	0	7	0	0		2090			1	1	0	1	0	0		13947	Histone H2A OS=Brassica napus OX=3708 GN=BnaA08g02000D PE=3 SV=1
A0A397Y757|A0A397Y757_BRACM	42	772	46.72	7	0	7	0	0		2090			1	1	0	1	0	0		13947	Histone H2A OS=Brassica campestris OX=3711 GN=BRAA08T32311Z PE=3 SV=1
A0A3N6RUU2|A0A3N6RUU2_BRACR	42	773	46.72	7	0	7	0	0		2090			1	1	0	1	0	0		13977	Uncharacterized protein OS=Brassica cretica OX=69181 GN=DY000_00027045 PE=4 SV=1
A0A078HCQ8|A0A078HCQ8_BRANA	42	774	46.72	7	0	7	0	0		2090			1	1	0	1	0	0		13977	Histone H2A OS=Brassica napus OX=3708 GN=BnaC05g27040D PE=3 SV=1
A0A078GXX4|A0A078GXX4_BRANA	42	775	46.72	7	0	7	0	0		2090			1	1	0	1	0	0		14007	Histone H2A OS=Brassica napus OX=3708 GN=BnaC05g32170D PE=3 SV=1
A0A0D3ADD7|A0A0D3ADD7_BRAOL	42	776	46.72	7	0	7	0	0		2090			1	1	0	1	0	0		14232	Histone H2A OS=Brassica oleracea var. oleracea OX=109376 GN=106342340 PE=3 SV=1
A0A078F3P4|A0A078F3P4_BRANA	42	777	46.72	7	0	7	0	0		2090			1	1	0	1	0	0		14231	Histone H2A OS=Brassica napus OX=3708 GN=BnaA03g18140D PE=3 SV=1
A0A0D3AC15|A0A0D3AC15_BRAOL	42	778	46.72	7	0	7	0	0		2090			1	1	0	1	0	0		14046	Histone H2A OS=Brassica oleracea var. oleracea OX=109376 GN=106318253 PE=3 SV=1
A0A078HYV6|A0A078HYV6_BRANA	42	779	46.72	7	0	7	0	0		2090			1	1	0	1	0	0		14046	Histone H2A OS=Brassica napus OX=3708 GN=BnaCnng10730D PE=3 SV=1
A0A078IUE0|A0A078IUE0_BRANA	42	780	46.72	7	0	7	0	0		2090			1	1	0	1	0	0		14046	Histone H2A OS=Brassica napus OX=3708 GN=BnaA01g25600D PE=3 SV=1
A0A078G904|A0A078G904_BRANA	42	781	46.72	7	0	7	0	0		2090			1	1	0	1	0	0		14232	Histone H2A OS=Brassica napus OX=3708 GN=BnaC01g35970D PE=3 SV=1
A0A078FNF4|A0A078FNF4_BRANA	42	782	46.72	7	0	7	0	0		2090			1	1	0	1	0	0		14232	Histone H2A OS=Brassica napus OX=3708 GN=BnaC03g21660D PE=3 SV=1
A0A0D3BMR8|A0A0D3BMR8_BRAOL	42	783	46.72	7	0	7	0	0		2090			1	1	0	1	0	0		14425	Histone H2A OS=Brassica oleracea var. oleracea OX=109376 GN=106328773 PE=3 SV=1
A0A0D3CTT7|A0A0D3CTT7_BRAOL	42	784	46.72	7	0	7	0	0		2090			1	1	0	1	0	0		14545	Histone H2A OS=Brassica oleracea var. oleracea OX=109376 GN=106296339 PE=3 SV=1
A0A078EZN9|A0A078EZN9_BRANA	42	785	46.72	7	0	7	0	0		2090			1	1	0	1	0	0		14788	Histone H2A OS=Brassica napus OX=3708 GN=BnaC06g15290D PE=3 SV=1
A0A0D3DNI8|A0A0D3DNI8_BRAOL	42	786	46.72	6	0	6	0	0		2090			1	1	0	1	0	0		14767	Histone H2A OS=Brassica oleracea var. oleracea OX=109376 GN=106312192 PE=3 SV=1
A0A0D3C8L5|A0A0D3C8L5_BRAOL	42	787	46.72	6	0	6	0	0		2090			1	1	0	1	0	0		14753	Histone H2A OS=Brassica oleracea var. oleracea OX=109376 GN=106295459 PE=3 SV=1
A0A078FZG6|A0A078FZG6_BRANA	42	788	46.72	6	0	6	0	0		2090			1	1	0	1	0	0		15595	Histone H2A OS=Brassica napus OX=3708 GN=BnaA09g03830D PE=3 SV=1
A0A3N6TUP9|A0A3N6TUP9_BRACR	42	789	46.72	6	0	6	0	0		2090			1	1	0	1	0	0		15700	Uncharacterized protein OS=Brassica cretica OX=69181 GN=DY000_00020321 PE=4 SV=1
A0A0D3ECX4|A0A0D3ECX4_BRAOL	42	790	46.72	6	0	6	0	0		2090			1	1	0	1	0	0		15602	Histone H2A OS=Brassica oleracea var. oleracea OX=109376 GN=106315574 PE=3 SV=1
M4CR47|M4CR47_BRARP	42	791	46.72	6	0	6	0	0		2090			1	1	0	1	0	0		15672	Histone H2A OS=Brassica rapa subsp. pekinensis OX=51351 PE=3 SV=1
A0A0D3AKV3|A0A0D3AKV3_BRAOL	42	792	46.72	6	0	6	0	0		2090			1	1	0	1	0	0		15686	Histone H2A OS=Brassica oleracea var. oleracea OX=109376 GN=106324812 PE=3 SV=1
A0A398AE55|A0A398AE55_BRACM	42	793	46.72	6	0	6	0	0		2090			1	1	0	1	0	0		15714	Histone H2A OS=Brassica campestris OX=3711 GN=BRAA02T05755Z PE=3 SV=1
A0A078H272|A0A078H272_BRANA	42	794	46.72	6	0	6	0	0		2090			1	1	0	1	0	0		15612	Histone H2A OS=Brassica napus OX=3708 GN=BnaA10g12840D PE=3 SV=1
A0A397ZTK2|A0A397ZTK2_BRACM	42	795	46.72	6	0	6	0	0		2090			1	1	0	1	0	0		15672	Histone H2A OS=Brassica campestris OX=3711 GN=BRAA03T10457Z PE=3 SV=1
A0A3P6A5L5|A0A3P6A5L5_BRAOL	42	796	46.72	6	0	6	0	0		2090			1	1	0	1	0	0		15700	Uncharacterized protein OS=Brassica oleracea OX=3712 GN=BOLC3T13785H PE=4 SV=1
A0A397XKD4|A0A397XKD4_BRACM	42	797	46.72	6	0	6	0	0		2090			1	1	0	1	0	0		15612	Histone H2A OS=Brassica campestris OX=3711 GN=BRAA10T43793Z PE=3 SV=1
A0A078FBH3|A0A078FBH3_BRANA	42	798	46.72	6	0	6	0	0		2090			1	1	0	1	0	0		15714	Histone H2A OS=Brassica napus OX=3708 GN=BnaA02g06690D PE=3 SV=1
A0A3P6EFI1|A0A3P6EFI1_BRAOL	42	799	46.72	6	0	6	0	0		2090			1	1	0	1	0	0		15612	Uncharacterized protein OS=Brassica oleracea OX=3712 GN=BOLC9T58108H PE=4 SV=1
M4CE92|M4CE92_BRARP	42	800	46.72	6	0	6	0	0		2090			1	1	0	1	0	0		15596	Histone H2A OS=Brassica rapa subsp. pekinensis OX=51351 PE=3 SV=1
A0A3N6RFH2|A0A3N6RFH2_BRACR	42	801	46.72	6	0	6	0	0		2090			1	1	0	1	0	0		15686	Uncharacterized protein OS=Brassica cretica OX=69181 GN=DY000_00025938 PE=4 SV=1
M4DVN7|M4DVN7_BRARP	42	802	46.72	6	0	6	0	0		2090			1	1	0	1	0	0		15784	Histone H2A OS=Brassica rapa subsp. pekinensis OX=51351 PE=3 SV=1
A0A078GKC6|A0A078GKC6_BRANA	42	803	46.72	6	0	6	0	0		2090			1	1	0	1	0	0		16080	Histone H2A OS=Brassica napus OX=3708 GN=BnaC02g39800D PE=3 SV=1
A0A3N6SFF1|A0A3N6SFF1_BRACR	42	804	46.72	6	0	6	0	0		2090			1	1	0	1	0	0		16053	Uncharacterized protein OS=Brassica cretica OX=69181 GN=DY000_00007874 PE=4 SV=1
A0A0D3AXA2|A0A0D3AXA2_BRAOL	42	805	46.72	6	0	6	0	0		2090			1	1	0	1	0	0		16080	Histone H2A OS=Brassica oleracea var. oleracea OX=109376 GN=106324794 PE=3 SV=1
Q9STD8|Q9STD8_BRANA	42	806	46.72	6	0	6	0	0		2090			1	1	0	1	0	0		16050	Histone H2A OS=Brassica napus OX=3708 GN=H2A PE=3 SV=1
A0A0D3E141|A0A0D3E141_BRAOL	42	807	46.72	6	0	6	0	0		2090			1	1	0	1	0	0		16048	Histone H2A OS=Brassica oleracea var. oleracea OX=109376 GN=106317918 PE=3 SV=1
A0A0D3B2I9|A0A0D3B2I9_BRAOL	42	808	46.72	5	0	5	0	0		2090			1	1	0	1	0	0		19603	Histone H2A OS=Brassica oleracea var. oleracea OX=109376 PE=3 SV=1
A0A078GA05|A0A078GA05_BRANA	42	809	46.72	4	0	4	0	0		2090			1	1	0	1	0	0		22674	Histone H2A OS=Brassica napus OX=3708 GN=BnaC01g35960D PE=3 SV=1
M4FJ36|M4FJ36_BRARP	35	432	45.58	2	2	0	0	2	501			5160	1	1	1	0	0	1	Carbamidomethylation	53801	Uncharacterized protein OS=Brassica rapa subsp. pekinensis OX=51351 PE=3 SV=1
C6ZPK6|C6ZPK6_9ERIC	35	442	45.58	2	2	0	0	2	501			5160	1	1	1	0	0	1	Carbamidomethylation	52280	Ribulose bisphosphate carboxylase large chain (Fragment) OS=Diospyros brassica OX=413726 GN=rbcL PE=3 SV=1
A0A286SF83|A0A286SF83_SINAR	35	460	45.58	2	2	0	0	2	501			5160	1	1	1	0	0	1	Carbamidomethylation	44955	Ribulose bisphosphate carboxylase large chain (Fragment) OS=Sinapis arvensis OX=29728 GN=rbcL PE=3 SV=1
A0A249Y5L0|A0A249Y5L0_SINAR	35	461	45.58	2	2	0	0	2	501			5160	1	1	1	0	0	1	Carbamidomethylation	45740	Ribulose bisphosphate carboxylase large chain (Fragment) OS=Sinapis arvensis OX=29728 GN=rbcL PE=3 SV=1
A0A142I7A2|A0A142I7A2_SINAR	35	462	45.58	2	2	0	0	2	501			5160	1	1	1	0	0	1	Carbamidomethylation	47937	Ribulose bisphosphate carboxylase large chain (Fragment) OS=Sinapis arvensis OX=29728 GN=rbcL PE=3 SV=1
G0WXZ7|G0WXZ7_BRANI	35	463	45.58	2	2	0	0	2	501			5160	1	1	1	0	0	1	Carbamidomethylation	50158	Ribulose bisphosphate carboxylase large chain (Fragment) OS=Brassica nigra OX=3710 GN=rbcL PE=3 SV=1
G0WXZ6|G0WXZ6_BRANA	35	464	45.58	2	2	0	0	2	501			5160	1	1	1	0	0	1	Carbamidomethylation	50162	Ribulose bisphosphate carboxylase large chain (Fragment) OS=Brassica napus OX=3708 GN=rbcL PE=3 SV=1
G0WXZ8|G0WXZ8_SINAL	35	465	45.58	2	2	0	0	2	501			5160	1	1	1	0	0	1	Carbamidomethylation	50174	Ribulose bisphosphate carboxylase large chain (Fragment) OS=Sinapis alba OX=3728 GN=rbcL PE=3 SV=1
A8D0J3|A8D0J3_BRAOB	35	466	45.58	2	2	0	0	2	501			5160	1	1	1	0	0	1	Carbamidomethylation	50708	Ribulose bisphosphate carboxylase large chain (Fragment) OS=Brassica oleracea var. botrytis OX=3715 PE=3 SV=1
A0A075M562|A0A075M562_BRAOL	35	467	45.58	2	2	0	0	2	501			5160	1	1	1	0	0	1	Carbamidomethylation	51525	Ribulose bisphosphate carboxylase large chain (Fragment) OS=Brassica oleracea OX=3712 GN=rbcL PE=3 SV=1
A0A075M3M5|A0A075M3M5_BRANA	35	468	45.58	2	2	0	0	2	501			5160	1	1	1	0	0	1	Carbamidomethylation	51525	Ribulose bisphosphate carboxylase large chain (Fragment) OS=Brassica napus OX=3708 GN=rbcL PE=3 SV=1
A0A075M4Y2|A0A075M4Y2_BRACM	35	469	45.58	2	2	0	0	2	501			5160	1	1	1	0	0	1	Carbamidomethylation	51525	Ribulose bisphosphate carboxylase large chain (Fragment) OS=Brassica campestris OX=3711 GN=rbcL PE=3 SV=1
A0A142I797|A0A142I797_BRANA	35	470	45.58	2	2	0	0	2	501			5160	1	1	1	0	0	1	Carbamidomethylation	51881	Ribulose bisphosphate carboxylase large chain (Fragment) OS=Brassica napus OX=3708 GN=rbcL PE=3 SV=1
A0A0H3XYL7|A0A0H3XYL7_BRAOC	35	471	45.58	2	2	0	0	2	501			5160	1	1	1	0	0	1	Carbamidomethylation	52956	Ribulose bisphosphate carboxylase large chain OS=Brassica oleracea var. capitata OX=3716 GN=rbcL PE=3 SV=1
A0A249RUU1|A0A249RUU1_BRAJU	35	472	45.58	2	2	0	0	2	501			5160	1	1	1	0	0	1	Carbamidomethylation	52956	Ribulose bisphosphate carboxylase large chain OS=Brassica juncea subsp. integrifolia OX=1940530 GN=rbcL PE=3 SV=1
A0A249RS87|A0A249RS87_RAPRL	35	473	45.58	2	2	0	0	2	501			5160	1	1	1	0	0	1	Carbamidomethylation	52956	Ribulose bisphosphate carboxylase large chain OS=Raphanus raphanistrum subsp. landra OX=328428 GN=rbcL PE=3 SV=1
A0A249RRZ5|A0A249RRZ5_BRAOT	35	474	45.58	2	2	0	0	2	501			5160	1	1	1	0	0	1	Carbamidomethylation	52956	Ribulose bisphosphate carboxylase large chain OS=Brassica oleracea var. italica OX=36774 GN=rbcL PE=3 SV=1
A0A218KGF5|A0A218KGF5_SINAR	35	475	45.58	2	2	0	0	2	501			5160	1	1	1	0	0	1	Carbamidomethylation	52952	Ribulose bisphosphate carboxylase large chain OS=Sinapis arvensis OX=29728 GN=rbcL PE=3 SV=1
A0A249RTG0|A0A249RTG0_BRAJU	35	476	45.58	2	2	0	0	2	501			5160	1	1	1	0	0	1	Carbamidomethylation	52938	Ribulose bisphosphate carboxylase large chain OS=Brassica juncea subsp. integrifolia OX=1940530 GN=rbcL PE=3 SV=1
A0A249RSF9|A0A249RSF9_BRAOB	35	477	45.58	2	2	0	0	2	501			5160	1	1	1	0	0	1	Carbamidomethylation	52956	Ribulose bisphosphate carboxylase large chain OS=Brassica oleracea var. botrytis OX=3715 GN=rbcL PE=3 SV=1
A0A249RRN8|A0A249RRN8_BRAOL	35	478	45.58	2	2	0	0	2	501			5160	1	1	1	0	0	1	Carbamidomethylation	52956	Ribulose bisphosphate carboxylase large chain OS=Brassica oleracea var. gongylodes OX=109379 GN=rbcL PE=3 SV=1
A0A249RPP2|A0A249RPP2_BRARC	35	479	45.58	2	2	0	0	2	501			5160	1	1	1	0	0	1	Carbamidomethylation	52956	Ribulose bisphosphate carboxylase large chain OS=Brassica rapa subsp. chinensis OX=93385 GN=rbcL PE=3 SV=1
A0A1B1Y0F7|A0A1B1Y0F7_BRANA	35	480	45.58	2	2	0	0	2	501			5160	1	1	1	0	0	1	Carbamidomethylation	52956	Ribulose bisphosphate carboxylase large chain OS=Brassica napus var. napus OX=138011 GN=rbcL PE=3 SV=1
A0A249RRP9|A0A249RRP9_BRARR	35	481	45.58	2	2	0	0	2	501			5160	1	1	1	0	0	1	Carbamidomethylation	52956	Ribulose bisphosphate carboxylase large chain OS=Brassica rapa subsp. rapa OX=51350 GN=rbcL PE=3 SV=1
A0A1S5SJR9|A0A1S5SJR9_ORYVI	35	482	45.58	2	2	0	0	2	501			5160	1	1	1	0	0	1	Carbamidomethylation	52966	Ribulose bisphosphate carboxylase large chain OS=Orychophragmus violaceus OX=71234 GN=rbcL PE=3 SV=1
A0A3P6HAG0|A0A3P6HAG0_BRAOL	35	483	45.58	2	2	0	0	2	501			5160	1	1	1	0	0	1	Carbamidomethylation	53363	Uncharacterized protein OS=Brassica oleracea OX=3712 GN=BOLSC35T60643H PE=4 SV=1
A0A023VST5|A0A023VST5_BRARC	35	484	45.58	2	2	0	0	2	501			5160	1	1	1	0	0	1	Carbamidomethylation	53747	Ribulose bisphosphate carboxylase large chain OS=Brassica rapa subsp. chinensis OX=93385 GN=rbcL PE=3 SV=1
A0A3P6E8M9|A0A3P6E8M9_BRAOL	35	732	45.58	2	2	0	0	2	501			5160	1	1	1	0	0	1	Carbamidomethylation	53038	Uncharacterized protein OS=Brassica oleracea OX=3712 GN=BOLC7T41720H PE=4 SV=1
A0A3P6GHJ2|A0A3P6GHJ2_BRAOL	35	816	45.58	8	8	0	0	8	501			5160	1	1	1	0	0	1	Carbamidomethylation	14371	Uncharacterized protein OS=Brassica oleracea OX=3712 GN=BOLSC49T61186H PE=4 SV=1
A0A078EGN5|A0A078EGN5_BRANA	35	817	45.58	4	4	0	0	4	501			5160	1	1	1	0	0	1	Carbamidomethylation	29669	BnaC01g27980D protein OS=Brassica napus OX=3708 GN=BnaC01g27980D PE=4 SV=1
M4CJF5|M4CJF5_BRARP	43	834	44.6	3	0	3	0	0		4780			1	1	0	1	0	0		53599	Uncharacterized protein OS=Brassica rapa subsp. pekinensis OX=51351 PE=4 SV=1
A0A078H6V9|A0A078H6V9_BRANA	43	835	44.6	3	0	3	0	0		4780			1	1	0	1	0	0		53661	BnaC06g29610D protein OS=Brassica napus OX=3708 GN=BnaC06g29610D PE=4 SV=1
A0A397YQ79|A0A397YQ79_BRACM	43	836	44.6	3	0	3	0	0		4780			1	1	0	1	0	0		53647	Uncharacterized protein OS=Brassica campestris OX=3711 GN=BRARA_G02825 PE=4 SV=1
A0A0D3CZ28|A0A0D3CZ28_BRAOL	43	837	44.6	3	0	3	0	0		4780			1	1	0	1	0	0		54477	Uncharacterized protein OS=Brassica oleracea var. oleracea OX=109376 GN=106296675 PE=4 SV=1
A0A3P6HD55|A0A3P6HD55_BRAOL	43	838	44.6	3	0	3	0	0		4780			1	1	0	1	0	0		54507	Uncharacterized protein OS=Brassica oleracea OX=3712 GN=BOLC6T39322H PE=4 SV=1
A0A3P6BJR5|A0A3P6BJR5_BRACM	43	839	44.6	2	0	2	0	0		4780			1	1	0	1	0	0		55659	Uncharacterized protein OS=Brassica campestris OX=3711 GN=BRAA07T31113Z PE=4 SV=1
A0A0D3DU78|A0A0D3DU78_BRAOL	38	639	43.21	3	0	0	3	0			342		1	1	0	0	1	0	Acetylation (Protein N-term)	69293	Uncharacterized protein OS=Brassica oleracea var. oleracea OX=109376 PE=4 SV=1
A0A0D3A7L5|A0A0D3A7L5_BRAOL	38	826	43.21	15	0	0	15	0			342		1	1	0	0	1	0	Acetylation (Protein N-term)	12869	Uncharacterized protein OS=Brassica oleracea var. oleracea OX=109376 PE=4 SV=1
M4DDJ1|M4DDJ1_BRARP	38	827	43.21	12	0	0	12	0			342		1	1	0	0	1	0	Acetylation (Protein N-term)	15610	Uncharacterized protein OS=Brassica rapa subsp. pekinensis OX=51351 PE=4 SV=1
A0A397ZNP4|A0A397ZNP4_BRACM	38	828	43.21	12	0	0	12	0			342		1	1	0	0	1	0	Acetylation (Protein N-term)	15635	Uncharacterized protein OS=Brassica campestris OX=3711 GN=BRAA04T15972Z PE=4 SV=1
A0A397Y1F4|A0A397Y1F4_BRACM	38	841	43.21	12	0	0	12	0			342		1	1	0	0	1	0	Acetylation (Protein N-term)	15611	Uncharacterized protein OS=Brassica campestris OX=3711 GN=BRARA_I04043 PE=4 SV=1
A0A078IJI5|A0A078IJI5_BRANA	38	842	43.21	10	0	0	10	0			342		1	1	0	0	1	0	Acetylation (Protein N-term)	18718	BnaA09g55220D protein OS=Brassica napus OX=3708 GN=BnaA09g55220D PE=4 SV=1
A0A3P6GD09|A0A3P6GD09_BRAOL	38	843	43.21	9	0	0	9	0			342		1	1	0	0	1	0	Acetylation (Protein N-term)	21492	Uncharacterized protein OS=Brassica oleracea OX=3712 GN=BOLC8T51000H PE=4 SV=1
M4CT69|M4CT69_BRARP	38	877	43.21	15	0	0	15	0			342		1	1	0	0	1	0	Acetylation (Protein N-term)	12749	Uncharacterized protein OS=Brassica rapa subsp. pekinensis OX=51351 PE=4 SV=1
A0A078HYT1|A0A078HYT1_BRANA	38	878	43.21	12	0	0	12	0			342		1	1	0	0	1	0	Acetylation (Protein N-term)	15665	BnaC03g23850D protein OS=Brassica napus OX=3708 GN=BnaC03g23850D PE=4 SV=1
A0A398A4H1|A0A398A4H1_BRACM	38	879	43.21	12	0	0	12	0			342		1	1	0	0	1	0	Acetylation (Protein N-term)	15665	Uncharacterized protein OS=Brassica campestris OX=3711 GN=BRAA03T11593Z PE=4 SV=1
M4C7U4|M4C7U4_BRARP	38	880	43.21	12	0	0	12	0			342		1	1	0	0	1	0	Acetylation (Protein N-term)	15665	Uncharacterized protein OS=Brassica rapa subsp. pekinensis OX=51351 PE=4 SV=1
A0A0D3CUN2|A0A0D3CUN2_BRAOL	38	881	43.21	12	0	0	12	0			342		1	1	0	0	1	0	Acetylation (Protein N-term)	15653	Uncharacterized protein OS=Brassica oleracea var. oleracea OX=109376 GN=106300118 PE=4 SV=1
A0A3P6AM87|A0A3P6AM87_BRAOL	38	882	43.21	12	0	0	12	0			342		1	1	0	0	1	0	Acetylation (Protein N-term)	15665	Uncharacterized protein OS=Brassica oleracea OX=3712 GN=BOLC3T15208H PE=4 SV=1
A0A0D3B6E4|A0A0D3B6E4_BRAOL	38	883	43.21	12	0	0	12	0			342		1	1	0	0	1	0	Acetylation (Protein N-term)	15665	Uncharacterized protein OS=Brassica oleracea var. oleracea OX=109376 GN=106331964 PE=4 SV=1
A0A3P5ZAB4|A0A3P5ZAB4_BRACM	44	589	41.95	3	0	0	3	0			0		1	1	0	0	1	0		50592	Uncharacterized protein OS=Brassica campestris OX=3711 GN=BRAA06T27678Z PE=4 SV=1
A0A397Z5E8|A0A397Z5E8_BRACM	44	590	41.95	3	0	0	3	0			0		1	1	0	0	1	0		50479	Uncharacterized protein OS=Brassica campestris OX=3711 GN=BRARA_F03825 PE=3 SV=1
M4EXW8|M4EXW8_BRARP	44	591	41.95	3	0	0	3	0			0		1	1	0	0	1	0		50564	Uncharacterized protein OS=Brassica rapa subsp. pekinensis OX=51351 PE=3 SV=1
A0A3P6C247|A0A3P6C247_BRAOL	44	592	41.95	3	0	0	3	0			0		1	1	0	0	1	0		50580	Uncharacterized protein OS=Brassica oleracea OX=3712 GN=BOLC4T24021H PE=4 SV=1
A0A0D3BUR1|A0A0D3BUR1_BRAOL	44	593	41.95	3	0	0	3	0			0		1	1	0	0	1	0		50580	Uncharacterized protein OS=Brassica oleracea var. oleracea OX=109376 GN=106342141 PE=3 SV=1
A0A078G7A3|A0A078G7A3_BRANA	44	594	41.95	3	0	0	3	0			0		1	1	0	0	1	0		50539	BnaA06g36920D protein OS=Brassica napus OX=3708 GN=BnaA06g36920D PE=3 SV=1
A0A078GKV6|A0A078GKV6_BRANA	44	597	41.95	3	0	0	3	0			0		1	1	0	0	1	0		50694	BnaC02g30040D protein OS=Brassica napus OX=3708 GN=BnaC02g30040D PE=3 SV=1
A0A3N6Q7N8|A0A3N6Q7N8_BRACR	44	598	41.95	3	0	0	3	0			0		1	1	0	0	1	0		50675	Uncharacterized protein OS=Brassica cretica OX=69181 GN=DY000_00001309 PE=4 SV=1
A0A0D3ATN6|A0A0D3ATN6_BRAOL	44	599	41.95	3	0	0	3	0			0		1	1	0	0	1	0		50694	Uncharacterized protein OS=Brassica oleracea var. oleracea OX=109376 GN=106327795 PE=3 SV=1
A0A397ZG28|A0A397ZG28_BRACM	44	844	41.95	4	0	0	4	0			0		1	1	0	0	1	0		49021	Uncharacterized protein OS=Brassica campestris OX=3711 GN=BRARA_E02264 PE=3 SV=1
M4E0X1|M4E0X1_BRARP	44	845	41.95	4	0	0	4	0			0		1	1	0	0	1	0		49020	Uncharacterized protein OS=Brassica rapa subsp. pekinensis OX=51351 PE=3 SV=1
A0A078IA24|A0A078IA24_BRANA	44	846	41.95	4	0	0	4	0			0		1	1	0	0	1	0		49021	BnaA05g20660D protein OS=Brassica napus OX=3708 GN=BnaA05g20660D PE=3 SV=1
A0A3P5YWJ5|A0A3P5YWJ5_BRACM	44	847	41.95	3	0	0	3	0			0		1	1	0	0	1	0		63344	Uncharacterized protein OS=Brassica campestris OX=3711 GN=BRAA05T21861Z PE=4 SV=1
A0A3N6R0V6|A0A3N6R0V6_BRACR	44	848	41.95	3	0	0	3	0			0		1	1	0	0	1	0		55134	Uncharacterized protein (Fragment) OS=Brassica cretica OX=69181 GN=DY000_00012634 PE=4 SV=1
Q8W182|Q8W182_BRAOL	44	885	41.95	4	0	0	4	0			0		1	1	0	0	1	0		48415	Senescence-associated cysteine protease (Fragment) OS=Brassica oleracea OX=3712 GN=CP1 PE=2 SV=1
A0A3P6FDS7|A0A3P6FDS7_BRAOL	44	886	41.95	2	0	0	2	0			0		1	1	0	0	1	0		97269	Uncharacterized protein OS=Brassica oleracea OX=3712 GN=BOLC5T33291H PE=4 SV=1
A0A0D3CIH4|A0A0D3CIH4_BRAOL	44	887	41.95	2	0	0	2	0			0		1	1	0	0	1	0		97532	Uncharacterized protein OS=Brassica oleracea var. oleracea OX=109376 PE=3 SV=1

## Sheet: F3
Accession	Protein Group	Protein ID	-10lgP	Coverage (%)	Coverage (%) F3_1-3	Coverage (%) F3_11	Coverage (%) F3_4-6	Coverage (%) F3_7-9	Intensity F3_1-3	Intensity F3_11	Intensity F3_4-6	Intensity F3_7-9	#Peptides	#Unique	#Spec F3_1-3	#Spec F3_11	#Spec F3_4-6	#Spec F3_7-9	PTM	Avg. Mass	Description
A0A078J2R9|A0A078J2R9_BRANA	1	42	176.06	24	21	17	21	24	1850	1310	0	1690	6	1	11	10	12	8	Oxidation (M); Deamidation (NQ)	41720	BnaA03g55890D protein OS=Brassica napus OX=3708 GN=BnaA03g55890D PE=3 SV=1
A0A0D3B0E4|A0A0D3B0E4_BRAOL	1	43	176.06	24	21	17	21	24	1850	1310	0	1690	6	1	11	10	12	8	Oxidation (M); Deamidation (NQ)	41704	Uncharacterized protein OS=Brassica oleracea var. oleracea OX=109376 GN=106335398 PE=3 SV=1
A0A397ZXR4|A0A397ZXR4_BRACM	1	44	176.06	24	21	17	21	24	1850	1310	0	1690	6	1	11	10	12	8	Oxidation (M); Deamidation (NQ)	41704	Uncharacterized protein OS=Brassica campestris OX=3711 GN=BRARA_C00393 PE=3 SV=1
A0A3P6AKF9|A0A3P6AKF9_BRAOL	1	45	176.06	26	23	18	23	26	1850	1310	0	1690	6	1	11	10	12	8	Oxidation (M); Deamidation (NQ)	39173	Uncharacterized protein OS=Brassica oleracea OX=3712 GN=BOLC3T13006H PE=4 SV=1
A0A3P5ZV26|A0A3P5ZV26_BRACM	1	46	176.06	26	23	18	23	26	1850	1310	0	1690	6	1	11	10	12	8	Oxidation (M); Deamidation (NQ)	39157	Uncharacterized protein OS=Brassica campestris OX=3711 GN=BRAA03T09771Z PE=4 SV=1
A0A398AD28|A0A398AD28_BRACM	1	48	176.06	24	21	17	21	24	1850	1310	0	1690	6	1	11	10	12	8	Oxidation (M); Deamidation (NQ)	41692	Uncharacterized protein OS=Brassica campestris OX=3711 GN=BRAA02T05002Z PE=3 SV=1
A0A3P6D716|A0A3P6D716_BRAOL	1	49	176.06	24	21	17	21	24	1850	1310	0	1690	6	1	11	10	12	8	Oxidation (M); Deamidation (NQ)	41692	Uncharacterized protein OS=Brassica oleracea OX=3712 GN=BOLC2T06372H PE=4 SV=1
M4EIK0|M4EIK0_BRARP	1	50	176.06	24	21	17	21	24	1850	1310	0	1690	6	1	11	10	12	8	Oxidation (M); Deamidation (NQ)	41623	Uncharacterized protein OS=Brassica rapa subsp. pekinensis OX=51351 PE=3 SV=1
A0A0D3AIC2|A0A0D3AIC2_BRAOL	1	51	176.06	24	21	17	21	24	1850	1310	0	1690	6	1	11	10	12	8	Oxidation (M); Deamidation (NQ)	41692	Uncharacterized protein OS=Brassica oleracea var. oleracea OX=109376 GN=106327159 PE=3 SV=1
A0A1B1LN73|A0A1B1LN73_BRARC	1	52	176.06	24	21	17	21	24	1850	1310	0	1690	6	1	11	10	12	8	Oxidation (M); Deamidation (NQ)	41692	Actin 7 OS=Brassica rapa subsp. chinensis OX=93385 GN=ACT7 PE=2 SV=1
A0A078DBS4|A0A078DBS4_BRANA	1	53	176.06	26	23	18	23	26	1850	1310	0	1690	6	1	11	10	12	8	Oxidation (M); Deamidation (NQ)	39145	BnaC02g00690D protein OS=Brassica napus OX=3708 GN=BnaC02g00690D PE=3 SV=1
A0A3N6QUY3|A0A3N6QUY3_BRACR	1	57	176.06	25	23	18	23	25	1850	1310	0	1690	6	1	11	10	12	8	Oxidation (M); Deamidation (NQ)	39616	Uncharacterized protein (Fragment) OS=Brassica cretica OX=69181 GN=DY000_00010097 PE=4 SV=1
I1T3Q7|I1T3Q7_BRARP	1	58	176.06	24	21	17	21	24	1850	1310	0	1690	6	1	11	10	12	8	Oxidation (M); Deamidation (NQ)	41690	Actin 7 OS=Brassica rapa subsp. pekinensis OX=51351 PE=2 SV=1
A0A3N6QG92|A0A3N6QG92_BRACR	1	59	176.06	24	21	17	21	24	1850	1310	0	1690	6	1	11	10	12	8	Oxidation (M); Deamidation (NQ)	41690	Uncharacterized protein OS=Brassica cretica OX=69181 GN=DY000_00004750 PE=4 SV=1
A0A0D3EGN0|A0A0D3EGN0_BRAOL	1	60	176.06	24	21	17	21	24	1850	1310	0	1690	6	1	11	10	12	8	Oxidation (M); Deamidation (NQ)	41690	Uncharacterized protein OS=Brassica oleracea var. oleracea OX=109376 GN=106318407 PE=3 SV=1
A0A3P6ESS5|A0A3P6ESS5_BRAOL	1	61	176.06	24	21	17	21	24	1850	1310	0	1690	6	1	11	10	12	8	Oxidation (M); Deamidation (NQ)	41718	Uncharacterized protein OS=Brassica oleracea OX=3712 GN=BOLC9T59532H PE=4 SV=1
A0A078G9C9|A0A078G9C9_BRANA	1	62	176.06	24	21	17	21	24	1850	1310	0	1690	6	1	11	10	12	8	Oxidation (M); Deamidation (NQ)	41690	BnaC09g46850D protein OS=Brassica napus OX=3708 GN=BnaC09g46850D PE=3 SV=1
A0A0B5J8B2|A0A0B5J8B2_ORYVI	1	63	176.06	24	21	17	21	24	1850	1310	0	1690	6	1	11	10	12	8	Oxidation (M); Deamidation (NQ)	41706	Actin OS=Orychophragmus violaceus OX=71234 PE=2 SV=1
A0A0B5JHX6|A0A0B5JHX6_BRANA	1	64	176.06	24	21	17	21	24	1850	1310	0	1690	6	1	11	10	12	8	Oxidation (M); Deamidation (NQ)	41706	Actin OS=Brassica napus OX=3708 PE=2 SV=1
A0A397XMV9|A0A397XMV9_BRACM	1	65	176.06	24	21	17	21	24	1850	1310	0	1690	6	1	11	10	12	8	Oxidation (M); Deamidation (NQ)	41690	Uncharacterized protein OS=Brassica campestris OX=3711 GN=BRAA10T44816Z PE=3 SV=1
A0A0B5JD35|A0A0B5JD35_BRAJU	1	66	176.06	24	21	17	21	24	1850	1310	0	1690	6	1	11	10	12	8	Oxidation (M); Deamidation (NQ)	41692	Actin OS=Brassica juncea OX=3707 PE=2 SV=1
A0A078H3A6|A0A078H3A6_BRANA	1	67	176.06	26	23	18	23	26	1850	1310	0	1690	6	1	11	10	12	8	Oxidation (M); Deamidation (NQ)	39145	BnaA07g00230D protein OS=Brassica napus OX=3708 GN=BnaA07g00230D PE=3 SV=1
M4CXY4|M4CXY4_BRARP	1	68	176.06	26	23	18	23	26	1850	1310	0	1690	6	1	11	10	12	8	Oxidation (M); Deamidation (NQ)	39159	Uncharacterized protein OS=Brassica rapa subsp. pekinensis OX=51351 PE=3 SV=1
A0A3P6FHT8|A0A3P6FHT8_BRAOL	2	13	164.66	24	15	11	22	18	0	0	0	0	7	2	4	4	11	5		41659	Uncharacterized protein OS=Brassica oleracea OX=3712 GN=BOLC5T34238H PE=4 SV=1
A0A0D3CKY7|A0A0D3CKY7_BRAOL	2	14	164.66	24	15	11	22	18	0	0	0	0	7	2	4	4	11	5		41659	Uncharacterized protein OS=Brassica oleracea var. oleracea OX=109376 GN=106295995 PE=3 SV=1
A0A3N6S5G4|A0A3N6S5G4_BRACR	2	15	164.66	24	15	11	22	18	0	0	0	0	7	2	4	4	11	5		41673	Uncharacterized protein OS=Brassica cretica OX=69181 GN=DY000_00028647 PE=4 SV=1
A0A078F1X0|A0A078F1X0_BRANA	2	16	164.66	24	15	11	22	18	0	0	0	0	7	2	4	4	11	5		41633	BnaA05g26910D protein OS=Brassica napus OX=3708 GN=BnaA05g26910D PE=3 SV=1
A0A3N6SEL7|A0A3N6SEL7_BRACR	2	17	164.66	24	15	11	22	18	0	0	0	0	7	2	4	4	11	5		41807	Uncharacterized protein OS=Brassica cretica OX=69181 GN=DY000_00018343 PE=4 SV=1
A0A0D3DSU9|A0A0D3DSU9_BRAOL	7	76	161.61	14	0	0	14	0			29200		8	8	0	0	13	0	Oxidation (M)	32082	Histone H4 OS=Brassica oleracea var. oleracea OX=109376 PE=3 SV=1
A0A397ZXC0|A0A397ZXC0_BRACM	7	77	161.61	40	0	0	40	0			29200		8	8	0	0	13	0	Oxidation (M)	10978	Histone H4 (Fragment) OS=Brassica campestris OX=3711 GN=BRARA_C01220 PE=3 SV=1
A0A078H5R4|A0A078H5R4_BRANA	7	78	161.61	39	0	0	39	0			29200		8	8	0	0	13	0	Oxidation (M)	11409	Histone H4 OS=Brassica napus OX=3708 GN=BnaC08g02310D PE=3 SV=1
A0A3P6AIN4|A0A3P6AIN4_BRAOL	7	79	161.61	39	0	0	39	0			29200		8	8	0	0	13	0	Oxidation (M)	11409	Uncharacterized protein OS=Brassica oleracea OX=3712 GN=BOLC2T07328H PE=4 SV=1
A0A3N6TCB2|A0A3N6TCB2_BRACR	7	80	161.61	39	0	0	39	0			29200		8	8	0	0	13	0	Oxidation (M)	11409	Uncharacterized protein OS=Brassica cretica OX=69181 GN=DY000_00014888 PE=4 SV=1
A0A397YYV3|A0A397YYV3_BRACM	7	81	161.61	39	0	0	39	0			29200		8	8	0	0	13	0	Oxidation (M)	11409	Histone H4 OS=Brassica campestris OX=3711 GN=BRAA02T05775Z PE=3 SV=1
M4C8F3|M4C8F3_BRARP	7	82	161.61	39	0	0	39	0			29200		8	8	0	0	13	0	Oxidation (M)	11409	Histone H4 OS=Brassica rapa subsp. pekinensis OX=51351 PE=3 SV=1
M4DQ89|M4DQ89_BRARP	7	83	161.61	39	0	0	39	0			29200		8	8	0	0	13	0	Oxidation (M)	11387	Histone H4 OS=Brassica rapa subsp. pekinensis OX=51351 PE=3 SV=1
A0A0D3C2P6|A0A0D3C2P6_BRAOL	7	84	161.61	39	0	0	39	0			29200		8	8	0	0	13	0	Oxidation (M)	11409	Histone H4 OS=Brassica oleracea var. oleracea OX=109376 GN=106329410 PE=3 SV=1
A0A3P5Y9W5|A0A3P5Y9W5_BRACM	7	85	161.61	36	0	0	36	0			29200		8	8	0	0	13	0	Oxidation (M)	12891	Uncharacterized protein (Fragment) OS=Brassica campestris OX=3711 GN=BRAA09T41968Z PE=4 SV=1
A0A397ZZE2|A0A397ZZE2_BRACM	7	86	161.61	26	0	0	26	0			29200		8	8	0	0	13	0	Oxidation (M)	17726	Histone H4 (Fragment) OS=Brassica campestris OX=3711 GN=BRARA_C01885 PE=3 SV=1
A0A078H495|A0A078H495_BRANA	3	69	161.35	16	16	16	16	12	3390	10100	6510	5920	5	5	6	8	5	4	Carbamidomethylation	49866	Tubulin beta chain OS=Brassica napus OX=3708 GN=BnaA05g09090D PE=3 SV=1
A0A3P6BUF5|A0A3P6BUF5_BRAOL	3	70	161.35	15	15	15	15	11	3390	10100	6510	5920	5	5	6	8	5	4	Carbamidomethylation	54907	Uncharacterized protein (Fragment) OS=Brassica oleracea OX=3712 GN=BOLC4T22990H PE=4 SV=1
A0A0D3BS15|A0A0D3BS15_BRAOL	3	71	161.35	15	15	15	15	11	3390	10100	6510	5920	5	5	6	8	5	4	Carbamidomethylation	54847	Tubulin beta chain OS=Brassica oleracea var. oleracea OX=109376 PE=3 SV=1
M4CMF7|M4CMF7_BRARP	3	75	161.35	18	18	18	18	13	3390	10100	6510	5920	5	5	6	8	5	4	Carbamidomethylation	44969	Tubulin beta chain OS=Brassica rapa subsp. pekinensis OX=51351 PE=3 SV=1
M4CDH9|M4CDH9_BRARP	5	1	157.28	22	10	10	12	15	949	0	1120	2970	6	2	3	5	4	5	Carbamidomethylation	45462	Uncharacterized protein OS=Brassica rapa subsp. pekinensis OX=51351 PE=3 SV=1
M4CDI0|M4CDI0_BRARP	5	2	157.28	20	9	9	11	14	949	0	1120	2970	6	2	3	5	4	5	Carbamidomethylation	49654	Tubulin alpha chain OS=Brassica rapa subsp. pekinensis OX=51351 PE=3 SV=1
A0A397XV51|A0A397XV51_BRACM	5	3	157.28	20	9	9	11	14	949	0	1120	2970	6	2	3	5	4	5	Carbamidomethylation	49654	Tubulin alpha chain OS=Brassica campestris OX=3711 GN=BRAA10T44069Z PE=3 SV=1
A0A1B1LN80|A0A1B1LN80_BRARC	5	4	157.28	20	9	9	11	14	949	0	1120	2970	6	2	3	5	4	5	Carbamidomethylation	49654	Tubulin alpha chain OS=Brassica rapa subsp. chinensis OX=93385 GN=TUA5 PE=2 SV=1
A0A078HY73|A0A078HY73_BRANA	5	5	157.28	20	9	9	11	14	949	0	1120	2970	6	2	3	5	4	5	Carbamidomethylation	49668	Tubulin alpha chain OS=Brassica napus OX=3708 GN=BnaC02g09000D PE=3 SV=1
A0A0D3AK04|A0A0D3AK04_BRAOL	5	6	157.28	20	9	9	11	14	949	0	1120	2970	6	2	3	5	4	5	Carbamidomethylation	49668	Tubulin alpha chain OS=Brassica oleracea var. oleracea OX=109376 GN=106327575 PE=3 SV=1
A0A3P6D5M7|A0A3P6D5M7_BRAOL	5	7	157.28	20	9	9	11	14	949	0	1120	2970	6	2	3	5	4	5	Carbamidomethylation	49668	Uncharacterized protein OS=Brassica oleracea OX=3712 GN=BOLC2T06979H PE=4 SV=1
A0A3P6CWI0|A0A3P6CWI0_BRAOL	5	8	157.28	20	9	9	11	14	949	0	1120	2970	6	2	3	5	4	5	Carbamidomethylation	49698	Uncharacterized protein OS=Brassica oleracea OX=3712 GN=BOLC2T06980H PE=4 SV=1
M4DU69|M4DU69_BRARP	5	9	157.28	20	9	9	11	14	949	0	1120	2970	6	2	3	5	4	5	Carbamidomethylation	49682	Tubulin alpha chain OS=Brassica rapa subsp. pekinensis OX=51351 PE=3 SV=1
A0A0D3EDY8|A0A0D3EDY8_BRAOL	5	10	157.28	20	9	9	11	14	949	0	1120	2970	6	2	3	5	4	5	Carbamidomethylation	49668	Tubulin alpha chain OS=Brassica oleracea var. oleracea OX=109376 GN=106318519 PE=3 SV=1
A0A3P6AEQ1|A0A3P6AEQ1_BRACM	5	11	157.28	20	9	9	11	14	949	0	1120	2970	6	2	3	5	4	5	Carbamidomethylation	49682	Uncharacterized protein OS=Brassica campestris OX=3711 GN=BRAA02T05532Z PE=4 SV=1
A0A3P6EGP4|A0A3P6EGP4_BRAOL	5	12	157.28	20	9	9	11	14	949	0	1120	2970	6	2	3	5	4	5	Carbamidomethylation	49668	Uncharacterized protein OS=Brassica oleracea OX=3712 GN=BOLC9T58508H PE=4 SV=1
A0A3N6Q2Y7|A0A3N6Q2Y7_BRACR	4	18	142.85	16	8	8	7	13	1340	1630	1600	1660	5	1	3	6	3	6	Carbamidomethylation	46477	Uncharacterized protein OS=Brassica cretica OX=69181 GN=DY000_00007775 PE=4 SV=1
A0A078GVZ3|A0A078GVZ3_BRANA	4	19	142.85	16	8	8	6	12	1340	1630	1600	1660	5	1	3	6	3	6	Carbamidomethylation	47485	Tubulin alpha chain OS=Brassica napus OX=3708 GN=BnaA05g16010D PE=3 SV=1
A0A078JJJ6|A0A078JJJ6_BRANA	4	20	142.85	16	8	8	6	12	1340	1630	1600	1660	5	1	3	6	3	6	Carbamidomethylation	48064	Tubulin alpha chain OS=Brassica napus OX=3708 GN=BnaCnng51680D PE=3 SV=1
Q1ZZV1|Q1ZZV1_BRARO	4	21	142.85	15	7	7	6	12	1340	1630	1600	1660	5	1	3	6	3	6	Carbamidomethylation	49538	Tubulin alpha chain OS=Brassica rapa subsp. oleifera OX=145471 PE=2 SV=1
A0A397ZHU5|A0A397ZHU5_BRACM	4	22	142.85	15	7	7	6	12	1340	1630	1600	1660	5	1	3	6	3	6	Carbamidomethylation	49568	Tubulin alpha chain OS=Brassica campestris OX=3711 GN=BRAA05T20944Z PE=3 SV=1
A0A3P6GUY4|A0A3P6GUY4_BRAOL	4	23	142.85	15	7	7	6	12	1340	1630	1600	1660	5	1	3	6	3	6	Carbamidomethylation	49538	Uncharacterized protein OS=Brassica oleracea OX=3712 GN=BOLC6T35608H PE=4 SV=1
A0A3N6SZY7|A0A3N6SZY7_BRACR	4	24	142.85	15	7	7	6	12	1340	1630	1600	1660	5	1	3	6	3	6	Carbamidomethylation	49538	Uncharacterized protein OS=Brassica cretica OX=69181 GN=DY000_00024167 PE=4 SV=1
A0A397YWC1|A0A397YWC1_BRACM	4	25	142.85	15	7	7	6	12	1340	1630	1600	1660	5	1	3	6	3	6	Carbamidomethylation	49538	Tubulin alpha chain OS=Brassica campestris OX=3711 GN=BRAA06T23550Z PE=3 SV=1
A0A078INH1|A0A078INH1_BRANA	4	26	142.85	15	7	7	6	12	1340	1630	1600	1660	5	1	3	6	3	6	Carbamidomethylation	49538	Tubulin alpha chain OS=Brassica napus OX=3708 GN=BnaA06g37700D PE=3 SV=1
M4DCL6|M4DCL6_BRARP	4	27	142.85	15	7	7	6	12	1340	1630	1600	1660	5	1	3	6	3	6	Carbamidomethylation	49541	Tubulin alpha chain OS=Brassica rapa subsp. pekinensis OX=51351 PE=3 SV=1
A0A078EVJ4|A0A078EVJ4_BRANA	4	28	142.85	15	7	7	6	12	1340	1630	1600	1660	5	1	3	6	3	6	Carbamidomethylation	49541	Tubulin alpha chain OS=Brassica napus OX=3708 GN=BnaA08g02320D PE=3 SV=1
A0A3P6DKB8|A0A3P6DKB8_BRAOL	4	29	142.85	15	7	7	6	12	1340	1630	1600	1660	5	1	3	6	3	6	Carbamidomethylation	49568	Uncharacterized protein OS=Brassica oleracea OX=3712 GN=BOLC2T11899H PE=4 SV=1
A0A0D3BMD9|A0A0D3BMD9_BRAOL	4	30	142.85	15	7	7	6	12	1340	1630	1600	1660	5	1	3	6	3	6	Carbamidomethylation	49541	Tubulin alpha chain OS=Brassica oleracea var. oleracea OX=109376 GN=106334604 PE=3 SV=1
A0A397YFK3|A0A397YFK3_BRACM	4	31	142.85	15	7	7	6	12	1340	1630	1600	1660	5	1	3	6	3	6	Carbamidomethylation	49541	Tubulin alpha chain OS=Brassica campestris OX=3711 GN=BRAA08T32372Z PE=3 SV=1
M4FEX6|M4FEX6_BRARP	4	32	142.85	15	7	7	6	12	1340	1630	1600	1660	5	1	3	6	3	6	Carbamidomethylation	49633	Tubulin alpha chain OS=Brassica rapa subsp. pekinensis OX=51351 PE=3 SV=1
Q6UBL2|Q6UBL2_BRANA	4	33	142.85	15	7	7	6	12	1340	1630	1600	1660	5	1	3	6	3	6	Carbamidomethylation	49437	Tubulin alpha chain OS=Brassica napus OX=3708 GN=TUA1 PE=2 SV=1
A0A3P6BPJ1|A0A3P6BPJ1_BRAOL	4	34	142.85	14	7	7	6	11	1340	1630	1600	1660	5	1	3	6	3	6	Carbamidomethylation	52463	Uncharacterized protein OS=Brassica oleracea OX=3712 GN=BOLC3T21256H PE=4 SV=1
A0A0D3CPM5|A0A0D3CPM5_BRAOL	4	35	142.85	14	7	7	6	11	1340	1630	1600	1660	5	1	3	6	3	6	Carbamidomethylation	53232	Tubulin alpha chain OS=Brassica oleracea var. oleracea OX=109376 PE=3 SV=1
M4DQN2|M4DQN2_BRARP	4	36	142.85	15	7	7	6	12	1340	1630	1600	1660	5	1	3	6	3	6	Carbamidomethylation	49510	Tubulin alpha chain OS=Brassica rapa subsp. pekinensis OX=51351 PE=3 SV=1
A0A078IB52|A0A078IB52_BRANA	8	413	138.83	23	23	7	7	13	0			0	6	3	7	1	1	4	Oxidation (M); Acetylation (Protein N-term)	16594	BnaC09g11090D protein OS=Brassica napus OX=3708 GN=BnaC09g11090D PE=4 SV=1
A0A3P6DRK1|A0A3P6DRK1_BRAOL	8	414	138.83	23	23	7	7	13	0			0	6	3	7	1	1	4	Oxidation (M); Acetylation (Protein N-term)	16594	Uncharacterized protein OS=Brassica oleracea OX=3712 GN=BOLC9T54621H PE=4 SV=1
A0A0D3AL07|A0A0D3AL07_BRAOL	12	135	134.34	47	30	30	30	47	0	855	1280	5450	3	2	2	2	2	5	Carbamidomethylation; Deamidation (NQ)	11375	Non-specific lipid-transfer protein OS=Brassica oleracea var. oleracea OX=109376 GN=106325159 PE=3 SV=1
A0A398A856|A0A398A856_BRACM	12	136	134.34	47	30	30	30	47	0	855	1280	5450	3	2	2	2	2	5	Carbamidomethylation; Deamidation (NQ)	11375	Non-specific lipid-transfer protein OS=Brassica campestris OX=3711 GN=BRARA_B01105 PE=3 SV=1
Q19R27|Q19R27_BRANA	12	137	134.34	47	30	30	30	47	0	855	1280	5450	3	2	2	2	2	5	Carbamidomethylation; Deamidation (NQ)	11409	Non-specific lipid-transfer protein OS=Brassica napus OX=3708 PE=2 SV=1
M4DUX9|M4DUX9_BRARP	12	138	134.34	47	30	30	30	47	0	855	1280	5450	3	2	2	2	2	5	Carbamidomethylation; Deamidation (NQ)	11375	Non-specific lipid-transfer protein OS=Brassica rapa subsp. pekinensis OX=51351 PE=3 SV=1
M4CND2|M4CND2_BRARP	6	657	127.77	28	28	0	28	28	0		0	0	4	4	5	0	3	5	Carbamidomethylation; Acetylation (Protein N-term)	8033	Uncharacterized protein OS=Brassica rapa subsp. pekinensis OX=51351 PE=4 SV=1
A0A3P5ZDQ0|A0A3P5ZDQ0_BRACM	6	658	127.77	28	28	0	28	28	0		0	0	4	4	5	0	3	5	Carbamidomethylation; Acetylation (Protein N-term)	8077	Uncharacterized protein OS=Brassica campestris OX=3711 GN=BRAA03T09455Z PE=4 SV=1
A0A397XPW8|A0A397XPW8_BRACM	6	659	127.77	28	28	0	28	28	0		0	0	4	4	5	0	3	5	Carbamidomethylation; Acetylation (Protein N-term)	8031	Uncharacterized protein OS=Brassica campestris OX=3711 GN=BRARA_J02884 PE=4 SV=1
A0A3P6EUJ1|A0A3P6EUJ1_BRAOL	6	660	127.77	28	28	0	28	28	0		0	0	4	4	5	0	3	5	Carbamidomethylation; Acetylation (Protein N-term)	8031	Uncharacterized protein OS=Brassica oleracea OX=3712 GN=BOLC9T60152H PE=4 SV=1
sp|P56170|MT23_BRAJU	6	661	127.77	28	28	0	28	28	0		0	0	4	4	5	0	3	5	Carbamidomethylation; Acetylation (Protein N-term)	8033	Metallothionein-like protein type 2 MT2-22 OS=Brassica juncea OX=3707 PE=3 SV=1
sp|P56172|MT25_BRAJU	6	662	127.77	28	28	0	28	28	0		0	0	4	4	5	0	3	5	Carbamidomethylation; Acetylation (Protein N-term)	8059	Metallothionein-like protein type 2 MT2-28 OS=Brassica juncea OX=3707 PE=3 SV=1
A0A078JCT1|A0A078JCT1_BRANA	6	663	127.77	28	28	0	28	28	0		0	0	4	4	5	0	3	5	Carbamidomethylation; Acetylation (Protein N-term)	8031	BnaA10g27170D protein OS=Brassica napus OX=3708 GN=BnaCnng40400D PE=4 SV=1
M4CZE8|M4CZE8_BRARP	6	664	127.77	28	28	0	28	28	0		0	0	4	4	5	0	3	5	Carbamidomethylation; Acetylation (Protein N-term)	8031	Uncharacterized protein OS=Brassica rapa subsp. pekinensis OX=51351 PE=4 SV=1
A0A397ZTW8|A0A397ZTW8_BRACM	6	665	127.77	28	28	0	28	28	0		0	0	4	4	5	0	3	5	Carbamidomethylation; Acetylation (Protein N-term)	8033	Uncharacterized protein OS=Brassica campestris OX=3711 GN=BRARA_C00067 PE=4 SV=1
A0A078J101|A0A078J101_BRANA	6	666	127.77	28	28	0	28	28	0		0	0	4	4	5	0	3	5	Carbamidomethylation; Acetylation (Protein N-term)	8077	BnaA03g54880D protein OS=Brassica napus OX=3708 GN=BnaA03g54880D PE=4 SV=1
A0A397XTH3|A0A397XTH3_BRACM	17	409	122.29	18	17	7	7	9				0	4	1	4	1	1	3		16632	Uncharacterized protein OS=Brassica campestris OX=3711 GN=BRARA_I01337 PE=4 SV=1
A0A078H7A9|A0A078H7A9_BRANA	17	410	122.29	18	17	7	7	9				0	4	1	4	1	1	3		16633	BnaA09g11620D protein OS=Brassica napus OX=3708 GN=BnaA09g11620D PE=4 SV=1
M4EFY3|M4EFY3_BRARP	17	411	122.29	18	17	7	7	9				0	4	1	4	1	1	3		16760	Uncharacterized protein OS=Brassica rapa subsp. pekinensis OX=51351 PE=4 SV=1
A0A3P5XWW3|A0A3P5XWW3_BRACM	17	412	122.29	18	17	7	7	9				0	4	1	4	1	1	3		16760	Uncharacterized protein OS=Brassica campestris OX=3711 GN=BRAA09T37078Z PE=4 SV=1
A0A3P6F8M0|A0A3P6F8M0_BRAOL	15	126	119.69	69	29	27	0	69	0	162		1530	4	4	1	2	0	7	Carbamidomethylation	10079	Uncharacterized protein OS=Brassica oleracea OX=3712 GN=BOLC8T47276H PE=4 SV=1
B7X6W1|B7X6W1_BRARC	10	419	119.36	48	48	0	42	48	1090		2110	1410	3	3	6	0	2	4	Carbamidomethylation; Deamidation (NQ)	8555	Defensin 1.2 OS=Brassica rapa subsp. chinensis OX=93385 GN=BcAF PE=2 SV=1
M4DH32|M4DH32_BRARP	10	420	119.36	48	48	0	42	48	1090		2110	1410	3	3	6	0	2	4	Carbamidomethylation; Deamidation (NQ)	8555	Uncharacterized protein OS=Brassica rapa subsp. pekinensis OX=51351 PE=3 SV=1
sp|Q39313|DEF3_BRANA	10	421	119.36	48	48	0	42	48	1090		2110	1410	3	3	6	0	2	4	Carbamidomethylation; Deamidation (NQ)	8555	Defensin-like protein 3 OS=Brassica napus OX=3708 GN=AFP3 PE=3 SV=1
B1N8L9|B1N8L9_BRAOG	10	422	119.36	48	48	0	42	48	1090		2110	1410	3	3	6	0	2	4	Carbamidomethylation; Deamidation (NQ)	8555	Defensin OS=Brassica oleracea var. gemmifera OX=178616 PE=2 SV=1
A0A397YU40|A0A397YU40_BRACM	10	423	119.36	48	48	0	42	48	1090		2110	1410	3	3	6	0	2	4	Carbamidomethylation; Deamidation (NQ)	8567	Uncharacterized protein OS=Brassica campestris OX=3711 GN=BRARA_G03384 PE=3 SV=1
A0A3P6BU05|A0A3P6BU05_BRACM	10	424	119.36	48	48	0	42	48	1090		2110	1410	3	3	6	0	2	4	Carbamidomethylation; Deamidation (NQ)	8555	Uncharacterized protein OS=Brassica campestris OX=3711 GN=BRAA07T31672Z PE=4 SV=1
Q58QQ0|Q58QQ0_BRANA	10	425	119.36	48	48	0	42	48	1090		2110	1410	3	3	6	0	2	4	Carbamidomethylation; Deamidation (NQ)	8555	Defensin 1.2 OS=Brassica napus OX=3708 GN=def3 PE=2 SV=1
A0A0D3CJY0|A0A0D3CJY0_BRAOL	16	402	112.84	46	46	46	22	46	3270	0	1480	3020	3	3	3	3	1	2	Carbamidomethylation; Acetylation (Protein N-term)	7158	Uncharacterized protein OS=Brassica oleracea var. oleracea OX=109376 GN=106343382 PE=4 SV=1
M4EEP2|M4EEP2_BRARP	16	403	112.84	46	46	46	22	46	3270	0	1480	3020	3	3	3	3	1	2	Carbamidomethylation; Acetylation (Protein N-term)	7138	Uncharacterized protein OS=Brassica rapa subsp. pekinensis OX=51351 PE=4 SV=1
A0A397ZH64|A0A397ZH64_BRACM	16	404	112.84	46	46	46	22	46	3270	0	1480	3020	3	3	3	3	1	2	Carbamidomethylation; Acetylation (Protein N-term)	7111	Uncharacterized protein OS=Brassica campestris OX=3711 GN=BRARA_E02605 PE=4 SV=1
J7G5T6|J7G5T6_BRANA	16	405	112.84	46	46	46	22	46	3270	0	1480	3020	3	3	3	3	1	2	Carbamidomethylation; Acetylation (Protein N-term)	7158	Putative metallothionein type 3 OS=Brassica napus OX=3708 PE=4 SV=1
Q852U3|Q852U3_BRAJU	16	406	112.84	46	46	46	22	46	3270	0	1480	3020	3	3	3	3	1	2	Carbamidomethylation; Acetylation (Protein N-term)	7138	Metallothionein type 3 OS=Brassica juncea OX=3707 GN=BjMT3a PE=2 SV=1
A0A3P6ENE0|A0A3P6ENE0_BRAOL	16	407	112.84	46	46	46	22	46	3270	0	1480	3020	3	3	3	3	1	2	Carbamidomethylation; Acetylation (Protein N-term)	7158	Uncharacterized protein OS=Brassica oleracea OX=3712 GN=BOLC5T33870H PE=4 SV=1
A0A3N6TBB2|A0A3N6TBB2_BRACR	16	408	112.84	45	45	45	22	45	3270	0	1480	3020	3	3	3	3	1	2	Carbamidomethylation; Acetylation (Protein N-term)	7399	Uncharacterized protein (Fragment) OS=Brassica cretica OX=69181 GN=DY000_00017738 PE=4 SV=1
A0A3P5YXZ9|A0A3P5YXZ9_BRACM	14	234	112.53	7	7	7	7	7	711	2090	2930	1400	2	2	2	2	3	3	Carbamidomethylation; Deamidation (NQ)	45361	Uncharacterized protein OS=Brassica campestris OX=3711 GN=BRAA06T24390Z PE=4 SV=1
A0A0D3ARQ8|A0A0D3ARQ8_BRAOL	14	235	112.53	7	7	7	7	7	711	2090	2930	1400	2	2	2	2	3	3	Carbamidomethylation; Deamidation (NQ)	44534	Glyceraldehyde-3-phosphate dehydrogenase OS=Brassica oleracea var. oleracea OX=109376 GN=106324681 PE=3 SV=1
A0A078H9I5|A0A078H9I5_BRANA	14	236	112.53	7	7	7	7	7	711	2090	2930	1400	2	2	2	2	3	3	Carbamidomethylation; Deamidation (NQ)	45448	Glyceraldehyde-3-phosphate dehydrogenase OS=Brassica napus OX=3708 GN=BnaA06g10900D PE=3 SV=1
A0A397YXP8|A0A397YXP8_BRACM	14	237	112.53	7	7	7	7	7	711	2090	2930	1400	2	2	2	2	3	3	Carbamidomethylation; Deamidation (NQ)	44415	Glyceraldehyde-3-phosphate dehydrogenase OS=Brassica campestris OX=3711 GN=BRARA_G02076 PE=3 SV=1
M4EBA9|M4EBA9_BRARP	14	238	112.53	7	7	7	7	7	711	2090	2930	1400	2	2	2	2	3	3	Carbamidomethylation; Deamidation (NQ)	45295	Glyceraldehyde-3-phosphate dehydrogenase OS=Brassica rapa subsp. pekinensis OX=51351 PE=3 SV=1
A0A397YWF6|A0A397YWF6_BRACM	14	239	112.53	7	7	7	7	7	711	2090	2930	1400	2	2	2	2	3	3	Carbamidomethylation; Deamidation (NQ)	45605	Glyceraldehyde-3-phosphate dehydrogenase OS=Brassica campestris OX=3711 GN=BRARA_F01129 PE=3 SV=1
M4CHC3|M4CHC3_BRARP	14	240	112.53	7	7	7	7	7	711	2090	2930	1400	2	2	2	2	3	3	Carbamidomethylation; Deamidation (NQ)	45037	Glyceraldehyde-3-phosphate dehydrogenase OS=Brassica rapa subsp. pekinensis OX=51351 PE=3 SV=1
A0A3P6BS10|A0A3P6BS10_BRACM	14	241	112.53	7	7	7	7	7	711	2090	2930	1400	2	2	2	2	3	3	Carbamidomethylation; Deamidation (NQ)	45133	Uncharacterized protein OS=Brassica campestris OX=3711 GN=BRAA07T30354Z PE=4 SV=1
A0A3P6AP27|A0A3P6AP27_BRACM	14	242	112.53	7	7	7	7	7	711	2090	2930	1400	2	2	2	2	3	3	Carbamidomethylation; Deamidation (NQ)	43971	Uncharacterized protein OS=Brassica campestris OX=3711 GN=BRAA02T07288Z PE=4 SV=1
M4CW19|M4CW19_BRARP	14	243	112.53	7	7	7	7	7	711	2090	2930	1400	2	2	2	2	3	3	Carbamidomethylation; Deamidation (NQ)	43955	Glyceraldehyde-3-phosphate dehydrogenase OS=Brassica rapa subsp. pekinensis OX=51351 PE=3 SV=1
A0A078GJI0|A0A078GJI0_BRANA	14	244	112.53	7	7	7	7	7	711	2090	2930	1400	2	2	2	2	3	3	Carbamidomethylation; Deamidation (NQ)	43886	Glyceraldehyde-3-phosphate dehydrogenase OS=Brassica napus OX=3708 GN=BnaC01g30110D PE=3 SV=1
A0A078GA61|A0A078GA61_BRANA	14	245	112.53	7	7	7	7	7	711	2090	2930	1400	2	2	2	2	3	3	Carbamidomethylation; Deamidation (NQ)	44377	Glyceraldehyde-3-phosphate dehydrogenase OS=Brassica napus OX=3708 GN=BnaC02g25850D PE=3 SV=1
A0A398ABU0|A0A398ABU0_BRACM	14	246	112.53	7	7	7	7	7	711	2090	2930	1400	2	2	2	2	3	3	Carbamidomethylation; Deamidation (NQ)	44515	Glyceraldehyde-3-phosphate dehydrogenase OS=Brassica campestris OX=3711 GN=BRARA_B02372 PE=3 SV=1
A0A3P6DT25|A0A3P6DT25_BRAOL	14	247	112.53	7	7	7	7	7	711	2090	2930	1400	2	2	2	2	3	3	Carbamidomethylation; Deamidation (NQ)	44648	Uncharacterized protein OS=Brassica oleracea OX=3712 GN=BOLC2T09664H PE=4 SV=1
A0A0D3CAQ3|A0A0D3CAQ3_BRAOL	14	248	112.53	7	7	7	7	7	711	2090	2930	1400	2	2	2	2	3	3	Carbamidomethylation; Deamidation (NQ)	45655	Glyceraldehyde-3-phosphate dehydrogenase OS=Brassica oleracea var. oleracea OX=109376 GN=106292581 PE=3 SV=1
A0A078H920|A0A078H920_BRANA	14	249	112.53	7	7	7	7	7	711	2090	2930	1400	2	2	2	2	3	3	Carbamidomethylation; Deamidation (NQ)	45655	Glyceraldehyde-3-phosphate dehydrogenase OS=Brassica napus OX=3708 GN=BnaC05g12400D PE=3 SV=1
A0A0D3CVT1|A0A0D3CVT1_BRAOL	14	251	112.53	7	7	7	7	7	711	2090	2930	1400	2	2	2	2	3	3	Carbamidomethylation; Deamidation (NQ)	44434	Glyceraldehyde-3-phosphate dehydrogenase OS=Brassica oleracea var. oleracea OX=109376 GN=106296770 PE=3 SV=1
A0A3P6FB23|A0A3P6FB23_BRAOL	14	252	112.53	7	7	7	7	7	711	2090	2930	1400	2	2	2	2	3	3	Carbamidomethylation; Deamidation (NQ)	45202	Uncharacterized protein OS=Brassica oleracea OX=3712 GN=BOLC5T30172H PE=4 SV=1
A0A3P6H3E4|A0A3P6H3E4_BRAOL	14	253	112.53	7	7	7	7	7	711	2090	2930	1400	2	2	2	2	3	3	Carbamidomethylation; Deamidation (NQ)	44690	Uncharacterized protein OS=Brassica oleracea OX=3712 GN=BOLC6T38145H PE=4 SV=1
A0A3N6PN52|A0A3N6PN52_BRACR	14	254	112.53	6	6	6	6	6	711	2090	2930	1400	2	2	2	2	3	3	Carbamidomethylation; Deamidation (NQ)	55551	Uncharacterized protein OS=Brassica cretica OX=69181 GN=DY000_00000308 PE=4 SV=1
A0A3P6G9Z3|A0A3P6G9Z3_BRAOL	18	144	112.44	9	3	2	9	4	0	400	3410	0	3	3	2	1	5	1		71436	Uncharacterized protein OS=Brassica oleracea OX=3712 GN=BOLC8T49363H PE=4 SV=1
A0A0D3DPU9|A0A0D3DPU9_BRAOL	18	145	112.44	9	3	2	9	4	0	400	3410	0	3	3	2	1	5	1		71422	Uncharacterized protein OS=Brassica oleracea var. oleracea OX=109376 GN=106310495 PE=3 SV=1
M4EBC5|M4EBC5_BRARP	18	146	112.44	9	3	2	9	4	0	400	3410	0	3	3	2	1	5	1		71044	Uncharacterized protein OS=Brassica rapa subsp. pekinensis OX=51351 PE=3 SV=1
A0A3P6ES08|A0A3P6ES08_BRAOL	18	147	112.44	9	3	2	9	4	0	400	3410	0	3	3	2	1	5	1		71002	Uncharacterized protein OS=Brassica oleracea OX=3712 GN=BOLC5T30155H PE=4 SV=1
A0A0D3CAN6|A0A0D3CAN6_BRAOL	18	148	112.44	9	3	2	9	4	0	400	3410	0	3	3	2	1	5	1		71002	Uncharacterized protein OS=Brassica oleracea var. oleracea OX=109376 GN=106295243 PE=3 SV=1
A0A397YWE1|A0A397YWE1_BRACM	18	149	112.44	9	3	2	9	4	0	400	3410	0	3	3	2	1	5	1		71044	Uncharacterized protein OS=Brassica campestris OX=3711 GN=BRARA_F01114 PE=3 SV=1
A0A3P5YRM4|A0A3P5YRM4_BRACM	18	150	112.44	9	3	2	9	4	0	400	3410	0	3	3	2	1	5	1		71019	Uncharacterized protein OS=Brassica campestris OX=3711 GN=BRAA06T24375Z PE=4 SV=1
A0A397YEJ4|A0A397YEJ4_BRACM	18	151	112.44	9	3	2	9	4	0	400	3410	0	3	3	2	1	5	1		71407	Uncharacterized protein OS=Brassica campestris OX=3711 GN=BRARA_H02518 PE=3 SV=1
A0A3P6BPB7|A0A3P6BPB7_BRACM	18	152	112.44	9	3	2	9	4	0	400	3410	0	3	3	2	1	5	1		71408	Uncharacterized protein OS=Brassica campestris OX=3711 GN=BRAA08T35065Z PE=4 SV=1
A0A3N6PSD1|A0A3N6PSD1_BRACR	18	153	112.44	9	3	2	9	4	0	400	3410	0	3	3	2	1	5	1		70961	Uncharacterized protein (Fragment) OS=Brassica cretica OX=69181 GN=DY000_00003384 PE=4 SV=1
M4DJG6|M4DJG6_BRARP	18	154	112.44	9	3	2	9	4	0	400	3410	0	3	3	2	1	5	1		71343	Uncharacterized protein OS=Brassica rapa subsp. pekinensis OX=51351 PE=3 SV=1
A0A3N6RVS7|A0A3N6RVS7_BRACR	21	205	97.68	11	11	0	6	11	0		0	1600	2	2	2	0	1	3	Carbamidomethylation	35947	Uncharacterized protein OS=Brassica cretica OX=69181 GN=DY000_00012025 PE=4 SV=1
M4CR80|M4CR80_BRARP	21	207	97.68	31	31	0	17	31	0		0	1600	2	2	2	0	1	3	Carbamidomethylation	11615	Non-specific lipid-transfer protein OS=Brassica rapa subsp. pekinensis OX=51351 PE=3 SV=1
A0A397ZVF3|A0A397ZVF3_BRACM	21	208	97.68	31	31	0	17	31	0		0	1600	2	2	2	0	1	3	Carbamidomethylation	11615	Non-specific lipid-transfer protein OS=Brassica campestris OX=3711 GN=BRARA_C01093 PE=3 SV=1
A0A3P6A2T0|A0A3P6A2T0_BRACM	21	209	97.68	31	31	0	17	31	0		0	1600	2	2	2	0	1	3	Carbamidomethylation	11811	Uncharacterized protein OS=Brassica campestris OX=3711 GN=BRAA03T10488Z PE=4 SV=1
A0A3P6APZ9|A0A3P6APZ9_BRAOL	21	210	97.68	31	31	0	17	31	0		0	1600	2	2	2	0	1	3	Carbamidomethylation	11811	Uncharacterized protein OS=Brassica oleracea OX=3712 GN=BOLC3T13830H PE=4 SV=1
A0A397YE72|A0A397YE72_BRACM	19	211	92.56	13	5	5	5	13	589	398	581	1600	2	2	1	1	2	3	Carbamidomethylation	23098	Uncharacterized protein OS=Brassica campestris OX=3711 GN=BRAA08T33275Z PE=4 SV=1
A0A3P6FS83|A0A3P6FS83_BRAOL	19	212	92.56	13	5	5	5	13	589	398	581	1600	2	2	1	1	2	3	Carbamidomethylation	23098	Uncharacterized protein OS=Brassica oleracea OX=3712 GN=BOLC8T48439H PE=4 SV=1
A0A078IJF6|A0A078IJF6_BRANA	19	213	92.56	13	5	5	5	13	589	398	581	1600	2	2	1	1	2	3	Carbamidomethylation	23098	BnaA08g30220D protein OS=Brassica napus OX=3708 GN=BnaCnng18750D PE=4 SV=1
M4DX19|M4DX19_BRARP	19	214	92.56	13	5	5	5	13	589	398	581	1600	2	2	1	1	2	3	Carbamidomethylation	23098	Uncharacterized protein OS=Brassica rapa subsp. pekinensis OX=51351 PE=4 SV=1
A0A078ICJ5|A0A078ICJ5_BRANA	19	215	92.56	13	5	5	5	13	589	398	581	1600	2	2	1	1	2	3	Carbamidomethylation	23113	BnaAnng08270D protein OS=Brassica napus OX=3708 GN=BnaAnng08270D PE=4 SV=1
M4DMJ8|M4DMJ8_BRARP	19	216	92.56	13	5	5	5	13	589	398	581	1600	2	2	1	1	2	3	Carbamidomethylation	23113	Uncharacterized protein OS=Brassica rapa subsp. pekinensis OX=51351 PE=4 SV=1
A0A0D3DHW6|A0A0D3DHW6_BRAOL	19	217	92.56	13	5	5	5	13	589	398	581	1600	2	2	1	1	2	3	Carbamidomethylation	23156	Uncharacterized protein OS=Brassica oleracea var. oleracea OX=109376 GN=106303681 PE=4 SV=1
M4D588|M4D588_BRARP	19	218	92.56	13	5	5	5	13	589	398	581	1600	2	2	1	1	2	3	Carbamidomethylation	23097	Uncharacterized protein OS=Brassica rapa subsp. pekinensis OX=51351 PE=4 SV=1
A0A397KWD3|A0A397KWD3_BRACM	19	219	92.56	13	5	5	5	13	589	398	581	1600	2	2	1	1	2	3	Carbamidomethylation	23113	Uncharacterized protein OS=Brassica campestris OX=3711 GN=BRAA03T15460Z PE=4 SV=1
A0A3P6FJS0|A0A3P6FJS0_BRAOL	19	220	92.56	13	5	5	5	13	589	398	581	1600	2	2	1	1	2	3	Carbamidomethylation	23097	Uncharacterized protein OS=Brassica oleracea OX=3712 GN=BOLC1T00303H PE=4 SV=1
A0A3P6E9N1|A0A3P6E9N1_BRAOL	19	221	92.56	13	5	5	5	13	589	398	581	1600	2	2	1	1	2	3	Carbamidomethylation	23165	Uncharacterized protein OS=Brassica oleracea OX=3712 GN=BOLC7T46563H PE=4 SV=1
A0A398AHQ9|A0A398AHQ9_BRACM	19	222	92.56	13	5	5	5	13	589	398	581	1600	2	2	1	1	2	3	Carbamidomethylation	23097	Uncharacterized protein OS=Brassica campestris OX=3711 GN=BRAA01T00267Z PE=4 SV=1
M4EBS2|M4EBS2_BRARP	19	223	92.56	13	5	5	5	13	589	398	581	1600	2	2	1	1	2	3	Carbamidomethylation	23178	Uncharacterized protein OS=Brassica rapa subsp. pekinensis OX=51351 PE=4 SV=1
A0A078F8I6|A0A078F8I6_BRANA	19	224	92.56	13	5	5	5	13	589	398	581	1600	2	2	1	1	2	3	Carbamidomethylation	23179	BnaC07g34200D protein OS=Brassica napus OX=3708 GN=BnaC07g34200D PE=4 SV=1
A0A0D3A7E4|A0A0D3A7E4_BRAOL	19	225	92.56	13	5	5	5	13	589	398	581	1600	2	2	1	1	2	3	Carbamidomethylation	23178	Uncharacterized protein OS=Brassica oleracea var. oleracea OX=109376 GN=106343326 PE=4 SV=1
A0A3P6EJ33|A0A3P6EJ33_BRAOL	19	226	92.56	13	5	5	5	13	589	398	581	1600	2	2	1	1	2	3	Carbamidomethylation	23179	Uncharacterized protein OS=Brassica oleracea OX=3712 GN=BOLC7T45370H PE=4 SV=1
A0A0D3DEK1|A0A0D3DEK1_BRAOL	19	227	92.56	13	5	5	5	13	589	398	581	1600	2	2	1	1	2	3	Carbamidomethylation	23179	Uncharacterized protein OS=Brassica oleracea var. oleracea OX=109376 GN=106303684 PE=4 SV=1
A0A078HD06|A0A078HD06_BRANA	19	228	92.56	13	5	5	5	13	589	398	581	1600	2	2	1	1	2	3	Carbamidomethylation	23178	BnaA01g17930D protein OS=Brassica napus OX=3708 GN=BnaC01g21180D PE=4 SV=1
A0A398AMX2|A0A398AMX2_BRACM	19	229	92.56	13	5	5	5	13	589	398	581	1600	2	2	1	1	2	3	Carbamidomethylation	23178	Uncharacterized protein OS=Brassica campestris OX=3711 GN=BRAA01T01945Z PE=4 SV=1
A0A3P6EY80|A0A3P6EY80_BRAOL	19	230	92.56	13	5	5	5	13	589	398	581	1600	2	2	1	1	2	3	Carbamidomethylation	23364	Uncharacterized protein OS=Brassica oleracea OX=3712 GN=BOLC1T02486H PE=4 SV=1
A0A3N6RG64|A0A3N6RG64_BRACR	19	231	92.56	12	5	5	5	12	589	398	581	1600	2	2	1	1	2	3	Carbamidomethylation	24751	Uncharacterized protein OS=Brassica cretica OX=69181 GN=DY000_00019035 PE=4 SV=1
A0A3N6SZ81|A0A3N6SZ81_BRACR	19	232	92.56	14	6	6	6	14	589	398	581	1600	2	2	1	1	2	3	Carbamidomethylation	20977	Uncharacterized protein (Fragment) OS=Brassica cretica OX=69181 GN=DY000_00010732 PE=4 SV=1
Q2A9B8|Q2A9B8_BRAOL	19	233	92.56	14	6	6	6	14	589	398	581	1600	2	2	1	1	2	3	Carbamidomethylation	21703	GTP-binding protein RAB2A putative OS=Brassica oleracea OX=3712 GN=40.t00003 PE=4 SV=1
A0A0D3AQT1|A0A0D3AQT1_BRAOL	33	362	88.82	12	0	0	12	0			12900		2	2	0	0	2	0		19500	Uncharacterized protein OS=Brassica oleracea var. oleracea OX=109376 PE=3 SV=1
A0A3N6RB01|A0A3N6RB01_BRACR	33	426	88.82	18	0	0	18	0			12900		2	2	0	0	2	0		12809	Uncharacterized protein (Fragment) OS=Brassica cretica OX=69181 GN=DY000_00024053 PE=4 SV=1
M4D5Q6|M4D5Q6_BRARP	33	427	88.82	17	0	0	17	0			12900		2	2	0	0	2	0		12877	Uncharacterized protein OS=Brassica rapa subsp. pekinensis OX=51351 PE=3 SV=1
A0A397YSL9|A0A397YSL9_BRACM	33	428	88.82	15	0	0	15	0			12900		2	2	0	0	2	0		15406	Histone H3 OS=Brassica campestris OX=3711 GN=BRAA01T00093Z PE=3 SV=1
A0A3P6ANV1|A0A3P6ANV1_BRAOL	33	429	88.82	15	0	0	15	0			12900		2	2	0	0	2	0		15406	Uncharacterized protein OS=Brassica oleracea OX=3712 GN=BOLC3T13064H PE=4 SV=1
M4CHR2|M4CHR2_BRARP	33	430	88.82	15	0	0	15	0			12900		2	2	0	0	2	0		15406	Histone H3 OS=Brassica rapa subsp. pekinensis OX=51351 PE=3 SV=1
A0A1Z2WUZ4|A0A1Z2WUZ4_BRAJU	33	431	88.82	15	0	0	15	0			12900		2	2	0	0	2	0		15406	Histone H3 OS=Brassica juncea OX=3707 GN=H3.3 PE=2 SV=1
A0A3N6RP41|A0A3N6RP41_BRACR	33	432	88.82	15	0	0	15	0			12900		2	2	0	0	2	0		15406	Uncharacterized protein OS=Brassica cretica OX=69181 GN=DY000_00021498 PE=4 SV=1
A0A3P6FEV2|A0A3P6FEV2_BRAOL	33	433	88.82	15	0	0	15	0			12900		2	2	0	0	2	0		15440	Uncharacterized protein OS=Brassica oleracea OX=3712 GN=BOLC1T00105H PE=4 SV=1
A0A078D939|A0A078D939_BRANA	33	434	88.82	15	0	0	15	0			12900		2	2	0	0	2	0		15406	Histone H3 OS=Brassica napus OX=3708 GN=BnaCnng63830D PE=3 SV=1
A0A1B1LN79|A0A1B1LN79_BRARC	33	435	88.82	15	0	0	15	0			12900		2	2	0	0	2	0		15406	Histone H3 OS=Brassica rapa subsp. chinensis OX=93385 GN=HIS PE=2 SV=1
A0A3P6BVV9|A0A3P6BVV9_BRACM	33	436	88.82	14	0	0	14	0			12900		2	2	0	0	2	0		15652	Uncharacterized protein OS=Brassica campestris OX=3711 GN=BRAA07T30515Z PE=4 SV=1
A0A0D3D3Q6|A0A0D3D3Q6_BRAOL	33	437	88.82	12	0	0	12	0			12900		2	2	0	0	2	0		18996	Uncharacterized protein OS=Brassica oleracea var. oleracea OX=109376 GN=106306837 PE=3 SV=1
B6UPH2|B6UPH2_LEPMC	13	609	85.72	9	9	9	9	9	1630	2210	4130	2670	2	2	3	3	3	2	Oxidation (M)	13833	Beta-tubulin (Fragment) OS=Leptosphaeria maculans OX=5022 PE=3 SV=1
B6UPH1|B6UPH1_9PLEO	13	610	85.72	9	9	9	9	9	1630	2210	4130	2670	2	2	3	3	3	2	Oxidation (M)	13833	Beta-tubulin (Fragment) OS=Leptosphaeria biglobosa 'canadensis' group OX=225339 PE=3 SV=1
U5LUT7|U5LUT7_9PLEO	13	611	85.72	8	8	8	8	8	1630	2210	4130	2670	2	2	3	3	3	2	Oxidation (M)	15728	Beta-tubulin (Fragment) OS=Leptosphaeria biglobosa OX=220672 GN=btub1 PE=3 SV=1
A0A385NHR6|A0A385NHR6_9PLEO	13	686	85.72	9	9	9	9	9	1630	2210	4130	2670	2	2	3	3	3	2	Oxidation (M)	14028	Beta-tubulin (Fragment) OS=Leptosphaeria biglobosa OX=220672 PE=3 SV=1
A0A345TT90|A0A345TT90_9PLEO	13	687	85.72	4	4	4	4	4	1630	2210	4130	2670	2	2	3	3	3	2	Oxidation (M)	32944	Tubulin beta chain (Fragment) OS=Leptosphaeria biglobosa OX=220672 GN=btub1 PE=3 SV=1
A0A346QPG8|A0A346QPG8_9PLEO	13	688	85.72	4	4	4	4	4	1630	2210	4130	2670	2	2	3	3	3	2	Oxidation (M)	33788	Tubulin beta chain (Fragment) OS=Leptosphaeria biglobosa OX=220672 GN=btub1 PE=3 SV=1
A0A1B1Y0L1|A0A1B1Y0L1_BRANA	32	348	84.55	5	3	0	3	0	0		385		2	2	1	0	1	0		55328	ATP synthase subunit alpha OS=Brassica napus var. napus OX=138011 GN=atpA PE=3 SV=1
A0A078GXC5|A0A078GXC5_BRANA	25	295	81.93	14	0	0	14	0			2900		2	1	0	0	4	0	Carbamidomethylation	19389	BnaC01g19300D protein OS=Brassica napus OX=3708 GN=BnaC01g19300D PE=4 SV=1
A0A078GS24|A0A078GS24_BRANA	25	327	81.93	14	0	0	14	0			2900		2	1	0	0	4	0	Carbamidomethylation	19479	BnaC01g19320D protein OS=Brassica napus OX=3708 GN=BnaC01g19320D PE=4 SV=1
Q9S9F0|Q9S9F0_BRANA	25	351	81.93	28	0	0	28	0			2900		2	1	0	0	4	0	Carbamidomethylation	9548	Napin large chain L1A=CALMODULIN antagonist/calcium-dependent protein kinase substrate OS=Brassica napus OX=3708 PE=1 SV=1
Q6PZE4|Q6PZE4_BRANA	25	352	81.93	23	0	0	23	0			2900		2	1	0	0	4	0	Carbamidomethylation	11854	Napin 1.7S (Fragment) OS=Brassica napus var. napus OX=138011 PE=2 SV=1
sp|P01090|2SS2_BRANA	25	353	81.93	13	0	0	13	0			2900		2	1	0	0	4	0	Carbamidomethylation	20104	Napin-2 OS=Brassica napus OX=3708 PE=2 SV=2
Q42413|Q42413_BRAJU	25	354	81.93	13	0	0	13	0			2900		2	1	0	0	4	0	Carbamidomethylation	20138	2S storage protein OS=Brassica juncea OX=3707 PE=4 SV=1
A0A0D3A7L0|A0A0D3A7L0_BRAOL	25	355	81.93	13	0	0	13	0			2900		2	1	0	0	4	0	Carbamidomethylation	20113	Uncharacterized protein OS=Brassica oleracea var. oleracea OX=109376 GN=106327751 PE=4 SV=1
A0A3P6FQN1|A0A3P6FQN1_BRAOL	25	356	81.93	13	0	0	13	0			2900		2	1	0	0	4	0	Carbamidomethylation	20103	Uncharacterized protein OS=Brassica oleracea OX=3712 GN=BOLC1T02563H PE=4 SV=1
Q42490|Q42490_BRAOL	25	357	81.93	13	0	0	13	0			2900		2	1	0	0	4	0	Carbamidomethylation	20106	2S storage protein OS=Brassica oleracea OX=3712 PE=4 SV=1
A0A398AQG9|A0A398AQG9_BRACM	25	358	81.93	13	0	0	13	0			2900		2	1	0	0	4	0	Carbamidomethylation	20115	Uncharacterized protein OS=Brassica campestris OX=3711 GN=BRARA_A01886 PE=4 SV=1
M4FBL7|M4FBL7_BRARP	25	359	81.93	13	0	0	13	0			2900		2	1	0	0	4	0	Carbamidomethylation	20243	Uncharacterized protein OS=Brassica rapa subsp. pekinensis OX=51351 PE=4 SV=1
A0A3P5ZIX5|A0A3P5ZIX5_BRACM	25	360	81.93	13	0	0	13	0			2900		2	1	0	0	4	0	Carbamidomethylation	20243	Uncharacterized protein OS=Brassica campestris OX=3711 GN=BRAA01T02006Z PE=4 SV=1
A0A078H4D8|A0A078H4D8_BRANA	25	361	81.93	13	0	0	13	0			2900		2	1	0	0	4	0	Carbamidomethylation	20243	BnaA01g17200D protein OS=Brassica napus OX=3708 GN=BnaA01g17200D PE=4 SV=1
Q96339|Q96339_BRACI	25	365	81.93	13	0	0	13	0			2900		2	1	0	0	4	0	Carbamidomethylation	20048	2S storage prepropeptide OS=Brassica carinata OX=52824 PE=4 SV=1
Q6PZE7|Q6PZE7_BRANA	25	439	81.93	75	0	0	75	0			2900		2	1	0	0	4	0	Carbamidomethylation	3605	Napin-1 (Fragment) OS=Brassica napus var. napus OX=138011 PE=2 SV=1
Q9S9E7|Q9S9E7_BRANA	25	440	81.93	27	0	0	27	0			2900		2	1	0	0	4	0	Carbamidomethylation	9815	Napin large chain L2A=CALMODULIN antagonist/calcium-dependent protein kinase substrate OS=Brassica napus OX=3708 PE=1 SV=1
Q7M1P1|Q7M1P1_BRANA	25	441	81.93	19	0	0	19	0			2900		2	1	0	0	4	0	Carbamidomethylation	13876	Napin (Fragments) OS=Brassica napus subsp. rapifera OX=3709 PE=1 SV=1
A0A3P6GAV5|A0A3P6GAV5_BRAOL	25	442	81.93	13	0	0	13	0			2900		2	1	0	0	4	0	Carbamidomethylation	20342	Uncharacterized protein OS=Brassica oleracea OX=3712 GN=BOLC1T03708H PE=4 SV=1
M4EC66|M4EC66_BRARP	25	443	81.93	13	0	0	13	0			2900		2	1	0	0	4	0	Carbamidomethylation	20318	Uncharacterized protein OS=Brassica rapa subsp. pekinensis OX=51351 PE=4 SV=1
A0A0D3A6U5|A0A0D3A6U5_BRAOL	25	444	81.93	13	0	0	13	0			2900		2	1	0	0	4	0	Carbamidomethylation	20342	Uncharacterized protein OS=Brassica oleracea var. oleracea OX=109376 GN=106300816 PE=4 SV=1
A0A3P5Z5X5|A0A3P5Z5X5_BRACM	25	445	81.93	13	0	0	13	0			2900		2	1	0	0	4	0	Carbamidomethylation	20382	Uncharacterized protein OS=Brassica campestris OX=3711 GN=BRAA01T01784Z PE=4 SV=1
A0A3P6FZS1|A0A3P6FZS1_BRAOL	25	446	81.93	13	0	0	13	0			2900		2	1	0	0	4	0	Carbamidomethylation	20351	Uncharacterized protein OS=Brassica oleracea OX=3712 GN=BOLC1T02261H PE=4 SV=1
Q6PZE1|Q6PZE1_BRANA	25	447	81.93	13	0	0	13	0			2900		2	1	0	0	4	0	Carbamidomethylation	20342	Napin OS=Brassica napus var. napus OX=138011 PE=2 SV=1
Q42469|Q42469_BRANA	25	448	81.93	13	0	0	13	0			2900		2	1	0	0	4	0	Carbamidomethylation	20342	BnaC01g43250D protein OS=Brassica napus OX=3708 GN=BnaC01g43250D PE=2 SV=1
M4EC65|M4EC65_BRARP	25	449	81.93	12	0	0	12	0			2900		2	1	0	0	4	0	Carbamidomethylation	21869	Uncharacterized protein OS=Brassica rapa subsp. pekinensis OX=51351 PE=4 SV=1
A0A3P5ZSD1|A0A3P5ZSD1_BRACM	25	450	81.93	12	0	0	12	0			2900		2	1	0	0	4	0	Carbamidomethylation	23117	Uncharacterized protein OS=Brassica campestris OX=3711 GN=BRAA01T01782Z PE=4 SV=1
A0A0D3AL08|A0A0D3AL08_BRAOL	29	164	81.71	35	0	0	0	35				651	2	1	0	0	0	2	Carbamidomethylation	11480	Non-specific lipid-transfer protein OS=Brassica oleracea var. oleracea OX=109376 GN=106324945 PE=3 SV=1
A0A398AAN0|A0A398AAN0_BRACM	29	165	81.71	35	0	0	0	35				651	2	1	0	0	0	2	Carbamidomethylation	11480	Non-specific lipid-transfer protein OS=Brassica campestris OX=3711 GN=BRARA_B01106 PE=3 SV=1
A0A078H1X7|A0A078H1X7_BRANA	29	166	81.71	35	0	0	0	35				651	2	1	0	0	0	2	Carbamidomethylation	11540	Non-specific lipid-transfer protein OS=Brassica napus OX=3708 GN=BnaA02g07120D PE=3 SV=1
Q852U1|Q852U1_BRAJU	22	250	80.8	45	45	0	19	19	0		0	0	2	2	3	0	1	1	Carbamidomethylation; Acetylation (Protein N-term)	7221	Metallothionein type 3 OS=Brassica juncea OX=3707 GN=BjMT3c PE=2 SV=1
A0A3N6SKZ4|A0A3N6SKZ4_BRACR	22	346	80.8	46	46	0	20	20	0		0	0	2	2	3	0	1	1	Carbamidomethylation; Acetylation (Protein N-term)	6988	Uncharacterized protein OS=Brassica cretica OX=69181 GN=DY000_00006709 PE=4 SV=1
A0A3P6AIS2|A0A3P6AIS2_BRAOL	22	349	80.8	46	46	0	20	20	0		0	0	2	2	3	0	1	1	Carbamidomethylation; Acetylation (Protein N-term)	7002	Uncharacterized protein OS=Brassica oleracea OX=3712 GN=BOLC3T17038H PE=4 SV=1
A0A0D3BBG3|A0A0D3BBG3_BRAOL	22	350	80.8	46	46	0	20	20	0		0	0	2	2	3	0	1	1	Carbamidomethylation; Acetylation (Protein N-term)	7002	Uncharacterized protein OS=Brassica oleracea var. oleracea OX=109376 GN=106332528 PE=4 SV=1
A0A0K0K438|A0A0K0K438_9HEMI	31	263	80.49	8	0	0	8	0			1230		2	1	0	0	2	0		29789	Elongation factor 1-alpha (Fragment) OS=Pseudoregma bambucicola OX=39655 GN=ef1a PE=4 SV=1
A0A0K0K487|A0A0K0K487_9HEMI	31	264	80.49	8	0	0	8	0			1230		2	1	0	0	2	0		30313	Elongation factor 1-alpha (Fragment) OS=Ceratovacuna silvestrii OX=1078270 GN=ef1a PE=4 SV=1
A0A0K0K584|A0A0K0K584_9HEMI	31	265	80.49	8	0	0	8	0			1230		2	1	0	0	2	0		31046	Elongation factor 1-alpha (Fragment) OS=Pseudoregma bambucicola OX=39655 GN=ef1a PE=4 SV=1
A0A0K0K460|A0A0K0K460_9HEMI	31	266	80.49	8	0	0	8	0			1230		2	1	0	0	2	0		31003	Elongation factor 1-alpha (Fragment) OS=Ceratovacuna panici OX=384465 GN=ef1a PE=4 SV=1
A0A0K0K459|A0A0K0K459_9HEMI	31	267	80.49	8	0	0	8	0			1230		2	1	0	0	2	0		31044	Elongation factor 1-alpha (Fragment) OS=Ceratovacuna indica OX=1217617 GN=ef1a PE=4 SV=1
A0A0K0K477|A0A0K0K477_9HEMI	31	268	80.49	8	0	0	8	0			1230		2	1	0	0	2	0		31044	Elongation factor 1-alpha (Fragment) OS=Ceratovacuna keduensis OX=1217618 GN=ef1a PE=4 SV=1
A0A0K0K494|A0A0K0K494_9HEMI	31	269	80.49	8	0	0	8	0			1230		2	1	0	0	2	0		30986	Elongation factor 1-alpha (Fragment) OS=Ceratovacuna keduensis OX=1217618 GN=ef1a PE=4 SV=1
A0A0K0K485|A0A0K0K485_9HEMI	31	270	80.49	8	0	0	8	0			1230		2	1	0	0	2	0		31003	Elongation factor 1-alpha (Fragment) OS=Hormaphis betulae OX=196469 GN=ef1a PE=4 SV=1
A0A0K0K5C4|A0A0K0K5C4_9HEMI	31	271	80.49	8	0	0	8	0			1230		2	1	0	0	2	0		31178	Elongation factor 1-alpha (Fragment) OS=Ceratovacuna graminum OX=1217615 GN=ef1a PE=4 SV=1
A0A0K0K4A1|A0A0K0K4A1_9HEMI	31	272	80.49	8	0	0	8	0			1230		2	1	0	0	2	0		31149	Elongation factor 1-alpha (Fragment) OS=Astegopteryx rhapidis OX=1217613 GN=ef1a PE=4 SV=1
A0A0K0K486|A0A0K0K486_9HEMI	31	273	80.49	8	0	0	8	0			1230		2	1	0	0	2	0		31164	Elongation factor 1-alpha (Fragment) OS=Tuberaphis xinglongensis OX=1217620 GN=ef1a PE=4 SV=1
A0A0K0K457|A0A0K0K457_9HEMI	31	274	80.49	8	0	0	8	0			1230		2	1	0	0	2	0		31108	Elongation factor 1-alpha (Fragment) OS=Ceratovacuna lanigera OX=41905 GN=ef1a PE=4 SV=1
A0A0K0K464|A0A0K0K464_9HEMI	31	275	80.49	8	0	0	8	0			1230		2	1	0	0	2	0		31372	Elongation factor 1-alpha (Fragment) OS=Ceratovacuna sp. 2 RZ-2012 OX=1217622 GN=ef1a PE=4 SV=1
A0A0K0K476|A0A0K0K476_9HEMI	31	276	80.49	8	0	0	8	0			1230		2	1	0	0	2	0		32367	Elongation factor 1-alpha (Fragment) OS=Ceratovacuna keduensis OX=1217618 GN=ef1a PE=4 SV=1
A0A0K0K5A9|A0A0K0K5A9_9HEMI	31	277	80.49	8	0	0	8	0			1230		2	1	0	0	2	0		32603	Elongation factor 1-alpha (Fragment) OS=Ceratovacuna lanigera OX=41905 GN=ef1a PE=4 SV=1
A0A0K0K469|A0A0K0K469_9HEMI	31	278	80.49	8	0	0	8	0			1230		2	1	0	0	2	0		32611	Elongation factor 1-alpha (Fragment) OS=Ceratovacuna nekoashi OX=30173 GN=ef1a PE=4 SV=1
A0A0K0K468|A0A0K0K468_9HEMI	31	279	80.49	8	0	0	8	0			1230		2	1	0	0	2	0		32611	Elongation factor 1-alpha (Fragment) OS=Ceratovacuna graminum OX=1217615 GN=ef1a PE=4 SV=1
A0A0K0K5E3|A0A0K0K5E3_9HEMI	31	280	80.49	8	0	0	8	0			1230		2	1	0	0	2	0		32618	Elongation factor 1-alpha (Fragment) OS=Aleurodaphis blumeae OX=30163 GN=ef1a PE=4 SV=1
A0A0K0K444|A0A0K0K444_9HEMI	31	281	80.49	8	0	0	8	0			1230		2	1	0	0	2	0		32782	Elongation factor 1-alpha (Fragment) OS=Pseudoregma panicola OX=42338 GN=ef1a PE=4 SV=1
A0A0K0K5C9|A0A0K0K5C9_9HEMI	31	282	80.49	8	0	0	8	0			1230		2	1	0	0	2	0		32748	Elongation factor 1-alpha (Fragment) OS=Ceratovacuna silvestrii OX=1078270 GN=ef1a PE=4 SV=1
A0A0K0K433|A0A0K0K433_PSEKO	31	283	80.49	8	0	0	8	0			1230		2	1	0	0	2	0		32782	Elongation factor 1-alpha (Fragment) OS=Pseudoregma koshunensis OX=30184 GN=ef1a PE=4 SV=1
A0A0K0K462|A0A0K0K462_9HEMI	31	284	80.49	8	0	0	8	0			1230		2	1	0	0	2	0		32702	Elongation factor 1-alpha (Fragment) OS=Ceratovacuna panici OX=384465 GN=ef1a PE=4 SV=1
A0A0K0K489|A0A0K0K489_9HEMI	31	285	80.49	8	0	0	8	0			1230		2	1	0	0	2	0		32756	Elongation factor 1-alpha (Fragment) OS=Aleurodaphis mikaniae OX=384450 GN=ef1a PE=4 SV=1
A0A0K0K470|A0A0K0K470_9HEMI	31	286	80.49	8	0	0	8	0			1230		2	1	0	0	2	0		32782	Elongation factor 1-alpha (Fragment) OS=Ceratovacuna longifila OX=41906 GN=ef1a PE=4 SV=1
A0A0K0K490|A0A0K0K490_9HEMI	31	287	80.49	8	0	0	8	0			1230		2	1	0	0	2	0		32751	Elongation factor 1-alpha (Fragment) OS=Ceratovacuna sp. 5 RZ-2012 OX=1217625 GN=ef1a PE=4 SV=1
A0A0K0K482|A0A0K0K482_9HEMI	31	288	80.49	8	0	0	8	0			1230		2	1	0	0	2	0		32798	Elongation factor 1-alpha (Fragment) OS=Ceratovacuna sp. 3 RZ-2012 OX=1217623 GN=ef1a PE=4 SV=1
A0A0K0K431|A0A0K0K431_PSEKO	31	289	80.49	8	0	0	8	0			1230		2	1	0	0	2	0		32769	Elongation factor 1-alpha (Fragment) OS=Pseudoregma koshunensis OX=30184 GN=ef1a PE=4 SV=1
A0A0K0K435|A0A0K0K435_9HEMI	31	290	80.49	8	0	0	8	0			1230		2	1	0	0	2	0		32782	Elongation factor 1-alpha (Fragment) OS=Pseudoregma bambucicola OX=39655 GN=ef1a PE=4 SV=1
A0A0K0K453|A0A0K0K453_9HEMI	31	438	80.49	8	0	0	8	0			1230		2	1	0	0	2	0		30113	Elongation factor 1-alpha (Fragment) OS=Ceratovacuna lanigera OX=41905 GN=ef1a PE=4 SV=1
M4EI31|M4EI31_BRARP	20	523	74.69	15	13	13	13	15	0	619	482	1330	2	2	2	2	1	2	Deamidation (NQ)	9389	Uncharacterized protein OS=Brassica rapa subsp. pekinensis OX=51351 PE=4 SV=1
A0A397YL23|A0A397YL23_BRACM	20	524	74.69	15	13	13	13	15	0	619	482	1330	2	2	2	2	1	2	Deamidation (NQ)	9417	Uncharacterized protein OS=Brassica campestris OX=3711 GN=BRAA07T29714Z PE=4 SV=1
A0A078JLT4|A0A078JLT4_BRANA	27	308	72.97	8	0	0	8	0			4590		2	1	0	0	3	0		30864	BnaC03g71520D protein OS=Brassica napus OX=3708 GN=BnaC03g71520D PE=4 SV=1
M4DUQ8|M4DUQ8_BRARP	27	311	72.97	5	0	0	5	0			4590		2	1	0	0	3	0		45612	Uncharacterized protein OS=Brassica rapa subsp. pekinensis OX=51351 PE=4 SV=1
M4DUR0|M4DUR0_BRARP	27	314	72.97	5	0	0	5	0			4590		2	1	0	0	3	0		49460	Elongation factor 1-alpha OS=Brassica rapa subsp. pekinensis OX=51351 PE=3 SV=1
M4CR20|M4CR20_BRARP	27	315	72.97	5	0	0	5	0			4590		2	1	0	0	3	0		49379	Elongation factor 1-alpha OS=Brassica rapa subsp. pekinensis OX=51351 PE=3 SV=1
M9XKE5|M9XKE5_BRAOB	27	316	72.97	5	0	0	5	0			4590		2	1	0	0	3	0		49474	Elongation factor 1-alpha OS=Brassica oleracea var. botrytis OX=3715 PE=2 SV=1
M4DP02|M4DP02_BRARP	27	317	72.97	5	0	0	5	0			4590		2	1	0	0	3	0		49461	Elongation factor 1-alpha OS=Brassica rapa subsp. pekinensis OX=51351 PE=3 SV=1
D8L1X3|D8L1X3_BRANA	27	318	72.97	5	0	0	5	0			4590		2	1	0	0	3	0		49474	Elongation factor 1-alpha OS=Brassica napus OX=3708 GN=EF1alpha.2 PE=2 SV=1
A0A0D3DYH8|A0A0D3DYH8_BRAOL	27	319	72.97	5	0	0	5	0			4590		2	1	0	0	3	0		49418	Elongation factor 1-alpha OS=Brassica oleracea var. oleracea OX=109376 GN=106311432 PE=3 SV=1
A0A0D3ED38|A0A0D3ED38_BRAOL	27	320	72.97	5	0	0	5	0			4590		2	1	0	0	3	0		49488	Elongation factor 1-alpha OS=Brassica oleracea var. oleracea OX=109376 GN=106318111 PE=3 SV=1
D8L1X2|D8L1X2_BRANA	27	321	72.97	5	0	0	5	0			4590		2	1	0	0	3	0		49484	Elongation factor 1-alpha OS=Brassica napus OX=3708 GN=EF1alpha.1 PE=2 SV=1
A0A1B1LN72|A0A1B1LN72_BRARC	27	322	72.97	5	0	0	5	0			4590		2	1	0	0	3	0		49522	Elongation factor 1-alpha OS=Brassica rapa subsp. chinensis OX=93385 GN=EF1alpha PE=2 SV=1
A0A0D3C8E5|A0A0D3C8E5_BRAOL	27	323	72.97	4	0	0	4	0			4590		2	1	0	0	3	0		51945	Elongation factor 1-alpha OS=Brassica oleracea var. oleracea OX=109376 GN=106294941 PE=3 SV=1
M4EPI7|M4EPI7_BRARP	27	324	72.97	4	0	0	4	0			4590		2	1	0	0	3	0		65623	Uncharacterized protein OS=Brassica rapa subsp. pekinensis OX=51351 PE=3 SV=1
A0A3P6F3H2|A0A3P6F3H2_BRAOL	27	325	72.97	3	0	0	3	0			4590		2	1	0	0	3	0		69014	Uncharacterized protein OS=Brassica oleracea OX=3712 GN=BOLC5T29361H PE=4 SV=1
M4ES27|M4ES27_BRARP	27	330	72.97	5	0	0	5	0			4590		2	1	0	0	3	0		46798	Uncharacterized protein OS=Brassica rapa subsp. pekinensis OX=51351 PE=4 SV=1
A0A078J6X1|A0A078J6X1_BRANA	27	331	72.97	4	0	0	4	0			4590		2	1	0	0	3	0		62947	BnaAnng15460D protein OS=Brassica napus OX=3708 GN=BnaAnng15460D PE=4 SV=1
Q42491|Q42491_BRANI	26	452	69.28	13	0	0	13	0			0		2	1	0	0	4	0	Carbamidomethylation	20451	2S storage protein OS=Brassica nigra OX=3710 PE=4 SV=1
A0A0D3D748|A0A0D3D748_BRAOL	23	294	66.23	13	6	6	0	13	0	2560		2210	2	2	1	1	0	2		17753	Uncharacterized protein OS=Brassica oleracea var. oleracea OX=109376 GN=106302112 PE=4 SV=1
A0A078K0K2|A0A078K0K2_BRANA	23	296	66.23	28	12	12	0	28	0	2560		2210	2	2	1	1	0	2		8387	BnaCnng72870D protein (Fragment) OS=Brassica napus OX=3708 GN=BnaCnng72870D PE=4 SV=1
A0A078JX72|A0A078JX72_BRANA	23	297	66.23	26	11	11	0	26	0	2560		2210	2	2	1	1	0	2		9272	BnaA08g30590D protein (Fragment) OS=Brassica napus OX=3708 GN=BnaA08g30590D PE=4 SV=1
A0A078HQW3|A0A078HQW3_BRANA	23	298	66.23	21	9	9	0	21	0	2560		2210	2	2	1	1	0	2		11485	BnaC09g21810D protein OS=Brassica napus OX=3708 GN=BnaC09g21810D PE=4 SV=1
A0A078JY26|A0A078JY26_BRANA	23	299	66.23	20	9	9	0	20	0	2560		2210	2	2	1	1	0	2		11748	BnaAnng33460D protein (Fragment) OS=Brassica napus OX=3708 GN=BnaAnng33460D PE=4 SV=1
A0A078I8E7|A0A078I8E7_BRANA	23	300	66.23	14	6	6	0	14	0	2560		2210	2	2	1	1	0	2		17179	BnaA09g19810D protein OS=Brassica napus OX=3708 GN=BnaA09g19810D PE=4 SV=1
A0A3P6E9S3|A0A3P6E9S3_BRAOL	23	301	66.23	13	6	6	0	13	0	2560		2210	2	2	1	1	0	2		17397	Uncharacterized protein OS=Brassica oleracea OX=3712 GN=BOLC7T41948H PE=4 SV=1
A0A078ILB0|A0A078ILB0_BRANA	23	302	66.23	13	6	6	0	13	0	2560		2210	2	2	1	1	0	2		17397	BnaCnng19460D protein OS=Brassica napus OX=3708 GN=BnaCnng19460D PE=4 SV=1
A0A078D4W1|A0A078D4W1_BRANA	23	303	66.23	13	6	6	0	13	0	2560		2210	2	2	1	1	0	2		17741	BnaC03g72450D protein OS=Brassica napus OX=3708 GN=BnaC03g72450D PE=4 SV=1
A0A078GZ20|A0A078GZ20_BRANA	23	304	66.23	13	6	6	0	13	0	2560		2210	2	2	1	1	0	2		17523	BnaA05g08370D protein OS=Brassica napus OX=3708 GN=BnaA05g08370D PE=4 SV=1
A0A397Z8D4|A0A397Z8D4_BRACM	23	305	66.23	13	6	6	0	13	0	2560		2210	2	2	1	1	0	2		17523	Uncharacterized protein OS=Brassica campestris OX=3711 GN=BRAA05T19945Z PE=4 SV=1
A0A0D3BRQ7|A0A0D3BRQ7_BRAOL	23	306	66.23	13	6	6	0	13	0	2560		2210	2	2	1	1	0	2		17626	Uncharacterized protein OS=Brassica oleracea var. oleracea OX=109376 GN=106341779 PE=4 SV=1
A0A3P6BTS6|A0A3P6BTS6_BRAOL	23	307	66.23	13	6	6	0	13	0	2560		2210	2	2	1	1	0	2		17580	Uncharacterized protein OS=Brassica oleracea OX=3712 GN=BOLC4T22888H PE=4 SV=1
A0A0D3ACM7|A0A0D3ACM7_BRAOL	23	309	66.23	6	2	2	0	6	0	2560		2210	2	2	1	1	0	2		42665	Uncharacterized protein OS=Brassica oleracea var. oleracea OX=109376 GN=106315597 PE=4 SV=1
D8L1X7|D8L1X7_BRANA	23	310	66.23	6	2	2	0	6	0	2560		2210	2	2	1	1	0	2		42665	Ubiquitin 10.2 OS=Brassica napus OX=3708 GN=UBQ10.2 PE=2 SV=1
A0A0D3BEK5|A0A0D3BEK5_BRAOL	23	312	66.23	5	2	2	0	5	0	2560		2210	2	2	1	1	0	2		51206	Uncharacterized protein OS=Brassica oleracea var. oleracea OX=109376 GN=106334294 PE=4 SV=1
D8L1X6|D8L1X6_BRANA	23	313	66.23	5	2	2	0	5	0	2560		2210	2	2	1	1	0	2		51206	Ubiquitin 10.1 OS=Brassica napus OX=3708 GN=UBQ10.1 PE=2 SV=1
A0A397YG35|A0A397YG35_BRACM	23	332	66.23	14	6	6	0	14	0	2560		2210	2	2	1	1	0	2		17185	Uncharacterized protein OS=Brassica campestris OX=3711 GN=BRAA08T33061Z PE=4 SV=1
A0A3P6G5J9|A0A3P6G5J9_BRAOL	23	333	66.23	14	6	6	0	14	0	2560		2210	2	2	1	1	0	2		17185	Uncharacterized protein OS=Brassica oleracea OX=3712 GN=BOLC8T48150H PE=4 SV=1
A0A078GKT6|A0A078GKT6_BRANA	23	334	66.23	14	6	6	0	14	0	2560		2210	2	2	1	1	0	2		17185	BnaA08g07930D protein OS=Brassica napus OX=3708 GN=BnaA08g07930D PE=4 SV=1
V5M3G8|V5M3G8_BRARR	23	335	66.23	13	6	6	0	13	0	2560		2210	2	2	1	1	0	2		17413	Ubiquitin-NEDD8-like protein OS=Brassica rapa subsp. rapa OX=51350 GN=RUB1 PE=2 SV=1
A0A3P6B3U8|A0A3P6B3U8_BRACM	23	336	66.23	13	6	6	0	13	0	2560		2210	2	2	1	1	0	2		17427	Uncharacterized protein OS=Brassica campestris OX=3711 GN=BRAA07T28737Z PE=4 SV=1
A0A397YI38|A0A397YI38_BRACM	23	337	66.23	13	6	6	0	13	0	2560		2210	2	2	1	1	0	2		17413	Uncharacterized protein OS=Brassica campestris OX=3711 GN=BRARA_G00545 PE=4 SV=1
M4E2S1|M4E2S1_BRARP	35	512	63.4	4	0	0	4	4			658	527	1	1	0	0	1	1		47501	Uncharacterized protein OS=Brassica rapa subsp. pekinensis OX=51351 PE=3 SV=1
Q6W7E8|Q6W7E8_BRACM	35	513	63.4	4	0	0	4	4			658	527	1	1	0	0	1	1		47376	Enolase OS=Brassica campestris OX=3711 PE=2 SV=1
A0A3P6ABM8|A0A3P6ABM8_BRAOL	35	514	63.4	4	0	0	4	4			658	527	1	1	0	0	1	1		47529	Uncharacterized protein OS=Brassica oleracea OX=3712 GN=BOLC3T14758H PE=4 SV=1
A0A397ZW13|A0A397ZW13_BRACM	35	515	63.4	4	0	0	4	4			658	527	1	1	0	0	1	1		47474	Uncharacterized protein OS=Brassica campestris OX=3711 GN=BRAA03T11268Z PE=3 SV=1
A0A0D3B589|A0A0D3B589_BRAOL	35	516	63.4	4	0	0	4	4			658	527	1	1	0	0	1	1		47529	Uncharacterized protein OS=Brassica oleracea var. oleracea OX=109376 GN=106336268 PE=3 SV=1
A0A3P6CKW8|A0A3P6CKW8_BRAOL	35	589	63.4	4	0	0	4	4			658	527	1	1	0	0	1	1		46121	Uncharacterized protein OS=Brassica oleracea OX=3712 GN=BOLC4T28032H PE=4 SV=1
A0A3P5ZB64|A0A3P5ZB64_BRACM	35	590	63.4	4	0	0	4	4			658	527	1	1	0	0	1	1		46107	Uncharacterized protein OS=Brassica campestris OX=3711 GN=BRAA05T19884Z PE=4 SV=1
A0A3P6CXL4|A0A3P6CXL4_BRACM	35	591	63.4	4	0	0	4	4			658	527	1	1	0	0	1	1		46091	Uncharacterized protein OS=Brassica campestris OX=3711 GN=BRAA04T18290Z PE=4 SV=1
M4CM24|M4CM24_BRARP	35	592	63.4	4	0	0	4	4			658	527	1	1	0	0	1	1		46107	Uncharacterized protein OS=Brassica rapa subsp. pekinensis OX=51351 PE=3 SV=1
A0A078H5M7|A0A078H5M7_BRANA	35	593	63.4	4	0	0	4	4			658	527	1	1	0	0	1	1		46107	BnaC04g08780D protein OS=Brassica napus OX=3708 GN=BnaC04g08780D PE=3 SV=1
A0A3P6BW60|A0A3P6BW60_BRAOL	35	594	63.4	4	0	0	4	4			658	527	1	1	0	0	1	1		46107	Uncharacterized protein OS=Brassica oleracea OX=3712 GN=BOLC4T22805H PE=4 SV=1
A0A078JKG1|A0A078JKG1_BRANA	35	595	63.4	4	0	0	4	4			658	527	1	1	0	0	1	1		46107	BnaAnng21140D protein OS=Brassica napus OX=3708 GN=BnaAnng21140D PE=3 SV=1
A0A397Z7R8|A0A397Z7R8_BRACM	35	596	63.4	4	0	0	4	4			658	527	1	1	0	0	1	1		47586	Uncharacterized protein OS=Brassica campestris OX=3711 GN=BRARA_E00832 PE=3 SV=1
Q20D56|Q20D56_BRARC	35	597	63.4	4	0	0	4	4			658	527	1	1	0	0	1	1		47557	Los OS=Brassica rapa subsp. chinensis OX=93385 GN=los PE=2 SV=1
A0A0D3BRG9|A0A0D3BRG9_BRAOL	35	598	63.4	4	0	0	4	4			658	527	1	1	0	0	1	1		47571	Uncharacterized protein OS=Brassica oleracea var. oleracea OX=109376 GN=106336600 PE=3 SV=1
A0A397ZQ25|A0A397ZQ25_BRACM	35	599	63.4	4	0	0	4	4			658	527	1	1	0	0	1	1		47586	Uncharacterized protein OS=Brassica campestris OX=3711 GN=BRARA_D02228 PE=3 SV=1
M4DL50|M4DL50_BRARP	35	600	63.4	4	0	0	4	4			658	527	1	1	0	0	1	1		51448	Uncharacterized protein OS=Brassica rapa subsp. pekinensis OX=51351 PE=3 SV=1
M4E5L0|M4E5L0_BRARP	35	667	63.4	10	0	0	10	10			658	527	1	1	0	0	1	1		19706	Uncharacterized protein OS=Brassica rapa subsp. pekinensis OX=51351 PE=4 SV=1
A0A0D3C4L8|A0A0D3C4L8_BRAOL	35	668	63.4	5	0	0	5	5			658	527	1	1	0	0	1	1		39231	Uncharacterized protein OS=Brassica oleracea var. oleracea OX=109376 PE=4 SV=1
A0A0D3BXR0|A0A0D3BXR0_BRAOL	24	462	62.61	6	6	6	6	6	509	649	557	535	1	1	1	1	1	1		27186	Uncharacterized protein OS=Brassica oleracea var. oleracea OX=109376 GN=106342294 PE=3 SV=1
A0A023VTN3|A0A023VTN3_BRARC	24	496	62.61	6	6	6	6	6	509	649	557	535	1	1	1	1	1	1		27224	Triosephosphate isomerase OS=Brassica rapa subsp. chinensis OX=93385 PE=2 SV=1
M4DE24|M4DE24_BRARP	24	497	62.61	6	6	6	6	6	509	649	557	535	1	1	1	1	1	1		27281	Uncharacterized protein OS=Brassica rapa subsp. pekinensis OX=51351 PE=3 SV=1
M4DE25|M4DE25_BRARP	24	498	62.61	6	6	6	6	6	509	649	557	535	1	1	1	1	1	1		27238	Uncharacterized protein OS=Brassica rapa subsp. pekinensis OX=51351 PE=3 SV=1
A0A397ZI79|A0A397ZI79_BRACM	24	499	62.61	6	6	6	6	6	509	649	557	535	1	1	1	1	1	1		27263	Uncharacterized protein OS=Brassica campestris OX=3711 GN=BRARA_D00397 PE=3 SV=1
A0A3P6CCR3|A0A3P6CCR3_BRACM	24	517	62.61	6	6	6	6	6	509	649	557	535	1	1	1	1	1	1		27226	Uncharacterized protein OS=Brassica campestris OX=3711 GN=BRAA04T16160Z PE=4 SV=1
A0A397ZHQ8|A0A397ZHQ8_BRACM	24	518	62.61	6	6	6	6	6	509	649	557	535	1	1	1	1	1	1		27264	Uncharacterized protein OS=Brassica campestris OX=3711 GN=BRARA_D00398 PE=3 SV=1
A0A0D3BXQ9|A0A0D3BXQ9_BRAOL	24	519	62.61	6	6	6	6	6	509	649	557	535	1	1	1	1	1	1		27211	Uncharacterized protein OS=Brassica oleracea var. oleracea OX=109376 GN=106342295 PE=3 SV=1
A0A3P6C3N4|A0A3P6C3N4_BRAOL	24	520	62.61	6	6	6	6	6	509	649	557	535	1	1	1	1	1	1		27705	Uncharacterized protein OS=Brassica oleracea OX=3712 GN=BOLC4T25257H PE=4 SV=1
A0A3P6C684|A0A3P6C684_BRAOL	24	521	62.61	5	5	5	5	5	509	649	557	535	1	1	1	1	1	1		31126	Uncharacterized protein OS=Brassica oleracea OX=3712 GN=BOLC4T25259H PE=4 SV=1
M4CSH1|M4CSH1_BRARP	24	669	62.61	8	8	8	8	8	509	649	557	535	1	1	1	1	1	1		21094	Uncharacterized protein OS=Brassica rapa subsp. pekinensis OX=51351 PE=4 SV=1
A0A078HNT9|A0A078HNT9_BRANA	24	670	62.61	7	7	7	7	7	509	649	557	535	1	1	1	1	1	1		24280	BnaA09g35020D protein OS=Brassica napus OX=3708 GN=BnaA09g35020D PE=4 SV=1
A0A3P5Y5L2|A0A3P5Y5L2_BRACM	24	671	62.61	7	7	7	7	7	509	649	557	535	1	1	1	1	1	1		24280	Uncharacterized protein OS=Brassica campestris OX=3711 GN=BRAA09T40290Z PE=4 SV=1
A0A078JTM7|A0A078JTM7_BRANA	34	456	59.34	12	0	0	0	12				1140	2	2	0	0	0	2		16199	BnaAnng35580D protein OS=Brassica napus OX=3708 GN=BnaAnng35580D PE=4 SV=1
M4EQY7|M4EQY7_BRARP	34	457	59.34	12	0	0	0	12				1140	2	2	0	0	0	2		16199	Uncharacterized protein OS=Brassica rapa subsp. pekinensis OX=51351 PE=4 SV=1
sp|P49310|GRP1_SINAL	34	533	59.34	13	0	0	0	13				1140	2	2	0	0	0	2		16016	Glycine-rich RNA-binding protein GRP1A OS=Sinapis alba OX=3728 PE=2 SV=1
sp|P49311|GRP2_SINAL	34	534	59.34	12	0	0	0	12				1140	2	2	0	0	0	2		16360	Glycine-rich RNA-binding protein GRP2A OS=Sinapis alba OX=3728 PE=2 SV=1
A0A3P6DQ94|A0A3P6DQ94_BRAOL	47	691	59.18	2	0	0	0	2				0	1	1	0	0	0	1	Carbamidomethylation	60997	Uncharacterized protein OS=Brassica oleracea OX=3712 GN=BOLC9T54149H PE=4 SV=1
A0A3P6EYX7|A0A3P6EYX7_BRAOL	46	527	57.82	2	0	0	2	0			1570		1	1	0	0	1	0	Carbamidomethylation	73915	Uncharacterized protein OS=Brassica oleracea OX=3712 GN=BOLC5T32547H PE=4 SV=1
A0A0D3CGL2|A0A0D3CGL2_BRAOL	46	528	57.82	2	0	0	2	0			1570		1	1	0	0	1	0	Carbamidomethylation	73915	Starch synthase chloroplastic/amyloplastic OS=Brassica oleracea var. oleracea OX=109376 GN=106295327 PE=3 SV=1
A0A078JZQ5|A0A078JZQ5_BRANA	46	696	57.82	4	0	0	4	0			1570		1	1	0	0	1	0	Carbamidomethylation	33410	BnaAnng38950D protein OS=Brassica napus OX=3708 GN=BnaAnng38950D PE=4 SV=1
A0A397ZAN3|A0A397ZAN3_BRACM	46	697	57.82	2	0	0	2	0			1570		1	1	0	0	1	0	Carbamidomethylation	67504	Starch synthase chloroplastic/amyloplastic OS=Brassica campestris OX=3711 GN=BRARA_E01764 PE=3 SV=1
A0A3P5Z6Z4|A0A3P5Z6Z4_BRACM	46	698	57.82	2	0	0	2	0			1570		1	1	0	0	1	0	Carbamidomethylation	80803	Uncharacterized protein OS=Brassica campestris OX=3711 GN=BRAA05T21339Z PE=4 SV=1
M4D140|M4D140_BRARP	46	699	57.82	2	0	0	2	0			1570		1	1	0	0	1	0	Carbamidomethylation	80771	Starch synthase chloroplastic/amyloplastic OS=Brassica rapa subsp. pekinensis OX=51351 PE=3 SV=1
U5QEM7|U5QEM7_9PEZI	11	606	55.93	17	17	17	17	17	4510	5900	3340	4570	1	1	3	4	3	2	Oxidation (M)	9353	Beta-tubulin (Fragment) OS=Colletotrichum truncatum OX=5467 GN=tub2 PE=4 SV=1
T2FJ16|T2FJ16_9PEZI	11	607	55.93	17	17	17	17	17	4510	5900	3340	4570	1	1	3	4	3	2	Oxidation (M)	9446	Beta-tubulin (Fragment) OS=Colletotrichum truncatum OX=5467 GN=tub2 PE=4 SV=1
T1SJZ5|T1SJZ5_9PEZI	11	608	55.93	17	17	17	17	17	4510	5900	3340	4570	1	1	3	4	3	2	Oxidation (M)	9539	Beta-tubulin (Fragment) OS=Colletotrichum truncatum OX=5467 GN=tub2 PE=4 SV=2
A0A397XWL3|A0A397XWL3_BRACM	49	707	54.52	19	0	0	0	19				0	1	1	0	0	0	1	Carbamidomethylation	6853	Uncharacterized protein OS=Brassica campestris OX=3711 GN=BRARA_I02453 PE=4 SV=1
A0A078GS30|A0A078GS30_BRANA	41	494	50.43	7	0	0	7	0			2980		1	1	0	0	1	0		14046	Histone H2A OS=Brassica napus OX=3708 GN=BnaC01g19370D PE=3 SV=1
A0A0D3BMR8|A0A0D3BMR8_BRAOL	41	500	50.43	7	0	0	7	0			2980		1	1	0	0	1	0		14425	Histone H2A OS=Brassica oleracea var. oleracea OX=109376 GN=106328773 PE=3 SV=1
A0A078J1Y1|A0A078J1Y1_BRANA	41	503	50.43	7	0	0	7	0			2980		1	1	0	0	1	0		13201	Histone H2A OS=Brassica napus OX=3708 GN=BnaA04g27780D PE=3 SV=1
A0A078JCB9|A0A078JCB9_BRANA	41	504	50.43	7	0	0	7	0			2980		1	1	0	0	1	0		13455	Histone H2A OS=Brassica napus OX=3708 GN=BnaA05g35660D PE=3 SV=1
A0A0D3CTT7|A0A0D3CTT7_BRAOL	41	505	50.43	7	0	0	7	0			2980		1	1	0	0	1	0		14545	Histone H2A OS=Brassica oleracea var. oleracea OX=109376 GN=106296339 PE=3 SV=1
A0A078EZN9|A0A078EZN9_BRANA	41	506	50.43	7	0	0	7	0			2980		1	1	0	0	1	0		14788	Histone H2A OS=Brassica napus OX=3708 GN=BnaC06g15290D PE=3 SV=1
A0A0D3BY26|A0A0D3BY26_BRAOL	41	507	50.43	5	0	0	5	0			2980		1	1	0	0	1	0		20155	Histone H2A OS=Brassica oleracea var. oleracea OX=109376 PE=3 SV=1
A0A078FJ61|A0A078FJ61_BRANA	41	508	50.43	5	0	0	5	0			2980		1	1	0	0	1	0		20287	Histone H2A OS=Brassica napus OX=3708 GN=BnaC04g26190D PE=3 SV=1
A0A3P6FVB5|A0A3P6FVB5_BRAOL	41	580	50.43	7	0	0	7	0			2980		1	1	0	0	1	0		14232	Uncharacterized protein OS=Brassica oleracea OX=3712 GN=BOLC1T04835H PE=4 SV=1
A0A0D3ADD7|A0A0D3ADD7_BRAOL	41	581	50.43	7	0	0	7	0			2980		1	1	0	0	1	0		14232	Histone H2A OS=Brassica oleracea var. oleracea OX=109376 GN=106342340 PE=3 SV=1
A0A078F3P4|A0A078F3P4_BRANA	41	582	50.43	7	0	0	7	0			2980		1	1	0	0	1	0		14231	Histone H2A OS=Brassica napus OX=3708 GN=BnaA03g18140D PE=3 SV=1
A0A078G904|A0A078G904_BRANA	41	583	50.43	7	0	0	7	0			2980		1	1	0	0	1	0		14232	Histone H2A OS=Brassica napus OX=3708 GN=BnaC01g35970D PE=3 SV=1
A0A078FNF4|A0A078FNF4_BRANA	41	584	50.43	7	0	0	7	0			2980		1	1	0	0	1	0		14232	Histone H2A OS=Brassica napus OX=3708 GN=BnaC03g21660D PE=3 SV=1
A0A078GA05|A0A078GA05_BRANA	41	585	50.43	4	0	0	4	0			2980		1	1	0	0	1	0		22674	Histone H2A OS=Brassica napus OX=3708 GN=BnaC01g35960D PE=3 SV=1
A0A078FV69|A0A078FV69_BRANA	41	614	50.43	7	0	0	7	0			2980		1	1	0	0	1	0		13714	Histone H2A OS=Brassica napus OX=3708 GN=BnaC09g30950D PE=3 SV=1
A0A078I9R7|A0A078I9R7_BRANA	41	615	50.43	7	0	0	7	0			2980		1	1	0	0	1	0		13947	Histone H2A OS=Brassica napus OX=3708 GN=BnaA08g02000D PE=3 SV=1
A0A3N6RUU2|A0A3N6RUU2_BRACR	41	616	50.43	7	0	0	7	0			2980		1	1	0	0	1	0		13977	Uncharacterized protein OS=Brassica cretica OX=69181 GN=DY000_00027045 PE=4 SV=1
A0A078HCQ8|A0A078HCQ8_BRANA	41	617	50.43	7	0	0	7	0			2980		1	1	0	0	1	0		13977	Histone H2A OS=Brassica napus OX=3708 GN=BnaC05g27040D PE=3 SV=1
A0A078GXX4|A0A078GXX4_BRANA	41	618	50.43	7	0	0	7	0			2980		1	1	0	0	1	0		14007	Histone H2A OS=Brassica napus OX=3708 GN=BnaC05g32170D PE=3 SV=1
A0A0D3AC15|A0A0D3AC15_BRAOL	41	619	50.43	7	0	0	7	0			2980		1	1	0	0	1	0		14046	Histone H2A OS=Brassica oleracea var. oleracea OX=109376 GN=106318253 PE=3 SV=1
A0A078HYV6|A0A078HYV6_BRANA	41	620	50.43	7	0	0	7	0			2980		1	1	0	0	1	0		14046	Histone H2A OS=Brassica napus OX=3708 GN=BnaCnng10730D PE=3 SV=1
A0A078IUE0|A0A078IUE0_BRANA	41	621	50.43	7	0	0	7	0			2980		1	1	0	0	1	0		14046	Histone H2A OS=Brassica napus OX=3708 GN=BnaA01g25600D PE=3 SV=1
A0A0D3DNI8|A0A0D3DNI8_BRAOL	41	629	50.43	6	0	0	6	0			2980		1	1	0	0	1	0		14767	Histone H2A OS=Brassica oleracea var. oleracea OX=109376 GN=106312192 PE=3 SV=1
A0A078FDW0|A0A078FDW0_BRANA	41	729	50.43	10	0	0	10	0			2980		1	1	0	0	1	0		9320	BnaA09g40570D protein OS=Brassica napus OX=3708 GN=BnaA09g40570D PE=3 SV=1
A0A078GFN6|A0A078GFN6_BRANA	41	730	50.43	8	0	0	8	0			2980		1	1	0	0	1	0		12796	BnaC04g49710D protein OS=Brassica napus OX=3708 GN=BnaC04g49710D PE=3 SV=1
A0A3P6GHL3|A0A3P6GHL3_BRAOL	41	731	50.43	7	0	0	7	0			2980		1	1	0	0	1	0		12969	Uncharacterized protein OS=Brassica oleracea OX=3712 GN=BOLC8T52505H PE=4 SV=1
A0A0D3DYD0|A0A0D3DYD0_BRAOL	41	732	50.43	7	0	0	7	0			2980		1	1	0	0	1	0		12969	Uncharacterized protein OS=Brassica oleracea var. oleracea OX=109376 PE=3 SV=1
A0A3N6QHU9|A0A3N6QHU9_BRACR	41	733	50.43	6	0	0	6	0			2980		1	1	0	0	1	0		14863	Uncharacterized protein OS=Brassica cretica OX=69181 GN=DY000_00005390 PE=4 SV=1
A0A0D3ECX4|A0A0D3ECX4_BRAOL	41	734	50.43	6	0	0	6	0			2980		1	1	0	0	1	0		15602	Histone H2A OS=Brassica oleracea var. oleracea OX=109376 GN=106315574 PE=3 SV=1
A0A0D3AKV3|A0A0D3AKV3_BRAOL	41	735	50.43	6	0	0	6	0			2980		1	1	0	0	1	0		15686	Histone H2A OS=Brassica oleracea var. oleracea OX=109376 GN=106324812 PE=3 SV=1
A0A078H272|A0A078H272_BRANA	41	736	50.43	6	0	0	6	0			2980		1	1	0	0	1	0		15612	Histone H2A OS=Brassica napus OX=3708 GN=BnaA10g12840D PE=3 SV=1
A0A078FZG6|A0A078FZG6_BRANA	41	737	50.43	6	0	0	6	0			2980		1	1	0	0	1	0		15595	Histone H2A OS=Brassica napus OX=3708 GN=BnaA09g03830D PE=3 SV=1
A0A078FBH3|A0A078FBH3_BRANA	41	738	50.43	6	0	0	6	0			2980		1	1	0	0	1	0		15714	Histone H2A OS=Brassica napus OX=3708 GN=BnaA02g06690D PE=3 SV=1
A0A3N6RFH2|A0A3N6RFH2_BRACR	41	739	50.43	6	0	0	6	0			2980		1	1	0	0	1	0		15686	Uncharacterized protein OS=Brassica cretica OX=69181 GN=DY000_00025938 PE=4 SV=1
M4DVN7|M4DVN7_BRARP	41	740	50.43	6	0	0	6	0			2980		1	1	0	0	1	0		15784	Histone H2A OS=Brassica rapa subsp. pekinensis OX=51351 PE=3 SV=1
A0A078GKC6|A0A078GKC6_BRANA	41	741	50.43	6	0	0	6	0			2980		1	1	0	0	1	0		16080	Histone H2A OS=Brassica napus OX=3708 GN=BnaC02g39800D PE=3 SV=1
Q9STD8|Q9STD8_BRANA	41	742	50.43	6	0	0	6	0			2980		1	1	0	0	1	0		16050	Histone H2A OS=Brassica napus OX=3708 GN=H2A PE=3 SV=1
A0A0D3B2I9|A0A0D3B2I9_BRAOL	41	743	50.43	5	0	0	5	0			2980		1	1	0	0	1	0		19603	Histone H2A OS=Brassica oleracea var. oleracea OX=109376 PE=3 SV=1
M4EIN4|M4EIN4_BRARP	40	461	49.77	2	0	0	0	2				0	1	1	0	0	0	1		61223	ATP synthase subunit beta OS=Brassica rapa subsp. pekinensis OX=51351 PE=3 SV=1
M4CP75|M4CP75_BRARP	40	463	49.77	2	0	0	0	2				0	1	1	0	0	0	1		59531	ATP synthase subunit beta OS=Brassica rapa subsp. pekinensis OX=51351 PE=3 SV=1
A0A0D3B0C3|A0A0D3B0C3_BRAOL	40	464	49.77	2	0	0	0	2				0	1	1	0	0	0	1		59533	ATP synthase subunit beta OS=Brassica oleracea var. oleracea OX=109376 GN=106335923 PE=3 SV=1
A0A3P6AKB1|A0A3P6AKB1_BRAOL	40	465	49.77	2	0	0	0	2				0	1	1	0	0	0	1		59632	Uncharacterized protein OS=Brassica oleracea OX=3712 GN=BOLC3T12982H PE=4 SV=1
A0A3N6RKR2|A0A3N6RKR2_BRACR	40	466	49.77	2	0	0	0	2				0	1	1	0	0	0	1		59632	Uncharacterized protein OS=Brassica cretica OX=69181 GN=DY000_00020111 PE=4 SV=1
A0A397XPU0|A0A397XPU0_BRACM	40	467	49.77	2	0	0	0	2				0	1	1	0	0	0	1		59769	ATP synthase subunit beta OS=Brassica campestris OX=3711 GN=BRARA_J02405 PE=3 SV=1
M4CYR6|M4CYR6_BRARP	40	468	49.77	2	0	0	0	2				0	1	1	0	0	0	1		59725	ATP synthase subunit beta OS=Brassica rapa subsp. pekinensis OX=51351 PE=3 SV=1
A0A3P6D330|A0A3P6D330_BRACM	40	469	49.77	2	0	0	0	2				0	1	1	0	0	0	1		59725	Uncharacterized protein OS=Brassica campestris OX=3711 GN=BRAA10T44856Z PE=4 SV=1
M4CYR3|M4CYR3_BRARP	40	472	49.77	2	0	0	0	2				0	1	1	0	0	0	1		59460	ATP synthase subunit beta OS=Brassica rapa subsp. pekinensis OX=51351 PE=3 SV=1
A0A078I6L6|A0A078I6L6_BRANA	40	473	49.77	2	0	0	0	2				0	1	1	0	0	0	1		59502	ATP synthase subunit beta OS=Brassica napus OX=3708 GN=BnaC02g01040D PE=3 SV=1
A0A078GA38|A0A078GA38_BRANA	40	474	49.77	2	0	0	0	2				0	1	1	0	0	0	1		59503	ATP synthase subunit beta OS=Brassica napus OX=3708 GN=BnaC09g47340D PE=3 SV=1
A0A3P6DRP9|A0A3P6DRP9_BRAOL	40	475	49.77	2	0	0	0	2				0	1	1	0	0	0	1		59503	Uncharacterized protein OS=Brassica oleracea OX=3712 GN=BOLC9T59576H PE=4 SV=1
A0A3P6ENV3|A0A3P6ENV3_BRAOL	40	476	49.77	2	0	0	0	2				0	1	1	0	0	0	1		59598	Uncharacterized protein OS=Brassica oleracea OX=3712 GN=BOLC9T59575H PE=4 SV=1
A0A0D3EGT2|A0A0D3EGT2_BRAOL	40	477	49.77	2	0	0	0	2				0	1	1	0	0	0	1		59624	ATP synthase subunit beta OS=Brassica oleracea var. oleracea OX=109376 GN=106318231 PE=3 SV=1
A0A0D3EGT1|A0A0D3EGT1_BRAOL	40	478	49.77	2	0	0	0	2				0	1	1	0	0	0	1		59598	ATP synthase subunit beta OS=Brassica oleracea var. oleracea OX=109376 GN=106318936 PE=3 SV=1
A0A3P6D0B4|A0A3P6D0B4_BRACM	40	479	49.77	2	0	0	0	2				0	1	1	0	0	0	1		59606	Uncharacterized protein OS=Brassica campestris OX=3711 GN=BRAA10T44857Z PE=4 SV=1
A0A0D3AI86|A0A0D3AI86_BRAOL	40	480	49.77	2	0	0	0	2				0	1	1	0	0	0	1		59644	ATP synthase subunit beta OS=Brassica oleracea var. oleracea OX=109376 GN=106327128 PE=3 SV=1
A0A078HSM2|A0A078HSM2_BRANA	40	481	49.77	2	0	0	0	2				0	1	1	0	0	0	1		59630	ATP synthase subunit beta OS=Brassica napus OX=3708 GN=BnaAnng05990D PE=3 SV=1
A0A078HSC2|A0A078HSC2_BRANA	40	482	49.77	2	0	0	0	2				0	1	1	0	0	0	1		59616	ATP synthase subunit beta OS=Brassica napus OX=3708 GN=BnaAnng06000D PE=3 SV=1
A0A3P6ABS0|A0A3P6ABS0_BRACM	40	483	49.77	2	0	0	0	2				0	1	1	0	0	0	1		59630	Uncharacterized protein OS=Brassica campestris OX=3711 GN=BRAA02T04965Z PE=4 SV=1
A0A3P5ZZT5|A0A3P5ZZT5_BRAOL	40	484	49.77	2	0	0	0	2				0	1	1	0	0	0	1		59675	Uncharacterized protein OS=Brassica oleracea OX=3712 GN=BOLC3T12983H PE=4 SV=1
M4EIN3|M4EIN3_BRARP	40	485	49.77	2	0	0	0	2				0	1	1	0	0	0	1		59690	ATP synthase subunit beta OS=Brassica rapa subsp. pekinensis OX=51351 PE=3 SV=1
A0A0D3AI87|A0A0D3AI87_BRAOL	40	486	49.77	2	0	0	0	2				0	1	1	0	0	0	1		59644	ATP synthase subunit beta OS=Brassica oleracea var. oleracea OX=109376 GN=106327662 PE=3 SV=1
A0A3P6D1T4|A0A3P6D1T4_BRAOL	40	487	49.77	2	0	0	0	2				0	1	1	0	0	0	1		59644	Uncharacterized protein OS=Brassica oleracea OX=3712 GN=BOLC2T06329H PE=4 SV=1
A0A397ZRF0|A0A397ZRF0_BRACM	40	488	49.77	2	0	0	0	2				0	1	1	0	0	0	1		59776	ATP synthase subunit beta OS=Brassica campestris OX=3711 GN=BRARA_C00372 PE=3 SV=1
A0A0D3B0C4|A0A0D3B0C4_BRAOL	40	489	49.77	2	0	0	0	2				0	1	1	0	0	0	1		59804	ATP synthase subunit beta OS=Brassica oleracea var. oleracea OX=109376 GN=106335115 PE=3 SV=1
M4CP76|M4CP76_BRARP	40	490	49.77	2	0	0	0	2				0	1	1	0	0	0	1		79443	ATP synthase subunit beta OS=Brassica rapa subsp. pekinensis OX=51351 PE=3 SV=1
A0A3N6TTY8|A0A3N6TTY8_BRACR	40	493	49.77	3	0	0	0	3				0	1	1	0	0	0	1		44412	Uncharacterized protein (Fragment) OS=Brassica cretica OX=69181 GN=DY000_00020110 PE=4 SV=1
A0A3P6CSI8|A0A3P6CSI8_BRAOL	40	577	49.77	4	0	0	0	4				0	1	1	0	0	0	1		33188	Uncharacterized protein OS=Brassica oleracea OX=3712 GN=BOLC2T06330H PE=4 SV=1
A0A078JRG4|A0A078JRG4_BRANA	42	510	47.27	6	0	0	0	6				878	1	1	0	0	0	1		25479	BnaA01g34970D protein OS=Brassica napus OX=3708 GN=BnaA01g34970D PE=4 SV=1
A0A3P5ZPA7|A0A3P5ZPA7_BRACM	42	511	47.27	6	0	0	0	6				878	1	1	0	0	0	1		25482	Uncharacterized protein OS=Brassica campestris OX=3711 GN=BRAA01T01113Z PE=4 SV=1
M4CQD1|M4CQD1_BRARP	37	535	44.65	2	0	0	0	2				4040	1	1	0	0	0	1	Deamidation (NQ)	80621	Uncharacterized protein OS=Brassica rapa subsp. pekinensis OX=51351 PE=4 SV=1
A0A3P5ZTT8|A0A3P5ZTT8_BRACM	37	708	44.65	2	0	0	0	2				4040	1	1	0	0	0	1	Deamidation (NQ)	80881	Uncharacterized protein OS=Brassica campestris OX=3711 GN=BRAA03T10172Z PE=4 SV=1
A0A397ZW22|A0A397ZW22_BRACM	37	709	44.65	2	0	0	0	2				4040	1	1	0	0	0	1	Deamidation (NQ)	80728	Uncharacterized protein OS=Brassica campestris OX=3711 GN=BRARA_C00781 PE=4 SV=1
A0A3P6EE21|A0A3P6EE21_BRAOL	51	771	44.24	34	0	0	0	34				494	1	1	0	0	0	1		5177	Uncharacterized protein OS=Brassica oleracea OX=3712 GN=BOLC9T56085H PE=4 SV=1
A0A397YCL8|A0A397YCL8_BRACM	28	537	43.14	4	4	0	0	4	0			461	1	1	1	0	0	1		39387	Uncharacterized protein OS=Brassica campestris OX=3711 GN=BRAA08T34388Z PE=4 SV=1
M4D2Q4|M4D2Q4_BRARP	28	538	43.14	4	4	0	0	4	0			461	1	1	1	0	0	1		39401	Uncharacterized protein OS=Brassica rapa subsp. pekinensis OX=51351 PE=4 SV=1
A0A078FIY1|A0A078FIY1_BRANA	28	791	43.14	4	4	0	0	4	0			461	1	1	1	0	0	1		37283	BnaC03g59840D protein OS=Brassica napus OX=3708 GN=BnaC03g59840D PE=4 SV=1
A0A3P6B509|A0A3P6B509_BRAOL	28	792	43.14	4	4	0	0	4	0			461	1	1	1	0	0	1		39152	Uncharacterized protein OS=Brassica oleracea OX=3712 GN=BOLC3T19943H PE=4 SV=1
A0A0D3BJ59|A0A0D3BJ59_BRAOL	28	793	43.14	4	4	0	0	4	0			461	1	1	1	0	0	1		39150	Uncharacterized protein OS=Brassica oleracea var. oleracea OX=109376 GN=106335801 PE=4 SV=1
A0A397YYS2|A0A397YYS2_BRACM	50	762	43.14	7	0	7	0	0		0			1	1	0	1	0	0		16476	Uncharacterized protein OS=Brassica campestris OX=3711 GN=BRARA_F01882 PE=4 SV=1
A0A3N6TIC2|A0A3N6TIC2_BRACR	50	763	43.14	7	0	7	0	0		0			1	1	0	1	0	0		16848	Uncharacterized protein OS=Brassica cretica OX=69181 GN=DY000_00016811 PE=4 SV=1
A0A3P6ASG2|A0A3P6ASG2_BRAOL	50	764	43.14	7	0	7	0	0		0			1	1	0	1	0	0		18775	Uncharacterized protein OS=Brassica oleracea OX=3712 GN=BOLC3T13672H PE=4 SV=1
A0A078IDX6|A0A078IDX6_BRANA	50	765	43.14	6	0	6	0	0		0			1	1	0	1	0	0		20513	BnaA04g15550D protein OS=Brassica napus OX=3708 GN=BnaA04g15550D PE=4 SV=1
M4EZS4|M4EZS4_BRARP	50	766	43.14	6	0	6	0	0		0			1	1	0	1	0	0		20513	Uncharacterized protein OS=Brassica rapa subsp. pekinensis OX=51351 PE=4 SV=1
A0A0D3C290|A0A0D3C290_BRAOL	50	767	43.14	6	0	6	0	0		0			1	1	0	1	0	0		20641	Uncharacterized protein OS=Brassica oleracea var. oleracea OX=109376 GN=106337263 PE=4 SV=1
A0A3P6D2M3|A0A3P6D2M3_BRAOL	50	768	43.14	6	0	6	0	0		0			1	1	0	1	0	0		20781	Uncharacterized protein (Fragment) OS=Brassica oleracea OX=3712 GN=BOLC2T07112H PE=4 SV=1
A0A3P6ARW7|A0A3P6ARW7_BRAOL	50	769	43.14	6	0	6	0	0		0			1	1	0	1	0	0		20906	Uncharacterized protein (Fragment) OS=Brassica oleracea OX=3712 GN=BOLC3T19124H PE=4 SV=1
A0A0D3BH81|A0A0D3BH81_BRAOL	50	770	43.14	6	0	6	0	0		0			1	1	0	1	0	0		20906	Uncharacterized protein OS=Brassica oleracea var. oleracea OX=109376 PE=4 SV=1
A0A3P6GCB9|A0A3P6GCB9_BRAOL	30	603	42.73	8	0	0	8	0			1450		1	1	0	0	2	0	Carbamidomethylation; Oxidation (M)	19004	Uncharacterized protein OS=Brassica oleracea OX=3712 GN=BOLC8T50760H PE=4 SV=1
M4CSM2|M4CSM2_BRARP	30	754	42.73	8	0	0	8	0			1450		1	1	0	0	2	0	Carbamidomethylation; Oxidation (M)	19603	Peptidyl-prolyl cis-trans isomerase OS=Brassica rapa subsp. pekinensis OX=51351 PE=3 SV=1
A0A3P5YS73|A0A3P5YS73_BRACM	30	755	42.73	8	0	0	8	0			1450		1	1	0	0	2	0	Carbamidomethylation; Oxidation (M)	19603	Uncharacterized protein OS=Brassica campestris OX=3711 GN=BRAA09T40359Z PE=4 SV=1
A0A078GRH6|A0A078GRH6_BRANA	30	756	42.73	8	0	0	8	0			1450		1	1	0	0	2	0	Carbamidomethylation; Oxidation (M)	19603	Peptidyl-prolyl cis-trans isomerase OS=Brassica napus OX=3708 GN=BnaA09g35540D PE=1 SV=1
A0A0D3DTJ5|A0A0D3DTJ5_BRAOL	30	757	42.73	8	0	0	8	0			1450		1	1	0	0	2	0	Carbamidomethylation; Oxidation (M)	19654	Peptidyl-prolyl cis-trans isomerase OS=Brassica oleracea var. oleracea OX=109376 GN=106307651 PE=3 SV=1
A0A397Y1Y2|A0A397Y1Y2_BRACM	30	758	42.73	8	0	0	8	0			1450		1	1	0	0	2	0	Carbamidomethylation; Oxidation (M)	19704	Peptidyl-prolyl cis-trans isomerase OS=Brassica campestris OX=3711 GN=BRARA_I03851 PE=3 SV=1
A0A3N6QT10|A0A3N6QT10_BRACR	30	759	42.73	8	0	0	8	0			1450		1	1	0	0	2	0	Carbamidomethylation; Oxidation (M)	19717	Uncharacterized protein OS=Brassica cretica OX=69181 GN=DY000_00014342 PE=4 SV=1
A0A3P6AFH3|A0A3P6AFH3_BRAOL	44	750	42.31	12	0	0	0	12				442	1	1	0	0	0	1		11136	Uncharacterized protein OS=Brassica oleracea OX=3712 GN=BOLC3T14291H PE=4 SV=1
A0A078JF42|A0A078JF42_BRANA	44	751	42.31	12	0	0	0	12				442	1	1	0	0	0	1		11094	Non-specific lipid-transfer protein OS=Brassica napus OX=3708 GN=BnaCnng42980D PE=3 SV=1
Q9ZSL7|Q9ZSL7_BRANA	44	752	42.31	12	0	0	0	12				442	1	1	0	0	0	1		11363	Non-specific lipid-transfer protein OS=Brassica napus OX=3708 GN=BnaCnng42990D PE=2 SV=1
A0A0D3B3Z0|A0A0D3B3Z0_BRAOL	44	753	42.31	12	0	0	0	12				442	1	1	0	0	0	1		11363	Non-specific lipid-transfer protein OS=Brassica oleracea var. oleracea OX=109376 GN=106329153 PE=3 SV=1
A0A3N6RAE9|A0A3N6RAE9_BRACR	45	795	41.39	8	0	0	0	8				0	1	1	0	0	0	1		14430	Uncharacterized protein OS=Brassica cretica OX=69181 GN=DY000_00023827 PE=4 SV=1
A0A3P6CQI1|A0A3P6CQI1_BRAOL	45	796	41.39	8	0	0	0	8				0	1	1	0	0	0	1		14430	Uncharacterized protein OS=Brassica oleracea OX=3712 GN=BOLC2T07370H PE=4 SV=1
A0A0D3AL18|A0A0D3AL18_BRAOL	45	797	41.39	8	0	0	0	8				0	1	1	0	0	0	1		14430	Uncharacterized protein OS=Brassica oleracea var. oleracea OX=109376 GN=106322680 PE=4 SV=1
A0A0D3ECP2|A0A0D3ECP2_BRAOL	45	814	41.39	8	0	0	0	8				0	1	1	0	0	0	1		14374	Uncharacterized protein OS=Brassica oleracea var. oleracea OX=109376 GN=106316036 PE=4 SV=1
A0A3P6DMR5|A0A3P6DMR5_BRAOL	45	815	41.39	8	0	0	0	8				0	1	1	0	0	0	1		14433	Uncharacterized protein OS=Brassica oleracea OX=3712 GN=BOLC9T58006H PE=4 SV=1
A0A078JJ22|A0A078JJ22_BRANA	45	816	41.39	8	0	0	0	8				0	1	1	0	0	0	1		14433	BnaCnng46790D protein OS=Brassica napus OX=3708 GN=BnaCnng46790D PE=4 SV=1
A0A398A865|A0A398A865_BRACM	45	817	41.39	8	0	0	0	8				0	1	1	0	0	0	1		14530	Uncharacterized protein OS=Brassica campestris OX=3711 GN=BRARA_B01115 PE=4 SV=1
A0A397XT07|A0A397XT07_BRACM	45	818	41.39	8	0	0	0	8				0	1	1	0	0	0	1		14425	Uncharacterized protein OS=Brassica campestris OX=3711 GN=BRAA10T43726Z PE=4 SV=1
A0A078H5D5|A0A078H5D5_BRANA	45	819	41.39	8	0	0	0	8				0	1	1	0	0	0	1		14466	BnaA02g07210D protein OS=Brassica napus OX=3708 GN=BnaA02g07210D PE=4 SV=1
A0A078H853|A0A078H853_BRANA	45	820	41.39	8	0	0	0	8				0	1	1	0	0	0	1		14425	BnaA10g12240D protein OS=Brassica napus OX=3708 GN=BnaA10g12240D PE=4 SV=1
M4DUY9|M4DUY9_BRARP	45	821	41.39	8	0	0	0	8				0	1	1	0	0	0	1		14466	Uncharacterized protein OS=Brassica rapa subsp. pekinensis OX=51351 PE=4 SV=1
A0A3P5ZZC0|A0A3P5ZZC0_BRACM	45	822	41.39	7	0	0	0	7				0	1	1	0	0	0	1		14816	Uncharacterized protein OS=Brassica campestris OX=3711 GN=BRAA02T05810Z PE=4 SV=1
M4CEF3|M4CEF3_BRARP	45	823	41.39	4	0	0	0	4				0	1	1	0	0	0	1		27680	Uncharacterized protein OS=Brassica rapa subsp. pekinensis OX=51351 PE=4 SV=1
A0A078G7H1|A0A078G7H1_BRANA	43	613	40.12	2	0	0	0	2				985	1	1	0	0	0	1		41550	BnaC03g61580D protein OS=Brassica napus OX=3708 GN=BnaC03g61580D PE=3 SV=1
A0A0D3A1B6|A0A0D3A1B6_BRAOL	43	705	40.12	2	0	0	0	2				985	1	1	0	0	0	1		41389	Uncharacterized protein OS=Brassica oleracea var. oleracea OX=109376 GN=106297093 PE=3 SV=1
A0A3P6ERY4|A0A3P6ERY4_BRAOL	43	760	40.12	2	0	0	0	2				985	1	1	0	0	0	1		41350	Uncharacterized protein OS=Brassica oleracea OX=3712 GN=BOLC1T00182H PE=4 SV=1
A0A397YM39|A0A397YM39_BRACM	43	798	40.12	2	0	0	0	2				985	1	1	0	0	0	1		41327	Uncharacterized protein OS=Brassica campestris OX=3711 GN=BRARA_H01714 PE=3 SV=1
A0A0D3BJV6|A0A0D3BJV6_BRAOL	43	799	40.12	2	0	0	0	2				985	1	1	0	0	0	1		41538	Uncharacterized protein OS=Brassica oleracea var. oleracea OX=109376 GN=106332642 PE=3 SV=1
M4D292|M4D292_BRARP	43	800	40.12	2	0	0	0	2				985	1	1	0	0	0	1		41479	Uncharacterized protein OS=Brassica rapa subsp. pekinensis OX=51351 PE=3 SV=1
A0A078I1T8|A0A078I1T8_BRANA	43	801	40.12	2	0	0	0	2				985	1	1	0	0	0	1		42803	BnaA08g15590D protein OS=Brassica napus OX=3708 GN=BnaA08g15590D PE=3 SV=1
A0A3P6BMW3|A0A3P6BMW3_BRAOL	43	802	40.12	2	0	0	0	2				985	1	1	0	0	0	1		42956	Uncharacterized protein OS=Brassica oleracea OX=3712 GN=BOLC3T20202H PE=4 SV=1
M4D5I9|M4D5I9_BRARP	43	806	40.12	2	0	0	0	2				985	1	1	0	0	0	1		41370	Uncharacterized protein OS=Brassica rapa subsp. pekinensis OX=51351 PE=3 SV=1
A0A078JT86|A0A078JT86_BRANA	53	871	40.05	6	0	0	6	0			0		1	1	0	0	1	0	Carbamidomethylation	25794	GTP-binding nuclear protein (Fragment) OS=Brassica napus OX=3708 GN=BnaA03g56000D PE=3 SV=1
A0A3P6A938|A0A3P6A938_BRACM	53	872	40.05	2	0	0	2	0			0		1	1	0	0	1	0	Carbamidomethylation	81274	Uncharacterized protein OS=Brassica campestris OX=3711 GN=BRAA02T05548Z PE=4 SV=1
M4D511|M4D511_BRARP	52	829	39.4	8	0	0	0	8				0	1	1	0	0	0	1		18090	Peptidyl-prolyl cis-trans isomerase OS=Brassica rapa subsp. pekinensis OX=51351 PE=3 SV=1
A0A3P6ESK9|A0A3P6ESK9_BRAOL	52	830	39.4	8	0	0	0	8				0	1	1	0	0	0	1		18176	Uncharacterized protein OS=Brassica oleracea OX=3712 GN=BOLC1T00386H PE=4 SV=1
A0A398AHZ1|A0A398AHZ1_BRACM	52	831	39.4	8	0	0	0	8				0	1	1	0	0	0	1		18147	Peptidyl-prolyl cis-trans isomerase OS=Brassica campestris OX=3711 GN=BRARA_A00338 PE=3 SV=1
A0A3N6R6U3|A0A3N6R6U3_BRACR	52	832	39.4	8	0	0	0	8				0	1	1	0	0	0	1		18190	Uncharacterized protein OS=Brassica cretica OX=69181 GN=DY000_00003925 PE=4 SV=1
A0A3P5ZP47|A0A3P5ZP47_BRACM	52	833	39.4	8	0	0	0	8				0	1	1	0	0	0	1		18218	Uncharacterized protein OS=Brassica campestris OX=3711 GN=BRAA01T00350Z PE=4 SV=1
A0A078H2M9|A0A078H2M9_BRANA	39	578	39.15	1	0	0	0	1				4380	1	1	0	0	0	1	Oxidation (M); Deamidation (NQ)	107325	Kinesin-like protein OS=Brassica napus OX=3708 GN=BnaA08g26580D PE=3 SV=1
A0A397YQJ3|A0A397YQJ3_BRACM	39	579	39.15	1	0	0	0	1				4380	1	1	0	0	0	1	Oxidation (M); Deamidation (NQ)	109120	Kinesin-like protein OS=Brassica campestris OX=3711 GN=BRARA_H02839 PE=3 SV=1
M4EPP0|M4EPP0_BRARP	39	587	39.15	1	0	0	0	1				4380	1	1	0	0	0	1	Oxidation (M); Deamidation (NQ)	104719	Kinesin-like protein OS=Brassica rapa subsp. pekinensis OX=51351 PE=3 SV=1
A0A078H0E7|A0A078H0E7_BRANA	39	588	39.15	1	0	0	0	1				4380	1	1	0	0	0	1	Oxidation (M); Deamidation (NQ)	109428	Kinesin-like protein OS=Brassica napus OX=3708 GN=BnaCnng06640D PE=3 SV=1
A0A3P6FTG3|A0A3P6FTG3_BRAOL	39	626	39.15	1	0	0	0	1				4380	1	1	0	0	0	1	Oxidation (M); Deamidation (NQ)	107809	Uncharacterized protein OS=Brassica oleracea OX=3712 GN=BOLC8T48889H PE=4 SV=1
A0A0D3DNK3|A0A0D3DNK3_BRAOL	39	628	39.15	1	0	0	0	1				4380	1	1	0	0	0	1	Oxidation (M); Deamidation (NQ)	109865	Kinesin-like protein OS=Brassica oleracea var. oleracea OX=109376 GN=106308268 PE=3 SV=1
