# Supplementary material for: Identification and characterization of transition metal-binding proteins and metabolites in the phloem sap of Brassica napus
Source: J Biol Chem. 2024 Aug 31;300(10):107741. doi: 10.1016/j.jbc.2024.107741 (PMC11497405; doi:10.1016/j.jbc.2024.107741)
Supplement: Supporting Table 2 [file mmc2.xlsx]

## Sheet: Sheet1
	Direction	(5' - 3')	Description
DMC 2753	MT2Fw	GGAGATATACCATGGAGCTCATGTCTTGCTGTGGAGGAAACTGT	Bnapus MT2 recloning into pET to elimante tags, In-Fusion cloning and SacI/SalI digestion needed
DMC 2754	MT2Rv	AGTCACTATGGTCGACTATTTGCAGGTGCAAGGGTTGC	Bnapus MT2 recloning into pET to elimante tags, In-Fusion cloning and SacI/SalI digestion needed
DMC 2755	MT3aFw	GGAGATATACCATGGAGCTCATGTCTTCGTGCGGAAACTG	Bnapus MT3a recloning into pET to elimante tags, In-Fusion cloning and SacI/SalI digestion needed
DMC 2756	MT3aRv	AGTCACTATGGTCGATTAATTGGGGCAGCAAGTG	Bnapus MT3a recloning into pET to elimante tags, In-Fusion cloning and SacI/SalI digestion needed
DMC 2757	MT3bFw	GGAGATATACCATGGAGCTCATGTCGGACAAGTGCGGAAGC	Bnapus MT3b recloning into pET to elimante tags, In-Fusion cloning and SacI/SalI digestion needed
DMC 2758	MT3bRv	AGTCACTATGGTCGATTAACAGCAAGTGCAGTTGACGC	Bnapus MT3b recloning into pET to elimante tags, In-Fusion cloning and SacI/SalI digestion needed
